# Supplementary material for: Proteomic and functional analyses in disease models reveal CLN5 protein involvement in mitochondrial dysfunction
Source: Cell Death Discov. 2020 Mar 30;6:18. doi: 10.1038/s41420-020-0250-y (PMC7105465; doi:10.1038/s41420-020-0250-y)
Supplement: Supplementary file 5 — Supplementary Table S1 [file 41420_2020_250_MOESM5_ESM.xlsx]

## Sheet: Cell Model
Supplementary Table S1. Lists of CLN5 KO models and CLN5 patients’ fibroblasts used in this study
	Cell Line	Genotype		Effect on CLN5 Protein
HEK 293T	Ctrl	wtCLN5	-	-	empty vector-transfected cells (negative Ctrl)
	KO #8	c.11_32del	del 23 bp	p.N4fs*2
	KO #9b	c.16_17ins	ins 1 bp	p.R6fs*9
SH-SY5Y	Ctrl	wtCLN5	-	-	empty vector-transfected cells (negative Ctrl)
	KO	c.17_18del	del 2 bp	p.R6fs*7

## Sheet: Mouse Model
Supplementary Table S1. Lists of CLN5 KO models and CLN5 patients’ fibroblasts used in this study
Animal ID	Background	Genotype	Sex	Age at Sacrifice	Stage
KKn-387-F5	C57BL/6JRcc	Cln5	male	9	late
KKn-388-F5	C57BL/6JRcc	Cln5	male	9	late
KKn-389-F5	C57BL/6JRcc	Cln5	female	9	late
KKn-390-F5	C57BL/6JRcc	Cln5	female	9	late
KKn-392-F5	C57BL/6JRcc	Rcc	female	9	late
KKn-393-F5	C57BL/6JRcc	Rcc	female	9	late
KKn-394-F5	C57BL/6JRcc	Rcc	male	9	late
KKn-395-F5	C57BL/6JRcc	Rcc	male	9	late
KKn-416-F5	C57BL/6JRcc	Cln5	male	3	early
KKn-417-F5	C57BL/6JRcc	Cln5	male	3	early
KKn-418-F5	C57BL/6JRcc	Cln5	female	3	early
KKn-419-F5	C57BL/6JRcc	Cln5	female	3	early
KKn-425-F6	C57BL/6JRcc	Rcc	female	3	early
KKn-426-F6	C57BL/6JRcc	Rcc	female	3	early
KKn-427-F6	C57BL/6JRcc	Rcc	female	3	early
KKn-428-F6	C57BL/6JRcc	Rcc	female	3	early

## Sheet: Patients' Fibroblasts
Supplementary Table S1. Lists of CLN5 KO models and CLN5 patients’ fibroblasts used in this study
Patient / Sex	Age at Onset	Gene Mutations	Predicted Protein Changes
Pt 2/F	4	c.595C>T/c.595C>T	p.Arg199*/p.Arg199*
Pt 6/M	5	c.1137G>A/c.1137G>A	p.Trp379*/p.379*
Pt 11/M	5	c.772T>G/c.772T>G	p.Tyr258Asp/p.Tyr258Asp
*= stop codon formation;
