# Supplementary material for: Proteomic and functional analyses in disease models reveal CLN5 protein involvement in mitochondrial dysfunction
Source: Cell Death Discov. 2020 Mar 30;6:18. doi: 10.1038/s41420-020-0250-y (PMC7105465; doi:10.1038/s41420-020-0250-y)
Supplement: Supplementary file 6 — Supplementary Table S2 [file 41420_2020_250_MOESM6_ESM.xlsx]

## Sheet: HEK 293T Model
Accession	Peptide count	Unique peptides	Confidence score	Anova (p)	Max fold change	log2 Ratio CLN5 KO/WT	Highest mean condition	Lowest mean condition	Description	Normalized Aboundance
										HEK 293T Ctrl									HEK 293T CLN5 KO
										Ctrl_1 mito_01	Ctrl_1 mito_02	Ctrl_1 mito_03	Ctrl_2 mito_01	Ctrl_2 mito_02	Ctrl_2 mito_03	Ctrl3 mito_01	Ctrl_3 mito_02	Ctrl_3 mito_03	KO #C8_1 mito_01	KO #C8_1 mito_02	KO #C8_1 mito_03	KO #C8_2 mito_01	KO #C8_2_ mito_02	KO #C8_2_ mito_03	KO #C8_3_ mito_01	KO #C8_3_ mito_02	KO #C8_3_ mito_03	KO #C9b_1_ mito_01	KO #C9b_1_ mito_02	KO #C9b_1_ mito_03	KO #C9b_2_ mito_01	KO #C9b_2_ mito_02	KO #C9b_2_ mito_03	KO #C9b_3_ mito_01	KO #C9b_3_ mito_02	KO #C9b_3_ mito_03
A0FGR8	11	2	53.4357	0.128634	1.65233	-0.665081	Ctrl	CLN5 KO	Extended synaptotagmin-2 OS=Homo sapiens OX=9606 GN=ESYT2 PE=1 SV=1	1116.44	414.7	407.148	2364.14	1771.41	2011.01	294.873	337.465	349.704	173.895	187.107	118.009	284.381	130.596	138.633	304.284	439.492	346.601	314.245	1107.14	1781.26	1864.78	1426.05	1202.19	332.319	402.417	421.273
A0FGR9	6	1	23.7616	0.0188998	419.484	-8.63001	Ctrl	CLN5 KO	Extended synaptotagmin-3 OS=Homo sapiens OX=9606 GN=ESYT3 PE=1 SV=1	0	0	0	2142.59	2235.57	2037.02	0	0	0	0	0	0	0	0	0	0	0	0	30.5861	0	0	0	0	0	0	0	0
A4UGR9	45	11	173.993	0.648613	1.03766	0.0452675	CLN5 KO	Ctrl	Xin actin-binding repeat-containing protein 2 OS=Homo sapiens OX=9606 GN=XIRP2 PE=1 SV=2	90521.9	81443.8	77754.8	51188.1	57630.6	55086.2	113272	120668	122248	97161.8	97878.3	97766.2	86527	102325	101869	83696.4	78681	75515	28500.4	88342	95465.7	97439.6	99062.8	98504.1	87041.6	89821.6	92005.4
A5YKK6	5	1	17.9728	0.52615	1.16148	0.261609	CLN5 KO	Ctrl	CCR4-NOT transcription complex subunit 1 OS=Homo sapiens OX=9606 GN=CNOT1 PE=1 SV=2	558.569	358.604	456.019	1147.27	807.911	909.172	957.578	895.76	804.261	403.6	417.81	360.948	6022.81	772.265	1046.48	410.162	781.44	477.84	213.659	404.067	710.033	467.069	665.061	372.435	408.013	1085.61	997.861
A6NIZ1	11	6	53.3272	0.926473	1.37015	0.4792	CLN5 KO	Ctrl	Ras-related protein Rap-1b-like protein OS=Homo sapiens OX=9606 PE=2 SV=1	0	0	0	91.8612	37.6131	32.6657	0	0	0	17.3872	0	0	68.1225	0	34.7296	13.4611	0	0	293.592	0	0	0	0	0	0	0	17.018
A8MTJ3	8	4	55.5288	0.382548	1.13784	0.201413	CLN5 KO	Ctrl	Guanine nucleotide-binding protein G(t) subunit alpha-3 OS=Homo sapiens OX=9606 GN=GNAT3 PE=2 SV=2	1187.28	1268.23	1155.88	3920.45	2777.31	3142.35	3250.32	3087.89	2308.13	2293.4	1120.45	1620.86	2832.19	1764.85	1535.6	3795.07	3383.99	2801.19	1400	3319.33	3552.92	4262.97	3658.72	3431.41	3607.44	3289.82	2617.3
B2RTY4	5	2	23.9294	0.820341	1.32603	0.387869	CLN5 KO	Ctrl	Unconventional myosin-IXa OS=Homo sapiens OX=9606 GN=MYO9A PE=1 SV=2	1869.05	1402.34	1640.04	1005.87	932.666	1020.57	1633.65	1380.57	1682.63	2268.82	2636.04	2067.34	0	1473.63	3531.93	2507.09	2325.42	2212.15	501.116	1952.82	2039.07	1712.19	1570.96	1526.85	1442.71	1645.03	1916.39
O00115	4	1	23.6497	0.764842	1.55962	0.642111	CLN5 KO	Ctrl	Deoxyribonuclease-2-alpha OS=Homo sapiens OX=9606 GN=DNASE2 PE=1 SV=2	150.755	36.2345	136.555	140.68	143.056	92.0323	177.668	201.244	151.943	210.881	55.78	53.0485	1171.4	71.64	171.359	144.379	140.54	86.0944	729.969	200.969	229.903	111.925	119.272	117.378	48.4068	98.4695	75.7863
O00148	5	3	28.3225	0.985219	1.06621	-0.076382	Ctrl	CLN5 KO	ATP-dependent RNA helicase DDX39A OS=Homo sapiens OX=9606 GN=DDX39A PE=1 SV=2	3215.09	2391.31	2093.71	8090.35	7853.91	6782.04	2734.47	2623.76	1723.58	3162.4	2458.85	3734.62	6890.67	3333.75	2950.29	2205.54	2262.16	3030.66	12427.1	3315.57	2754.85	3609.7	4336.5	4121.64	3899.16	3636.84	2227.52
O00151	5	2	41.8279	0.0164665	2.89381	1.58877	CLN5 KO	Ctrl	PDZ and LIM domain protein 1 OS=Homo sapiens OX=9606 GN=PDLIM1 PE=1 SV=4	92.8693	80.3996	79.2784	178.366	256.538	214.729	149.249	137.491	108.015	137.434	53.6817	113.118	2339.69	321.997	710.12	405.724	458.854	381.506	579.237	176.962	142.942	159.915	288.849	171.043	397.95	355.533	311.623
O00159	13	5	80.5381	0.549022	1.1219	0.169501	CLN5 KO	Ctrl	Unconventional myosin-Ic OS=Homo sapiens OX=9606 GN=MYO1C PE=1 SV=4	8559.36	11331.1	8912.5	7096.49	8134.53	6008.01	8572.48	8621.74	8997.95	9104.11	9074.89	8634.31	9438.11	14063.7	14179.5	6994.19	7593.74	7767.81	23286.7	8752.6	8385.88	6460.41	7099.41	6769.18	7451.56	8285.94	7711.85
O00161	10	5	38.3437	0.725091	1.43536	0.551285	CLN5 KO	Ctrl	Synaptosomal-associated protein 23 OS=Homo sapiens OX=9606 GN=SNAP23 PE=1 SV=1	18166.1	16053	16901.2	19739	21588.6	20173.8	17265.6	16932.3	16793.7	16811.6	17451.4	16730.8	30481.8	14908	12418.7	16435.6	16969.2	16443	175384	16501.5	16604.5	16692.7	18057.5	18512.2	17357.3	15928.7	15998.7
O00186	11	7	65.8555	0.0943187	1.37022	0.464762	CLN5 KO	Ctrl	Syntaxin-binding protein 3 OS=Homo sapiens OX=9606 GN=STXBP3 PE=1 SV=2	6991.26	6433.79	6155.23	5000.67	5262.15	4664.25	5812.61	5950.03	6050.01	6989.9	6759.87	6384.56	19493.1	9565.15	8845.86	6087.78	6366.93	5573.71	19333	5915.45	5095.91	5533.56	5657.74	6595.86	6856.06	6462.15	5862.95
O00203	10	5	48.1065	0.506272	1.01339	0.00937363	Ctrl	CLN5 KO	AP-3 complex subunit beta-1 OS=Homo sapiens OX=9606 GN=AP3B1 PE=1 SV=3	6415.44	6016.26	6063.85	4875.51	4801.76	3983.2	7093.9	6633.24	6478.16	3789.1	4111.82	4413.17	9728.89	1430.41	1694.08	3318.9	4613.98	4295.17	14716.7	6357.36	6483.17	6994.48	6923.21	6691.99	5670.81	5795.8	6309.48
O00217	2	2	13.4309	0.00487049	9.32808	-3.16898	Ctrl	CLN5 KO	NADH dehydrogenase [ubiquinone] iron-sulfur protein 8_ mitochondrial OS=Homo sapiens OX=9606 GN=NDUFS8 PE=1 SV=1	428.007	828.139	626.882	14950	16941.1	15680.4	564.916	596.047	532.01	224.664	427.032	583.903	626.34	507.875	455.131	448.116	298.277	363.399	3755.73	615.256	563.836	245.024	281.191	505.95	456.981	311.27	296.36
O00264	9	7	47.1966	0.769198	1.0902	0.109546	CLN5 KO	Ctrl	Membrane-associated progesterone receptor component 1 OS=Homo sapiens OX=9606 GN=PGRMC1 PE=1 SV=3	16614.8	13821.3	15445.2	16654.4	14562.2	15653.4	13902.7	14842.6	16073.1	19604.8	17130.6	18028.1	5648.41	23736.2	20405.5	19734.2	21168.4	21062.2	6928.82	14610.9	16755.6	15862.9	17106.9	15607.4	14666.5	14649.2	17251.5
O00291	3	1	14.9116	0.555708	1.07521	0.187085	CLN5 KO	Ctrl	Huntingtin-interacting protein 1 OS=Homo sapiens OX=9606 GN=HIP1 PE=1 SV=5	0	0	0	0	82.8644	78.017	0	0	0	0	0	0	110.66	0	0	0	0	0	235.304	0	0	0	0	0	0	0	0
O00299	5	4	33.6435	0.375399	1.45175	0.567588	CLN5 KO	Ctrl	Chloride intracellular channel protein 1 OS=Homo sapiens OX=9606 GN=CLIC1 PE=1 SV=4	5166.86	4998.25	5596.37	5673.57	5814.04	6185.41	4474.49	4572.92	3868.88	4824.37	5536.15	5043.01	6491.16	6472.69	5877.64	5236.84	5622.8	5264.02	42620.2	5364.98	5231.53	3780.2	3735.49	4432.42	6492.87	6813.53	5739.57
O00330	3	3	13.908	0.193738	1.16682	-0.193612	Ctrl	CLN5 KO	Pyruvate dehydrogenase protein X component_ mitochondrial OS=Homo sapiens OX=9606 GN=PDHX PE=1 SV=3	7090.96	8352.55	5166.55	12119.2	9860.67	10692.5	10565.4	10702.6	10037.3	5277.69	5016.63	4839.22	11085.2	4355.94	3506.25	8577.46	8920.45	8439.09	9211.82	9591.11	10627.9	10908.8	9887.83	9833.22	8302.64	8449.57	8157.84
O00443	7	3	36.6693	0.20112	1.8253	0.913954	CLN5 KO	Ctrl	Phosphatidylinositol 4-phosphate 3-kinase C2 domain-containing subunit alpha OS=Homo sapiens OX=9606 GN=PIK3C2A PE=1 SV=2	3475.65	2277.85	2507.77	1772.29	1586.39	1740.32	2824.33	2436.12	2660.74	1948.18	1509.39	1829.92	2115.54	11645.7	11990.2	2396.79	2465.47	2195.14	17987.3	2647.65	2587.46	3099.43	3234.52	2887.35	2562.47	2306.63	2280.77
O00461	15	6	79.9606	0.899445	1.04755	0.067828	CLN5 KO	Ctrl	Golgi integral membrane protein 4 OS=Homo sapiens OX=9606 GN=GOLIM4 PE=1 SV=1	10298.1	8317.22	10053.2	11382.9	11934.2	16184.2	10803.4	11321.3	10543.9	11624.7	10178.6	11177.8	16902.7	17380.7	9234.81	10609.2	12437.6	10036.4	26389	9918.42	9636.66	9871.08	9521.7	9949.38	8572.73	9384.11	8440.68
O00483	5	4	22.6405	5.83449e-06	1.87663	-0.883993	Ctrl	CLN5 KO	Cytochrome c oxidase subunit NDUFA4 OS=Homo sapiens OX=9606 GN=NDUFA4 PE=1 SV=1	13916.5	15642.7	13263.3	26552.9	26852.2	29276.8	17259.5	14969.2	14796.1	7283.37	8502.96	7943.55	13496.8	11940.2	15439.7	11096.7	10859.6	10527.1	5746.46	9145.75	10475.6	11291.5	11105.2	11253.3	8876.5	9752.16	9134.56
O00560	5	3	17.1167	0.0338536	2.04775	1.07395	CLN5 KO	Ctrl	Syntenin-1 OS=Homo sapiens OX=9606 GN=SDCBP PE=1 SV=1	4457.26	3944.59	4021.77	4406.39	3206.95	3489.19	4945.14	5213.11	4088.57	4496.58	3659.71	3768.76	38765.1	10344.4	5619.44	4385.29	4330.16	3853.94	21014.5	4945.81	4630.33	6178.99	5841.94	6032.55	8179.32	9377.1	9275.62
O00567	7	4	37.2003	0.0066555	1.5327	0.646143	CLN5 KO	Ctrl	Nucleolar protein 56 OS=Homo sapiens OX=9606 GN=NOP56 PE=1 SV=4	8434.52	5915.71	6528.56	6518.61	7520.51	7394.32	6536.79	7852.11	7037.32	6967.99	7571.9	7059.76	14926.6	10703.5	11662	8351.86	8213.26	8765.21	32659.2	11142.2	8131.58	9592.7	9315.95	10285.8	11063.1	9145.57	9825.07
O00767	3	2	17.7278	0.0403825	1.40563	-0.458536	Ctrl	CLN5 KO	Acyl-CoA desaturase OS=Homo sapiens OX=9606 GN=SCD PE=1 SV=2	1941.21	3128.12	2157.13	5231.19	5074.14	4930.57	4255.83	3085.08	4772.19	1668.67	1611.45	1360.69	1028.61	2611.57	2139.17	2954.9	2592.78	2304.42	1964.19	2094.82	3062.47	3550.53	3378.98	3198.8	4209.36	4957.62	4506.72
O14548	3	1	14.2815	0.060179	1.11155	-0.143167	Ctrl	CLN5 KO	Cytochrome c oxidase subunit 7A-related protein_ mitochondrial OS=Homo sapiens OX=9606 GN=COX7A2L PE=1 SV=2	14261.5	13694.7	12866.9	14046.1	14390.8	14559.3	11983.7	11942.9	11606.3	10604.3	10034.2	10597.8	21450.1	11230.7	11523	12608.5	11868.8	11091.2	9759.34	11284.7	11916.8	12416.3	11770.8	11410.4	11099.8	11484	12598.8
O14556	4	2	17.4638	0.116392	1.31254	-0.384626	Ctrl	CLN5 KO	Glyceraldehyde-3-phosphate dehydrogenase_ testis-specific OS=Homo sapiens OX=9606 GN=GAPDHS PE=1 SV=2	2568.58	2328.79	2396.26	2965.07	2556.19	2873.38	2078.05	2081.83	2151.27	1692.16	2010.82	1922.84	292.267	1458.82	1888.69	2409.24	2351.51	2176.52	132.017	2393.08	2450.19	2486.91	2391.87	2371.89	1761.24	1856.94	1474.96
O14617	11	9	61.8286	0.383677	1.19793	0.306295	CLN5 KO	Ctrl	AP-3 complex subunit delta-1 OS=Homo sapiens OX=9606 GN=AP3D1 PE=1 SV=1	6900.21	6684.81	6233.01	6874.69	5722.87	5782.86	6325.1	6331.73	6149.31	3431.56	3235.08	3762.32	12687.6	5815.95	4921.42	6684.07	7096.03	9017.57	9901.91	8884.53	7972.83	9104.33	8664.44	7695.05	9618.93	9436.64	8644.9
O14654	35	23	241.068	0.129794	1.13681	0.182644	CLN5 KO	Ctrl	Insulin receptor substrate 4 OS=Homo sapiens OX=9606 GN=IRS4 PE=1 SV=1	36168.9	38030.6	38104.3	36572	37449.6	35953.2	37800.5	37184.1	38729.3	43609.7	43708.8	41912.2	48829.8	60059.3	59602.4	32270	32283.9	31221.6	33618.7	36566.5	33285.1	41369.1	39371.4	38536.7	48896	47672	51102.5
O14735	2	2	11.4404	0.355414	1.34561	0.452796	CLN5 KO	Ctrl	CDP-diacylglycerol--inositol 3-phosphatidyltransferase OS=Homo sapiens OX=9606 GN=CDIPT PE=1 SV=1	12455.2	12748.5	11292.4	13631.6	14177.1	14791.1	12128.4	12616.3	12903.7	12365	11296.4	12981.1	37517.1	16260.6	19756.8	13512.3	12423.6	12974.8	67125	13786.1	14262.6	12272.1	12356.4	12603.1	10452.8	10899.5	11339.6
O14745	3	3	17.7112	0.00275355	1.40098	0.474698	CLN5 KO	Ctrl	Na(+)/H(+) exchange regulatory cofactor NHE-RF1 OS=Homo sapiens OX=9606 GN=SLC9A3R1 PE=1 SV=4	7073.77	6459.01	6448.98	2507.18	2479.46	2453.54	5495.28	5916.68	5656.35	7879.62	7889.5	7443.66	4954.2	9417.19	8127.12	7057.97	6810.64	6679.49	6090.42	7272.05	5620.35	5243.99	5466.81	5559.49	7730.61	7555.58	7861.23
O14828	4	3	34.9315	0.0537498	6.02278	2.65743	CLN5 KO	Ctrl	Secretory carrier-associated membrane protein 3 OS=Homo sapiens OX=9606 GN=SCAMP3 PE=1 SV=3	148.935	0	43.3495	89.8965	50.0885	34.7454	65.8403	139.412	163.434	94.4905	56.8617	152.74	2321.56	1234.29	1078.61	399.509	249.18	74.3964	464.122	77.7716	0	174.522	191.988	224.471	439.311	221.449	1406.66
O14910	14	8	104.258	0.19514	1.58782	-0.652425	Ctrl	CLN5 KO	Protein lin-7 homolog A OS=Homo sapiens OX=9606 GN=LIN7A PE=1 SV=2	8717.6	6704.08	8573.35	36873.8	43479.4	44402.5	8197.9	8286	7510.09	9995.33	9568.46	9019.21	16067	8568.98	10496	10028.7	9250.7	8756.58	65532.4	7702.46	7358.15	7194.78	6961.91	6749.87	8126.17	7964.2	8246.75
O14936	12	5	49.6084	0.542682	1.11419	0.166576	CLN5 KO	Ctrl	Peripheral plasma membrane protein CASK OS=Homo sapiens OX=9606 GN=CASK PE=1 SV=3	4620.16	3738.74	3665.56	4079.6	4357.79	5209.07	4730.78	5111.58	4698.88	4355.34	3906.23	4033.21	13537.3	4479.35	4807.23	3950.19	3993.62	4292.27	5365.56	4099.76	3656.01	4507.7	5207.01	4005.35	4963.11	5697.26	4751.48
O14974	6	1	25.7821	7.06599e-11	42.4511	-5.32527	Ctrl	CLN5 KO	Protein phosphatase 1 regulatory subunit 12A OS=Homo sapiens OX=9606 GN=PPP1R12A PE=1 SV=1	82.5745	94.4437	93.7585	154.682	113.535	88.9375	43.4373	12.6305	62.9723	0	0	0	0	0	0	0	0	0	0	0	0	0	14.7727	20.4193	0	0	0
O14979	5	3	34.1577	0.970009	2.56296	1.41316	CLN5 KO	Ctrl	Heterogeneous nuclear ribonucleoprotein D-like OS=Homo sapiens OX=9606 GN=HNRNPDL PE=1 SV=3	2028.22	2025.32	1393.72	1851.71	1262.9	1089.1	2190.6	1873.99	1816.25	1482.1	1251.74	1357.89	1784.65	468.151	464.647	914.415	998.825	878.748	49172.2	5203.45	5498.41	2850.42	2094.48	2089.47	1042.93	952.462	1109.7
O14983	19	4	104.27	0.586671	1.11778	-0.171515	Ctrl	CLN5 KO	Sarcoplasmic/endoplasmic reticulum calcium ATPase 1 OS=Homo sapiens OX=9606 GN=ATP2A1 PE=1 SV=1	20787.2	22344	21224.9	7715.61	7596.73	7669.4	19070.2	18709.8	19382.2	16197.2	16157.5	16659.9	4549.54	10944.7	27862.2	17475.4	16317.5	16740.8	2505.9	16140	13296.6	14008	14217.6	13645.4	14398.2	13738.3	13692.6
O15020	33	11	192.661	0.0274704	1.17094	0.223822	CLN5 KO	Ctrl	Spectrin beta chain_ non-erythrocytic 2 OS=Homo sapiens OX=9606 GN=SPTBN2 PE=1 SV=3	60380.9	62945.5	58593.9	32773.9	33765	34260.6	52582.3	55838.1	56654.6	60894.2	54099.7	57303.7	69185.6	58615.8	54852	64225.4	68310.7	69231.8	39575.7	57014.1	65019.7	57553	55806.3	57786.8	53350.2	53772.7	52082.4
O15031	16	6	88.9497	0.304929	1.72291	0.833033	CLN5 KO	Ctrl	Plexin-B2 OS=Homo sapiens OX=9606 GN=PLXNB2 PE=1 SV=3	1105.04	627.569	603.763	1035.66	1268.52	1779.84	1211.6	1524.44	1296.78	845.612	446.722	529.79	4461.89	1310.78	1153.74	2239.22	1465.78	1143.02	8921.57	648.174	778.032	1213.64	1241.97	1237.75	2553.4	3122.86	2705.86
O15126	2	1	17.9942	0.341147	1.54487	0.584555	CLN5 KO	Ctrl	Secretory carrier-associated membrane protein 1 OS=Homo sapiens OX=9606 GN=SCAMP1 PE=1 SV=2	263.204	203.648	175.606	0	0	0	199.017	143.187	84.3427	274.946	166.943	214.233	0	0	51.0132	181.531	98.8186	209.801	93.1287	37.8739	0	172.482	182.874	258.549	506.358	378.672	475.713
O15127	3	1	17.9982	0.399491	2.07422	1.13503	CLN5 KO	Ctrl	Secretory carrier-associated membrane protein 2 OS=Homo sapiens OX=9606 GN=SCAMP2 PE=1 SV=2	0	0	0	32.4364	20.7535	0	0	0	0	0	0	0	0	0	0	0	0	0	220.655	0	0	0	0	0	0	0	0
O15144	3	1	11.452	0.044625	12.7513	-3.59011	Ctrl	CLN5 KO	Actin-related protein 2/3 complex subunit 2 OS=Homo sapiens OX=9606 GN=ARPC2 PE=1 SV=1	0	0	0	102.317	41.8279	89.2711	0	0	0	0	0	0	36.5465	0	0	0	0	0	0	0	0	0.0640068	0	0	0	0	0
O15258	2	1	14.6597	0.216538	1.90323	-1.08072	Ctrl	CLN5 KO	Protein RER1 OS=Homo sapiens OX=9606 GN=RER1 PE=1 SV=1	0	981.508	627.757	475.846	436.875	281.69	630.734	187.813	318.48	621.809	640.927	589.505	400.65	54.9547	458.499	8.80528	31.6288	0	373.166	151.576	427.563	0	14.5696	0	142.877	98.4859	126.054
O15400	4	3	40.376	0.0501691	1.56017	0.663712	CLN5 KO	Ctrl	Syntaxin-7 OS=Homo sapiens OX=9606 GN=STX7 PE=1 SV=4	23248	25779.1	20980.2	8621.79	8205.34	7915.37	17037.7	17424.7	16307.5	18633.8	16102.3	17111.6	6617.39	51248.3	51997.6	21700	21596.4	23017.2	11418.3	19971.9	19267	20991.3	20885.5	20800	38658.6	37250.7	36802.9
O15439	17	8	88.7398	0.28033	1.15751	0.25379	CLN5 KO	Ctrl	Multidrug resistance-associated protein 4 OS=Homo sapiens OX=9606 GN=ABCC4 PE=1 SV=3	1141.92	582.722	729.023	828.724	499.489	683.963	1455.11	1484.97	1518.48	560.733	641.418	496.05	959.048	854.783	1030.94	1286.68	1296.97	1104.44	1555.25	1016.55	1092.11	1749.21	1500.05	1461.42	1452.91	1399.96	1201.64
O15523	3	1	14.2629	0.226957	5.45781	2.51933	CLN5 KO	Ctrl	ATP-dependent RNA helicase DDX3Y OS=Homo sapiens OX=9606 GN=DDX3Y PE=1 SV=2	7.04861	0	0	0	44.6451	0	22.6959	12.1675	27.9073	9.88152	16.0302	11.7816	233.016	0	0	25.5101	32.5473	0	723.778	0	0	47.7397	43.6196	18.9996	27.4424	37.9236	21.1792
O43169	5	5	33.6406	0.047636	1.22118	-0.31364	Ctrl	CLN5 KO	Cytochrome b5 type B OS=Homo sapiens OX=9606 GN=CYB5B PE=1 SV=2	8570.75	11368.6	10213.4	9056.38	9904	6781.56	8929.31	10001.1	9395.99	9933.13	9543.14	9141.56	11280.8	5450.5	6729.08	8705.27	8789.28	8575.21	3387.62	10078.2	8970.31	8002.12	7359.06	6682.86	4649.7	5186.1	5470
O43175	18	11	96.0622	0.0195837	1.22072	0.290928	CLN5 KO	Ctrl	D-3-phosphoglycerate dehydrogenase OS=Homo sapiens OX=9606 GN=PHGDH PE=1 SV=4	14570	12665.1	13053.6	10443.5	10488.3	11116	13688.2	14523.9	15369.8	15130.6	12752.9	12849.1	28262.4	20748	15535.2	13814.4	14324.9	14677.4	13271.9	12806.6	14270.5	13235	13956.8	15966.1	16527.4	17180.4	17699
O43242	10	3	42.3505	0.114938	1.51251	0.635158	CLN5 KO	Ctrl	26S proteasome non-ATPase regulatory subunit 3 OS=Homo sapiens OX=9606 GN=PSMD3 PE=1 SV=2	2353.31	2448.73	1610.95	2585.51	1995.64	1875.39	3991.73	3970.56	3528.59	2225.79	2163.82	2703.57	3456.51	4852.84	2447.61	3292.13	2660.55	3237.42	19291.3	2889.62	2856.59	3021.66	3188.21	3187.03	3479.42	4277.89	4458.72
O43390	9	7	45.1678	0.493585	1.15593	0.217853	CLN5 KO	Ctrl	Heterogeneous nuclear ribonucleoprotein R OS=Homo sapiens OX=9606 GN=HNRNPR PE=1 SV=1	37676.8	36760.2	32592.3	41977.3	43006.3	46253.3	40794	44259.9	42611.8	42113.9	39921.8	40784	34474.9	43243.6	40178.5	58132	56478.9	54339.1	10790.3	62421.4	60741.6	59169.5	58067.4	55229.6	43565.1	43509.3	42825.2
O43491	61	43	395.474	0.164755	1.30748	0.402298	CLN5 KO	Ctrl	Band 4,1-like protein 2 OS=Homo sapiens OX=9606 GN=EPB41L2 PE=1 SV=1	85186.6	81714.1	81174.8	67581.5	67841.7	69057.7	81724.9	81671.9	81596.8	82722.7	82436	84707.3	277378	112325	110620	83122.2	81283.5	81084.3	220051	77891.6	76598.1	69438.1	72461.1	73422	77247.9	79063.6	82217.3
O43615	11	5	63.7845	0.247473	1.04252	0.0831697	CLN5 KO	Ctrl	Mitochondrial import inner membrane translocase subunit TIM44 OS=Homo sapiens OX=9606 GN=TIMM44 PE=1 SV=2	2850.44	2183.53	2520.73	2329.78	2943.27	2256.72	2396.64	2793.67	2848.29	1943.91	1785.22	1420.8	2138.03	1825.1	1760.26	1545.61	1518.21	1579.79	17216.4	1811.34	1599.63	2034.16	2054.2	2185.27	1772.72	1975.24	2046.92
O43707	46	28	275.493	0.392657	1.21365	0.288289	CLN5 KO	Ctrl	Alpha-actinin-4 OS=Homo sapiens OX=9606 GN=ACTN4 PE=1 SV=2	14039.9	10674.6	13331.6	10316.4	10544.8	10022.2	15765.3	16090.6	15736.1	14052.1	13345.1	14401.3	57248.5	13674.1	15793.8	11462.5	11736.6	12286.3	14932.7	11101.3	11424.2	11011.6	12063.3	11637.2	15420.1	15163.7	16077
O43759	2	1	12.2999	0.281353	1.29408	0.454394	CLN5 KO	Ctrl	Synaptogyrin-1 OS=Homo sapiens OX=9606 GN=SYNGR1 PE=1 SV=2	66.5029	23.1445	16.6462	45.1869	87.3982	134.5	180.494	177.841	79.3746	0	0	0	4.79753	0	0	155.41	139.461	226.179	500.822	61.9118	123.303	188.976	142.013	97.7865	161.766	246.728	50.0786
O43760	4	2	13.1058	0.315283	1.64266	0.746052	CLN5 KO	Ctrl	Synaptogyrin-2 OS=Homo sapiens OX=9606 GN=SYNGR2 PE=1 SV=1	4856.67	2743.27	2799.51	2628.95	2798.64	2879.59	3016.34	2876.29	2833.03	3217.5	2790.36	2825.34	11593.5	1917.49	3441.07	2760.84	3308.02	3036.13	29282.9	3058.21	3305.28	2870.1	3409.22	3246.2	3376.12	3527.91	3157.79
O43795	25	12	123.552	0.549083	1.07448	0.119637	CLN5 KO	Ctrl	Unconventional myosin-Ib OS=Homo sapiens OX=9606 GN=MYO1B PE=1 SV=3	13030.9	11305.4	11705.3	14809.6	14261.2	14540.7	14759.4	14617.2	13830.5	11886.8	10961.6	11741.6	14265	10981.4	12608.8	11949.8	12265.7	11852.7	24356.1	13293.1	13283.2	15870.3	16184.4	14665	19375.6	20069.8	18410.1
O43837	9	7	57.9086	0.0177194	1.40489	-0.506069	Ctrl	CLN5 KO	Isocitrate dehydrogenase [NAD] subunit beta_ mitochondrial OS=Homo sapiens OX=9606 GN=IDH3B PE=1 SV=2	50975.2	56756.6	58734.5	47973.5	43188.1	49029.6	50759.7	51344.3	50067.3	42927.8	41527.9	41747	13805.7	33989.9	32653.4	43761.2	42622.5	43640.3	6996.72	43748.3	44728.8	39019.7	42845.7	42572.9	32920.3	30888.7	32791.4
O43852	13	7	87.2025	9.34333e-06	1.4324	-0.517883	Ctrl	CLN5 KO	Calumenin OS=Homo sapiens OX=9606 GN=CALU PE=1 SV=2	17777.1	19863.9	16834.9	17497.7	16655.5	16004.3	16133.2	16801	16747.5	11892	11293.5	12655.2	6418.41	10897.7	14714.5	15048.1	14396.4	13226.9	14460.1	11616.6	12075.6	12101	12551	11158.9	10316.9	10011.8	10628.4
O60216	4	2	20.5157	0.401868	1.85171	0.888325	CLN5 KO	Ctrl	Double-strand-break repair protein rad21 homolog OS=Homo sapiens OX=9606 GN=RAD21 PE=1 SV=2	1368.34	1636.61	1360.3	2049.88	1695.6	1432.18	1662.61	1610.69	1819.84	3030.33	2330.15	2644.42	134.67	2117.96	1951.77	5070.87	5156.58	4375.21	91.9489	2648.11	3132.49	3947.79	3873.59	3967.97	3375.6	3238.32	3115.77
O60245	8	5	35.1743	0.780308	1.02748	-0.0640625	Ctrl	CLN5 KO	Protocadherin-7 OS=Homo sapiens OX=9606 GN=PCDH7 PE=1 SV=2	10915.2	14239.3	13528.9	4445.03	5046.62	4392.66	11536	12634	12581.2	12474	11439.7	12744.2	1300.79	11644.5	12141.2	9509.92	10247.8	10083.8	1139.23	12822.6	12333.8	10969.2	10010.9	10376.7	7681.3	8004.06	8936.12
O60264	10	5	60.5141	0.00427841	1.36258	0.444564	CLN5 KO	Ctrl	SWI/SNF-related matrix-associated actin-dependent regulator of chromatin subfamily A member 5 OS=Homo sapiens OX=9606 GN=SMARCA5 PE=1 SV=1	12541	16360.9	14362.2	14938.5	14399.1	13016.9	13639.3	13641.7	14479	19688.6	18870.2	20599.3	28742.3	20137.2	19472.2	21551.5	21730.9	20918	35620.5	16833.7	16504.9	15112.6	14972.8	15275.2	13365.7	14042.1	13689.2
O60282	11	2	67.2884	0.192623	1.02752	-0.0436551	Ctrl	CLN5 KO	Kinesin heavy chain isoform 5C OS=Homo sapiens OX=9606 GN=KIF5C PE=1 SV=1	993.753	252.495	757.598	739.289	1042.34	773.532	1342.5	1211.24	1140.89	939.625	639.64	616.667	5948.73	47.075	155.973	407.168	299.79	310.845	47.6777	1147.92	1106.42	1201.06	994.793	997.711	266.12	271.214	666.714
O60313	7	4	33.7634	0.620107	1.02427	-0.0516331	Ctrl	CLN5 KO	Dynamin-like 120 kDa protein_ mitochondrial OS=Homo sapiens OX=9606 GN=OPA1 PE=1 SV=3	10664.5	10396.6	9562	11533.3	10440.5	11150.5	8453.7	8797.94	8660.23	11667	10787.8	10927.8	7905.1	7039.87	9234.91	11531.6	10930.3	10483.5	10623.5	10105.2	10652.5	9190.36	9274.65	8960.09	8762.92	8469.81	8522.42
O60437	12	3	45.844	0.0216013	1.39438	0.491638	CLN5 KO	Ctrl	Periplakin OS=Homo sapiens OX=9606 GN=PPL PE=1 SV=4	4621.47	3589.97	3731.41	3346.8	3376.71	2808.37	3551.7	3854.16	3398.66	4290.08	3974.51	3826.06	6997.24	3796.48	4980.56	4691.49	4823.45	4246.71	14524.1	3898.08	4635.93	3470.98	4124.82	4480.44	3871.73	4767.49	4618.84
O60493	4	3	18.3562	0.0266476	2.23928	1.21323	CLN5 KO	Ctrl	Sorting nexin-3 OS=Homo sapiens OX=9606 GN=SNX3 PE=1 SV=3	288.976	160.127	188.461	201.186	391.811	272.682	205.39	26.3377	221.882	193.814	190.808	134.52	264.327	863.649	247.404	339.917	220.797	176.988	1345.49	285.453	158.009	481.217	537.549	468.86	579.182	1121.54	1154.35
O60506	5	1	19.666	0.0276635	1.60487	0.694837	CLN5 KO	Ctrl	Heterogeneous nuclear ribonucleoprotein Q OS=Homo sapiens OX=9606 GN=SYNCRIP PE=1 SV=2	609.955	371.711	354.751	751.1	668.038	762.922	453.573	366.909	635.709	757.085	778.316	843.163	260.72	466.652	318.392	1114.49	921.967	641.611	2164.61	803.327	1144.9	1095.11	977.662	1003	811.092	996.857	868.417
O60716	28	19	139.488	2.67171e-08	1.95768	-0.966827	Ctrl	CLN5 KO	Catenin delta-1 OS=Homo sapiens OX=9606 GN=CTNND1 PE=1 SV=1	57947.5	59134.8	59638.7	52626.5	53170.6	54941.5	52022.1	54479.1	59357.9	27785.6	26962.2	27492.2	18628.4	23638.3	19948	23974.6	24517.7	25685.5	15672.2	36664.7	31906.8	34853.6	31841.1	33151.1	32111.3	38005.3	41360.3
O60749	8	4	52.6337	0.105273	1.22061	-0.278938	Ctrl	CLN5 KO	Sorting nexin-2 OS=Homo sapiens OX=9606 GN=SNX2 PE=1 SV=2	4949.9	5079.09	4808.42	8244.09	10092.2	10675.8	5107.91	5057.77	5220.43	4839.81	5901.6	5544.04	5026.67	9065.15	5074.89	5624.7	6508.62	6029.66	5223.22	5631.84	5195.37	4800.53	5005.75	4245.12	4335.01	4284.61	4722.29
O60831	2	1	7.6169	0.920566	1.00804	0.0358967	CLN5 KO	Ctrl	PRA1 family protein 2 OS=Homo sapiens OX=9606 GN=PRAF2 PE=1 SV=1	1306.66	1354.36	921.995	2833.23	1886.2	2574.83	1536.87	1699.41	1577.83	1248.97	1315.67	1147.48	1892.99	1112.07	1346.56	2709.97	2712.34	2209.78	359.166	1974.58	1539.02	2136.28	2065.32	1927.91	2094.51	1947.88	1894.44
O60832	3	1	14.064	0.647703	1.01553	0.0204787	CLN5 KO	Ctrl	H/ACA ribonucleoprotein complex subunit DKC1 OS=Homo sapiens OX=9606 GN=DKC1 PE=1 SV=3	1073.43	1743.54	1721.67	1559.69	1450.94	1485.66	1247.18	1475.67	1483.98	1524.95	1400.01	1555.07	3117.88	1541.24	1357.44	1923.86	1969.57	1770.6	86.4574	1549.03	1527.22	1150.69	1416.92	1165.05	1299.79	1503.27	1035.7
O60841	13	5	71.5986	0.0923771	1.18371	-0.251313	Ctrl	CLN5 KO	Eukaryotic translation initiation factor 5B OS=Homo sapiens OX=9606 GN=EIF5B PE=1 SV=4	3549.63	6069.49	4107.63	4737.93	4416.7	3928.31	2838.8	3077.54	2693.57	3637.27	3079.38	3363.6	3173.67	3309.37	4093.72	3431.45	4022.93	3623.07	4140.56	3501.42	3654.25	3497.29	3441.06	3000.55	2200.93	2215.83	2458.79
O75054	4	2	18.0463	0.812385	1.43034	0.572222	CLN5 KO	Ctrl	Immunoglobulin superfamily member 3 OS=Homo sapiens OX=9606 GN=IGSF3 PE=2 SV=3	685.658	375.489	503.054	371.083	301.96	320.675	608.148	899.887	598.144	243.739	576.136	373.701	1276.97	771.762	199.494	772.743	183.423	499.834	3679.83	324.332	142.411	546.786	368.209	313.056	1041.42	811.833	1216.82
O75083	5	3	21.9124	0.856244	1.02476	-0.0476461	Ctrl	CLN5 KO	WD repeat-containing protein 1 OS=Homo sapiens OX=9606 GN=WDR1 PE=1 SV=4	2759.97	2842.78	2734.84	4887.32	5300.17	4887.96	4387.36	3963.99	4014.88	4442.24	4769.31	4301.71	5771.15	3022.26	5183.62	3233.52	3349.52	3056.41	5343.18	3670.21	3677.48	3092.17	3599.6	2816.24	3728.07	3321.6	3451.47
O75110	5	2	25.6582	0.955351	1.07488	0.121005	CLN5 KO	Ctrl	Probable phospholipid-transporting ATPase IIA OS=Homo sapiens OX=9606 GN=ATP9A PE=1 SV=3	576.374	185.392	506.826	633.91	647.777	521.592	591.291	588.917	646.715	468.331	369.311	450.6	220.623	137.513	115.588	585.937	734.699	724.571	1098.82	598.156	652.503	789.219	651.651	711.581	773.585	760.264	688.248
O75116	19	8	99.9581	0.334418	1.30525	0.401324	CLN5 KO	Ctrl	Rho-associated protein kinase 2 OS=Homo sapiens OX=9606 GN=ROCK2 PE=1 SV=4	3541.13	3407.54	3311.99	2938.72	3904.11	3891.21	4682.93	4662.64	4290.9	4010.38	3858.94	3474.67	14981.7	3131.9	3135.07	5257.13	5119.77	3779.02	13253.6	3993.99	3951.96	4226.63	4070.14	4304.26	3651.18	3149.11	3054.94
O75152	5	5	27.6557	3.23722e-10	1.59454	0.676323	CLN5 KO	Ctrl	Zinc finger CCCH domain-containing protein 11A OS=Homo sapiens OX=9606 GN=ZC3H11A PE=1 SV=3	7651.59	10624.2	9101.95	9411.93	9139.42	9069.62	7899.12	7930.9	8463.75	13520.5	13233.7	14429.2	18032.6	15484.7	15120.9	14641	16022.6	15130.6	10155.6	12817	13521.5	13037.9	14134.6	13297.9	13703.4	13483.9	13102.1
O75251	2	2	13.9386	0.176716	2.3618	-1.18334	Ctrl	CLN5 KO	NADH dehydrogenase [ubiquinone] iron-sulfur protein 7_ mitochondrial OS=Homo sapiens OX=9606 GN=NDUFS7 PE=1 SV=3	356.067	343.335	386.37	5473.09	4728.57	5261.32	1093.95	892.633	856.965	292.288	206.371	380.438	197.778	470.608	1318.87	1001.57	625.776	629.224	2910.13	1040.57	1200.42	1521.52	1231.67	1146.37	561.824	933.859	752.326
O75323	4	2	26.3814	0.0448024	1.56399	-0.745239	Ctrl	CLN5 KO	Protein NipSnap homolog 2 OS=Homo sapiens OX=9606 GN=NIPSNAP2 PE=1 SV=1	5610.5	7010.26	7099.95	5797.46	5679.54	5656.42	10882.7	10267.4	10382.2	10389.9	10404.6	10085.2	583.514	1561.62	2121.03	5040.34	5814.96	5810.31	245.128	5002.66	4770.6	4955.03	4387.45	4650.9	4015.6	3743.36	3869.07
O75367	13	8	69.1662	6.26369e-08	1.78142	0.834558	CLN5 KO	Ctrl	Core histone macro-H2A,1 OS=Homo sapiens OX=9606 GN=H2AFY PE=1 SV=4	54876.2	63353	52257.9	78552.7	76793.6	76867.8	63081.7	58289.5	59913.1	113510	105308	112970	158059	125740	121538	144995	149180	158083	100434	97549	117164	109003	105784	103121	84462.4	87894.5	85856
O75369	45	15	230.854	0.0872504	1.25661	0.335083	CLN5 KO	Ctrl	Filamin-B OS=Homo sapiens OX=9606 GN=FLNB PE=1 SV=2	9632.61	10531.8	11465.1	11625.8	10702.7	9836.18	11299.1	10751.4	10273.5	12541.6	11684	12235.4	30058.5	11309	10599.8	10218	10355.3	10741.5	23735.5	10963.5	10699.9	11130	11032.7	10230	15282.8	14647	14101.6
O75380	3	2	23.3698	2.00886e-05	1.52127	-0.61158	Ctrl	CLN5 KO	NADH dehydrogenase [ubiquinone] iron-sulfur protein 6_ mitochondrial OS=Homo sapiens OX=9606 GN=NDUFS6 PE=1 SV=1	16527.4	22980.2	19995.9	19682.4	20703.3	21771.6	16501.5	14877	14479.1	13141.7	11602.5	12448.5	11672.7	10118.2	10392.8	15682.6	15841.4	16094.9	8371.8	14777.4	15902.4	13977	9296.95	9569.27	9252.14	10543.3	11548.8
O75390	17	13	63.1729	0.00026206	1.31541	-0.382868	Ctrl	CLN5 KO	Citrate synthase_ mitochondrial OS=Homo sapiens OX=9606 GN=CS PE=1 SV=2	125040	140643	101037	171444	158891	158259	144760	148887	144490	92902.6	88229.3	96999.6	88383	94650.9	99163.1	118926	115107	106459	170458	101460	122868	124944	122839	118964	104538	101369	98351
O75396	8	3	61.3481	0.721419	1.12617	0.168225	CLN5 KO	Ctrl	Vesicle-trafficking protein SEC22b OS=Homo sapiens OX=9606 GN=SEC22B PE=1 SV=4	11244.6	12731.9	13441.4	14615.1	16713.1	14699.3	11119.5	12548.9	11145.2	15354	14508.9	15649.2	42894	17086	20247.2	12190.4	13008.5	13361.6	19432.8	11780.1	10355.8	9194.92	9677.49	9534.75	10174.8	11305.9	10602
O75400	11	6	24.0801	0.0454208	1.44238	-0.533021	Ctrl	CLN5 KO	Pre-mRNA-processing factor 40 homolog A OS=Homo sapiens OX=9606 GN=PRPF40A PE=1 SV=2	69052.4	67229.4	61596.8	65583	67850.1	61689.9	49686.4	57561.2	56822.9	45217.5	46673.9	45967.5	5402.2	45661	42483.4	53664.8	52876.9	54681.4	5465.59	54177.4	56277.3	51011.6	51159.2	50407.8	37750.6	36616.8	36936.9
O75436	8	6	60.1105	0.0834126	1.38047	0.493145	CLN5 KO	Ctrl	Vacuolar protein sorting-associated protein 26A OS=Homo sapiens OX=9606 GN=VPS26A PE=1 SV=2	3740	3362.83	4087.95	3334.52	3916.06	4204.3	3455	4081.49	3312.39	3426.71	3077.87	2979.59	13471	3129.73	3205.37	6910.27	5924.42	5167.49	3986.89	4585.39	4617.7	4103.22	4126.69	4689.19	7061.05	7944.34	4069.37
O75439	9	5	35.9636	1.1663e-08	1.49833	-0.575728	Ctrl	CLN5 KO	Mitochondrial-processing peptidase subunit beta OS=Homo sapiens OX=9606 GN=PMPCB PE=1 SV=2	26623.1	27092.9	25566.8	29004.5	30137.1	31793.8	23933	26418.6	25629.5	16612.5	17128.2	17113.4	23696.2	15037.9	15459.9	19428.3	18660.9	18922.8	22069.6	19522.6	21009.3	20829.9	17251.2	17400.2	15958.5	14850.8	17680.2
O75475	6	2	28.8569	0.4598	1.42695	0.514921	CLN5 KO	Ctrl	PC4 and SFRS1-interacting protein OS=Homo sapiens OX=9606 GN=PSIP1 PE=1 SV=1	21906.1	25571	20815.7	14464.3	13136.3	14093.6	16514.2	15800	16312.7	24560.2	21529.3	22662.4	3021.9	19527.6	26298.7	23064.1	30303.2	32840.3	2643.13	39879.3	44309.8	36174.4	32797.9	31430.6	19624.6	18686.6	23315.1
O75477	5	1	38.128	0.17573	1.53675	-0.616782	Ctrl	CLN5 KO	Erlin-1 OS=Homo sapiens OX=9606 GN=ERLIN1 PE=1 SV=1	1036.65	1267.63	1458.06	1451.05	1116.95	1145.98	1167.93	1555.6	1385.44	806.96	993.775	718.403	274.042	695.816	529.45	1227.69	1167.88	998.11	0	1233.48	1417.84	1089.6	700.461	1082.65	620.766	675.688	844.972
O75489	1	1	6.6366	0.8551	1.06094	0.0801773	CLN5 KO	Ctrl	NADH dehydrogenase [ubiquinone] iron-sulfur protein 3_ mitochondrial OS=Homo sapiens OX=9606 GN=NDUFS3 PE=1 SV=1	3.52384	38.7801	0	337.948	77.6528	148.687	590.544	391.846	153.836	217.921	37.3484	35.5078	0	75.4858	63.5236	510.72	376.102	216.42	16.508	0	8.4294	381.891	208.49	170.519	607.249	563.811	208.115
O75503	4	2	27.4464	0.456122	1.15375	0.265184	CLN5 KO	Ctrl	Ceroid-lipofuscinosis neuronal protein 5 OS=Homo sapiens OX=9606 GN=CLN5 PE=1 SV=2	3260.67	2177.8	2100.98	3592.29	3697.03	3056.51	2420.23	2922.61	2336.8	957.338	1071.03	771.854	8663.6	1426.45	985.475	1843.89	1740.83	1332.67	17530.9	1831.95	2442.12	3230.81	2803.87	2590.16	3224.5	3034.26	3509.17
O75533	2	1	10.7598	0.457946	1.02217	-0.0356986	Ctrl	CLN5 KO	Splicing factor 3B subunit 1 OS=Homo sapiens OX=9606 GN=SF3B1 PE=1 SV=3	1598.47	2273.53	1872.67	1814.17	1838.85	1912.02	1267.06	1410.4	1583.39	1773.61	1767.39	1885.62	86.4699	2506.38	2209.65	2432.63	2021.84	2355.77	73.6117	2389.97	1906.32	1699.6	1487	1547.69	1446.17	1449.15	1426.99
O75643	10	4	35.6121	0.226113	1.08887	-0.106988	Ctrl	CLN5 KO	U5 small nuclear ribonucleoprotein 200 kDa helicase OS=Homo sapiens OX=9606 GN=SNRNP200 PE=1 SV=2	13935.1	15110.9	13894.7	14522.4	14434.8	15300.1	13271.2	11548.5	12159.6	10292.6	10624.6	9782.55	5924.47	10533.7	14695.1	14282.8	13412.6	13993	21792.1	11624.8	14613.2	12807.3	13443.3	13894.5	12172.3	12298.2	11897.4
O75695	16	14	67.8261	0.694181	1.57802	0.694638	CLN5 KO	Ctrl	Protein XRP2 OS=Homo sapiens OX=9606 GN=RP2 PE=1 SV=4	6539.47	4408.87	4820.79	9890.99	9068.41	8545.43	5736.72	5336.01	5622.89	5931.35	6413.42	6081.76	41102.3	5616.12	5623.92	5220.06	5491.24	5094.38	58192.1	4411.32	4479.25	5037.27	5190.75	4812.17	6629.76	6396.85	7541.85
O75746	11	2	61.942	0.0601458	1.35276	-0.427867	Ctrl	CLN5 KO	Calcium-binding mitochondrial carrier protein Aralar1 OS=Homo sapiens OX=9606 GN=SLC25A12 PE=1 SV=2	7389.65	7556.61	6389.61	8043.19	7564.86	6466.46	6299.62	6020.96	5759.66	4570.82	4892.13	4412.57	9325.88	5505.72	6690	5082.76	4885.31	4490.5	481.464	5409.33	5002.95	4628.32	4876.9	4679.92	4536.96	5338.44	6101.3
O75787	4	1	22.2309	0.174804	1.11953	-0.155684	Ctrl	CLN5 KO	Renin receptor OS=Homo sapiens OX=9606 GN=ATP6AP2 PE=1 SV=2	6524.35	6397.69	6412.61	6188.23	6381.29	6380.72	7611.06	7809.62	7743.07	5578.93	6145.05	6154.97	11895.5	5813.64	5122.49	6816.32	5730.29	6245.16	2118.31	6200.73	5146.48	5891.32	5604.24	5501.27	6657.34	6044.77	7108.55
O75844	9	8	36.0925	0.0156085	1.37324	-0.460702	Ctrl	CLN5 KO	CAAX prenyl protease 1 homolog OS=Homo sapiens OX=9606 GN=ZMPSTE24 PE=1 SV=2	14204.3	10459.7	13563.3	15231.3	13307.1	13596.6	11317.8	13074.5	12074.8	9799.39	10618.8	10558.8	2020.19	10423.3	9706.24	10185.8	10685.3	9710.5	5006.4	11005.2	12092	10091.8	9595.17	10222.2	9282.77	10483.3	8663.46
O75874	3	2	16.4476	0.00916912	1.90552	0.950176	CLN5 KO	Ctrl	Isocitrate dehydrogenase [NADP] cytoplasmic OS=Homo sapiens OX=9606 GN=IDH1 PE=1 SV=2	158.914	108.298	136.497	30.4931	104.136	13.2592	102.394	86.2312	38.8852	125.834	207.765	100.938	25.4162	289.71	188.568	182.24	234.499	181.58	229.312	133.615	96.7943	97.4021	187.365	95.4394	131.184	252.48	209.07
O75947	10	10	50.2299	0.00264525	1.15312	-0.201381	Ctrl	CLN5 KO	ATP synthase subunit d_ mitochondrial OS=Homo sapiens OX=9606 GN=ATP5PD PE=1 SV=3	102827	114122	96556.7	108893	96331.4	101357	85564.6	85782.4	87047.9	80496.7	75228.9	74198.8	89566.5	82298.3	88271.4	87134.1	92311.5	94680.4	73168.7	101920	96774.5	93874.2	82197.9	85671.2	74575.9	74984.8	76312.8
O75955	20	16	150.215	0.989505	1.01025	0.0157135	CLN5 KO	Ctrl	Flotillin-1 OS=Homo sapiens OX=9606 GN=FLOT1 PE=1 SV=3	14643.4	13748.1	14573.2	14324.6	13214.5	14845.5	21015.4	23052.6	23990.9	17016.1	18105.9	16683.1	24047	19917.4	16187.3	14605.4	15334.8	13618.8	37446.7	14359.3	14429	13945.6	14735.7	14437.6	15392.8	16301.8	13396.1
O75964	8	6	35.003	0.000473847	1.72391	-0.778964	Ctrl	CLN5 KO	ATP synthase subunit g_ mitochondrial OS=Homo sapiens OX=9606 GN=ATP5MG PE=1 SV=3	19337.9	19829.1	20774.8	26215.7	22380.6	23322	18110	17155.6	17528.4	10956.7	9904.64	10867	8224.74	4504.74	3331.28	13934.3	13147.6	10336.1	22068.9	13201.2	17633.6	13949.3	14096.4	13803.8	11354	11898.8	11014
O75970	1	1	3.3878	0.189657	1.31792	-0.355914	Ctrl	CLN5 KO	Multiple PDZ domain protein OS=Homo sapiens OX=9606 GN=MPDZ PE=1 SV=2	296.291	0	6.64116	792.684	988.917	1230.23	124.979	44.146	8.43997	145.328	121.026	74.2947	46.9082	44.813	29.6831	248.959	716.768	691.681	617.194	805.09	465.129	362.373	336.05	307.51	118.516	95.2316	73.2099
O75976	31	25	175.506	0.299234	1.13011	0.194751	CLN5 KO	Ctrl	Carboxypeptidase D OS=Homo sapiens OX=9606 GN=CPD PE=1 SV=2	21739	16335	17121.6	18476.8	17886.7	18740.8	21834	22045.5	22948.7	17418	17354.6	17069.1	33367.1	17220.2	17593.7	19485.3	19889.4	19301	45936.2	18685.5	21652.5	21451.5	21530.4	22470.4	23802	23331.4	22790.2
O76003	5	2	26.7537	0.774542	1.02064	0.0159252	Ctrl	CLN5 KO	Glutaredoxin-3 OS=Homo sapiens OX=9606 GN=GLRX3 PE=1 SV=2	644.105	136.894	373.653	2457.12	2551.45	2751.88	630.334	850.561	823.547	557.503	764.559	943.059	597.945	456.896	644.614	817.08	671.988	696.354	6838.86	787.324	627.262	1043.38	1015.62	872.878	1620.33	1605.1	1424.45
O76031	13	8	67.6555	0.00261149	1.38398	-0.47716	Ctrl	CLN5 KO	ATP-dependent Clp protease ATP-binding subunit clpX-like_ mitochondrial OS=Homo sapiens OX=9606 GN=CLPX PE=1 SV=2	33335.4	31999.7	31130.8	24214.5	24565	23814.8	28042.6	29966.8	28947.6	22568.2	20729.6	22416.5	7118.59	14409.4	14940.5	22350.6	22346.9	21377.1	25528.3	21650	22286.2	24377.6	24680	24889.8	20279.5	18184.9	19839.6
O76094	7	1	31.5396	0.147656	1.35598	-0.463841	Ctrl	CLN5 KO	Signal recognition particle subunit SRP72 OS=Homo sapiens OX=9606 GN=SRP72 PE=1 SV=3	935.403	333.599	868.472	1204.83	1640.78	1794.78	874.088	642.186	603.22	937.783	675.937	439.415	1357.43	459.552	474.959	804.349	601.076	690.047	580.659	860.286	921.52	836.832	755.367	749.056	548.405	581.633	848.814
O94826	14	7	48.1277	0.618153	1.0776	0.100745	CLN5 KO	Ctrl	Mitochondrial import receptor subunit TOM70 OS=Homo sapiens OX=9606 GN=TOMM70 PE=1 SV=1	856449	788756	614871	450957	439000	447964	557797	615409	655349	703777	714774	710399	17594.6	872878	780992	769071	774581	846729	15439.6	829079	805976	723415	621284	630945	586885	636122	655352
O94832	26	12	114.234	0.77315	1.06304	0.0978024	CLN5 KO	Ctrl	Unconventional myosin-Id OS=Homo sapiens OX=9606 GN=MYO1D PE=1 SV=2	9829.19	7979.62	7929.3	9597.09	11638	11853.9	10476.3	9481.68	9681.21	9262.27	9094.97	9006.64	24507.3	9003.2	7638.45	8741.91	7146.97	9006.49	11622.9	12619.9	12350.7	11481.8	10033.6	9323.38	9207.41	9778.19	8260.1
O94874	8	2	40.4994	0.71921	2.2485	1.22968	CLN5 KO	Ctrl	E3 UFM1-protein ligase 1 OS=Homo sapiens OX=9606 GN=UFL1 PE=1 SV=2	82.5655	29.574	31.3861	135.966	86.6297	56.922	35.7215	65.3071	135.077	44.3291	0	101.889	441.942	41.88	0	93.0001	165.089	75.5357	233.172	183.094	170.304	402.184	217.179	281.094	192.024	165.937	155.533
O94905	14	8	107.527	0.0530685	1.28081	-0.338444	Ctrl	CLN5 KO	Erlin-2 OS=Homo sapiens OX=9606 GN=ERLIN2 PE=1 SV=1	7144.15	7217.87	6952.92	9435.2	9524.21	10330.6	6956.87	6840.16	6778.45	4811.76	4848.99	3893.39	1338.76	4825.31	5376.8	6190.86	5919.09	5168.19	16794.3	7202.61	6668.6	6855.08	7225.86	6692.16	5614.22	5837.81	5885.14
O94913	5	2	20.4184	0.350326	1.12759	-0.17879	Ctrl	CLN5 KO	Pre-mRNA cleavage complex 2 protein Pcf11 OS=Homo sapiens OX=9606 GN=PCF11 PE=1 SV=3	2992.54	1519.32	2089.07	2894.66	3572.02	3403.57	3873.09	3854.82	3557.32	2913.48	3249.62	2704.93	2815.65	1763.34	1589.93	3252.36	2619.7	2487.57	1249.93	2994.16	2767.23	2493.02	3573.63	3418.15	3279.26	3316.25	2743.11
O94925	3	2	14.009	0.0146486	1.29231	-0.358017	Ctrl	CLN5 KO	Glutaminase kidney isoform_ mitochondrial OS=Homo sapiens OX=9606 GN=GLS PE=1 SV=1	14502.3	16414	15289	14715	14647.5	13913.8	12715.3	12620	11684.8	9340.28	9143.04	8883.7	7378.58	13011.7	9370.23	9939.15	10770.9	10399.7	46466.4	8564.4	8405.96	6518.54	7558.49	8293.3	7006.09	7399.71	7325.7
O94973	19	9	92.1361	0.364328	1.03896	-0.0175788	Ctrl	CLN5 KO	AP-2 complex subunit alpha-2 OS=Homo sapiens OX=9606 GN=AP2A2 PE=1 SV=2	7390.95	6203.64	7763.75	11488.9	9408.94	9631.6	6650.44	6820.12	7831.13	4317.91	4136.77	4215.64	29718.9	5845	6377.4	6686.16	6511.78	5636.84	9388.52	5771.24	5359.58	6600.29	7923.24	6970.57	8475.47	8052.64	8902.5
O95197	6	1	32.6628	0.0401778	1.81682	0.841228	CLN5 KO	Ctrl	Reticulon-3 OS=Homo sapiens OX=9606 GN=RTN3 PE=1 SV=2	248.028	182.505	148.972	131.326	173.285	223.084	276.141	449.616	401.852	557.708	246.311	386.934	291.488	668.251	370.124	229.524	355.034	402.159	2291.77	187.53	248.575	245.841	370.124	293.892	235.905	353.205	386.117
O95202	19	11	106.74	0.000123032	1.35078	-0.426439	Ctrl	CLN5 KO	Mitochondrial proton/calcium exchanger protein OS=Homo sapiens OX=9606 GN=LETM1 PE=1 SV=1	35449.8	36898.5	36403.9	43452.6	43717.5	45692.7	40730.5	42892.3	40958.1	27506.6	26455.8	23758.8	15428.7	32154.9	35589.7	36495.1	34397.6	31486.6	33441	28127.1	28734.1	32098.5	32514.4	30307.1	31850.8	30937.2	30916.7
O95297	9	4	50.0992	0.0266153	1.52122	0.633433	CLN5 KO	Ctrl	Myelin protein zero-like protein 1 OS=Homo sapiens OX=9606 GN=MPZL1 PE=1 SV=1	5106.91	3226.82	3848.24	5311.68	5422.57	5523.9	4329.73	4355.84	3720.31	4586.98	4702.56	4935.48	25120.9	6418.59	7291.48	7573	7024.11	7540.58	7117.73	4693.42	4356.29	4760.18	5433.13	5506.22	6400.4	5089.73	5720.72
O95299	7	6	33.7219	0.276438	1.00216	0.0330573	CLN5 KO	Ctrl	NADH dehydrogenase [ubiquinone] 1 alpha subcomplex subunit 10_ mitochondrial OS=Homo sapiens OX=9606 GN=NDUFA10 PE=1 SV=1	41024.9	41780.2	38666.4	55493.4	49890.3	41799.4	38923.1	39884.4	37152.1	27558	25850.4	27599	42871.2	30989.4	27659.9	32071.2	34176.5	32363.7	229971	33680.3	34516.7	35407.2	35059.5	33638.9	28804	29959.1	28714.7
O95347	14	5	67.8136	0.00261992	1.28284	0.371634	CLN5 KO	Ctrl	Structural maintenance of chromosomes protein 2 OS=Homo sapiens OX=9606 GN=SMC2 PE=1 SV=2	12210.8	11996.1	12053.7	8072.96	9172.2	8726.32	9788.56	11386.5	10694	11461.5	12146.7	11240.7	24450.4	11495.3	15042.6	12660.2	12288.4	12561.3	15397	14128.9	13320.9	15073.6	13499.8	11763.8	11441.7	11404.1	12056.2
O95433	2	2	11.1066	0.0585042	2.55465	1.40779	CLN5 KO	Ctrl	Activator of 90 kDa heat shock protein ATPase homolog 1 OS=Homo sapiens OX=9606 GN=AHSA1 PE=1 SV=1	316.827	68.7208	152.34	268.701	108.059	213.712	313.631	300.315	316.171	200.695	239.167	372.279	1136.44	146.26	267.106	260.172	226.665	289.378	4576.66	198.037	425.714	373.831	309.042	320.174	387.456	330.324	457.988
O95490	4	3	19.7043	0.0340839	2.45259	-1.29101	Ctrl	CLN5 KO	Adhesion G protein-coupled receptor L2 OS=Homo sapiens OX=9606 GN=ADGRL2 PE=1 SV=2	44.3883	47.866	105.638	267.854	311.572	136.355	33.9334	95.9087	84.4133	49.1095	0	43.6862	39.5417	28.8015	40.993	89.4643	28.9845	53.5342	121.454	13.6085	19.2518	70.6947	45.9613	57.193	76.3866	13.4448	127.674
O95721	1	1	5.325	0.247122	1.72454	0.79961	CLN5 KO	Ctrl	Synaptosomal-associated protein 29 OS=Homo sapiens OX=9606 GN=SNAP29 PE=1 SV=1	1157.49	827.761	1406.37	622.491	737.059	670.882	944.508	1023.19	605.707	1288.98	1226.95	1081.17	993.588	1457.21	1631.51	1044.98	918.929	535.991	9354.42	541.283	545.122	730.858	568.329	886.689	1549.37	1578.26	1643.3
O95782	15	5	77.4289	0.129196	1.80145	0.886758	CLN5 KO	Ctrl	AP-2 complex subunit alpha-1 OS=Homo sapiens OX=9606 GN=AP2A1 PE=1 SV=3	881.412	957.129	1146.75	1634.28	656.302	950.669	1517	1611.14	1209.82	1165.45	1240.94	1384.44	1825.48	1436.86	1955.16	723.251	933.449	1058.12	12709.8	1155.07	1035.37	1314.98	1596.59	1339.37	2236.1	2296	2656.55
O95831	23	18	144.811	0.163537	1.11331	-0.143644	Ctrl	CLN5 KO	Apoptosis-inducing factor 1_ mitochondrial OS=Homo sapiens OX=9606 GN=AIFM1 PE=1 SV=1	117010	137212	121102	158397	147809	154663	109200	116515	117880	102132	99615.2	95869.5	94518.7	80275.5	79049.7	115652	120776	125755	229594	146016	148103	134391	128223	126441	100460	100421	92135.5
O95881	4	2	15.2533	0.00166322	3.37225	-1.67125	Ctrl	CLN5 KO	Thioredoxin domain-containing protein 12 OS=Homo sapiens OX=9606 GN=TXNDC12 PE=1 SV=1	194.52	32.9718	45.9338	246.691	231.195	148.005	320.585	253.519	119.498	0	0	0	0	0	0	0	0	0	0	68.9385	28.5222	88.8441	143.196	76.3132	224.441	228.64	85.8278
O96000	6	4	40.4223	0.227845	1.06459	-0.0926438	Ctrl	CLN5 KO	NADH dehydrogenase [ubiquinone] 1 beta subcomplex subunit 10 OS=Homo sapiens OX=9606 GN=NDUFB10 PE=1 SV=3	8017.18	11347	8003.93	8551.84	9463.71	7077.17	10155.5	8501.35	8151.85	8502.2	6954.66	6268.06	23739.1	6357.57	6364.6	5316.07	5050.49	5209.8	27265.1	5981.57	5300.32	5691.71	6901.36	6531.41	5785.91	6349.45	5351.43
O96008	6	3	38.5319	0.0925757	1.60936	-0.660452	Ctrl	CLN5 KO	Mitochondrial import receptor subunit TOM40 homolog OS=Homo sapiens OX=9606 GN=TOMM40 PE=1 SV=1	5239.69	5925.38	3861.54	16172.2	13832.5	13679.7	4283.47	4802.96	5126.18	3475.97	3719.02	3616.33	415.182	3689.39	3606.7	5177.15	6153.17	5493.89	1032.72	7556.31	8063.38	7600.74	7370.08	7234.46	5722.24	5452.89	5244.66
P00167	3	1	23.885	0.0923563	1.71831	-0.787194	Ctrl	CLN5 KO	Cytochrome b5 OS=Homo sapiens OX=9606 GN=CYB5A PE=1 SV=2	2265.31	2178.14	2316.08	3910.92	3014.21	3592.93	3909.45	3886.92	4082.45	2022.83	2315.31	3022.99	0	34.3869	0	2677.64	2719.18	3260.11	0	2353.37	2085.7	2501.56	3197.45	2903.06	1971.3	1984.15	887.051
P00338	19	14	117.428	0.109746	1.20373	-0.251891	Ctrl	CLN5 KO	L-lactate dehydrogenase A chain OS=Homo sapiens OX=9606 GN=LDHA PE=1 SV=2	12417.2	13414.3	11240	20050.1	22966.8	18663.4	11925.4	11324.1	12099.8	10086.7	10685	9569.88	6176.65	10716.2	14303.1	11530.4	11884.4	10886.8	20823.7	10033.1	12305.3	12347.9	10759.8	11605.5	16126.2	14146.7	18821.2
P00387	9	6	48.095	0.281701	1.06555	0.0965365	CLN5 KO	Ctrl	NADH-cytochrome b5 reductase 3 OS=Homo sapiens OX=9606 GN=CYB5R3 PE=1 SV=3	17606.6	21528.1	20356.6	23587.4	23619.2	22727.2	29601.9	28301.5	28073.7	24016.1	24026.5	22285.1	24738.5	19464.5	19188.8	25636.4	26003	22875.7	25625.2	25652.5	28259.9	32293.1	29784.7	30585.4	27172.4	27500.7	23935.5
P00403	6	5	21.1972	0.0677845	1.40408	-0.495402	Ctrl	CLN5 KO	Cytochrome c oxidase subunit 2 OS=Homo sapiens OX=9606 GN=MT-CO2 PE=1 SV=1	15095.4	17353.9	16496.1	17084.4	16845.6	16294.8	20694.9	19345.3	15481.2	13072.5	9122.11	9639.11	2819.5	14583.4	12539.3	15566	14412.8	14330.1	744.513	9014.5	10258.3	12738.9	14178.1	12677.1	19212.3	19900.4	15536.6
P00505	18	13	86.0574	0.000242309	1.45158	-0.552663	Ctrl	CLN5 KO	Aspartate aminotransferase_ mitochondrial OS=Homo sapiens OX=9606 GN=GOT2 PE=1 SV=3	50629.1	54187	51295.7	63460.5	64429.4	65574.8	46508.1	47623.8	48004.5	44273.1	43191.9	43314.7	29742.7	38078.3	45061.2	47642.1	45555.8	45610.1	15900.4	37341.2	36688.7	35653.2	37301.7	35416.5	31960.6	31429.2	33324.6
P00533	9	1	44.9412	0.889128	1.38009	-0.408653	Ctrl	CLN5 KO	Epidermal growth factor receptor OS=Homo sapiens OX=9606 GN=EGFR PE=1 SV=2	222.322	27.9389	102.763	1935.39	1480.42	1797.87	446.317	285.914	342.362	174.217	116.587	91.4428	930.487	138.479	185.408	1389.8	518.471	434.322	294.628	250.606	312.42	684.681	587.647	601.116	1086.1	1240.04	588.004
P00558	27	21	130.602	0.0015726	1.69637	0.786812	CLN5 KO	Ctrl	Phosphoglycerate kinase 1 OS=Homo sapiens OX=9606 GN=PGK1 PE=1 SV=3	9893.17	8727.23	8635.45	6110.83	6082.91	5703.45	8310.67	8481.3	8061.7	9375.65	9885.03	10313.6	17345.6	17146.7	10656.4	10903.6	11119.6	10026.8	38995.8	8823.54	9524.62	9373.45	9603.13	9729.87	15003.7	14680.4	15007.6
P00918	4	4	11.9568	0.00509027	3.57122	1.90493	CLN5 KO	Ctrl	Carbonic anhydrase 2 OS=Homo sapiens OX=9606 GN=CA2 PE=1 SV=2	293.864	230.96	206.999	699.459	333.719	480.866	166.896	160.837	184.42	189.608	117.678	258.798	1151.77	203.159	310.798	879.064	742.907	909.739	1725.71	1019.53	725.05	980.025	1466.17	1096.38	2845.2	2689.1	2388.32
P01040	5	3	35.6979	0.350959	1.44837	0.602041	CLN5 KO	Ctrl	Cystatin-A OS=Homo sapiens OX=9606 GN=CSTA PE=1 SV=1	872.95	599.415	909.617	1907.38	1669.94	1280.34	586.765	589.324	445.233	262.861	273.92	312.853	948.215	1061.46	665.562	3394.6	2771.48	2251.48	1723.85	1366.2	1104.5	1396.75	1547.09	1593.63	2470.32	1477.7	1045.42
P01112	8	2	49.9965	0.799814	1.2012	-0.210876	Ctrl	CLN5 KO	GTPase HRas OS=Homo sapiens OX=9606 GN=HRAS PE=1 SV=1	194.604	28.8489	17.4231	378.963	191.197	254.458	54.0884	92.6766	40.439	41.3076	91.4081	7.21295	201.789	22.2804	23.3836	197.247	59.3891	17.9732	86.0844	103.034	169.924	172.478	103.681	226.43	235.096	235.721	91.3009
P01116	10	3	40.3862	0.34888	1.08124	-0.111487	Ctrl	CLN5 KO	GTPase KRas OS=Homo sapiens OX=9606 GN=KRAS PE=1 SV=1	3120.94	2526.9	2713.27	3031.66	2975.02	3103.4	2460.33	1950.96	1946.38	2413.93	1916.05	2109.25	5643.3	1212.04	2679.97	2779.74	2820.19	2678.71	810.074	2225.18	2179.38	2011.31	2088.43	2069.33	2804.94	2896.39	2738.56
P02533	68	35	301.836	0.0130853	2.06237	1.08013	CLN5 KO	Ctrl	Keratin_ type I cytoskeletal 14 OS=Homo sapiens OX=9606 GN=KRT14 PE=1 SV=4	40797.1	33847.3	32597.3	28035.3	29083.8	29079.5	50723.3	55586.4	53566	46356.3	46517.3	49155.7	77866.1	50839.1	50301.9	38202.1	34944.2	30135.2	53215.3	40489	44333.2	120116	119526	120528	178911	184418	171483
P02538	32	4	292.867	0.0151157	2.04482	1.04859	CLN5 KO	Ctrl	Keratin_ type II cytoskeletal 6A OS=Homo sapiens OX=9606 GN=KRT6A PE=1 SV=3	9951.36	12836.5	10535.9	10759.9	10556.9	11930.9	10127.3	9779.98	10143.6	17628.7	15038.3	13782.1	7921.28	16994.5	13938	17385.9	15392.6	10953.1	4834.28	14283.6	16408.2	29078.8	26353.5	31481.1	48047.6	50078.5	45549.8
P02545	33	15	186.1	1.56429e-07	1.51304	0.590242	CLN5 KO	Ctrl	Prelamin-A/C OS=Homo sapiens OX=9606 GN=LMNA PE=1 SV=1	45152.4	47917.1	46711.6	46716.8	47358.8	47681.7	39669.7	39928	39298.5	73019.5	63759.5	64701.4	65557.5	96721.4	83118.4	75711	75908	81168.9	60836.3	62251.3	62085	54222.2	57431.9	57117.5	59503.7	59720.8	58909.7
P02768	13	8	73.583	0.484756	1.05179	-0.060224	Ctrl	CLN5 KO	Serum albumin OS=Homo sapiens OX=9606 GN=ALB PE=1 SV=2	12873.3	10489.2	11579.5	15368.9	15645.5	15409.1	10558.2	10934.9	10224.5	10161.3	10050.8	11434.3	15103.7	14026.2	12557.6	10196.5	11020.3	10484.7	9825.07	10090.6	12312.2	10036.6	11820.4	12299.5	15903.9	14156.9	13549.2
P02786	37	28	194.414	0.829703	1.00201	-0.000753549	CLN5 KO	Ctrl	Transferrin receptor protein 1 OS=Homo sapiens OX=9606 GN=TFRC PE=1 SV=2	51702.9	54872.2	48890.9	55305.2	55971.8	53373.5	56504.4	56711.2	54949.2	56701.7	54594.3	53949.5	74096.2	59011.5	57416.7	52419.9	52310	57692.1	87797.9	46415.2	49791.8	46294.8	44427.5	45229	45963.4	47321.9	47095.7
P04062	11	6	51.3024	0.641377	1.18679	0.258161	CLN5 KO	Ctrl	Lysosomal acid glucosylceramidase OS=Homo sapiens OX=9606 GN=GBA PE=1 SV=3	30127.3	26799.6	25585	24604.9	24738	26028.7	25406.4	25103.5	25558.5	26798.8	25690.9	25832.4	111654	37388.5	32269.1	21621.6	22933.8	23646.9	45393.3	24386.9	24752	22177.5	23301.3	22474.3	20896.5	21864.5	22218.9
P04066	1	1	5.0849	0.992635	2.93213	-1.46949	Ctrl	CLN5 KO	Tissue alpha-L-fucosidase OS=Homo sapiens OX=9606 GN=FUCA1 PE=1 SV=4	0	0	0	0	0	0	112.061	0	0	0	0	51.4364	0	7.91141	0	0	0	0	0	0	0	0	0	0	0	17.0887	0
P04075	26	14	142.07	0.035579	1.13696	0.169749	CLN5 KO	Ctrl	Fructose-bisphosphate aldolase A OS=Homo sapiens OX=9606 GN=ALDOA PE=1 SV=2	37252.3	35612.6	37550.9	43718.7	44173.9	45237.2	51408.6	57254.5	55190.3	60771.9	59494.6	58426	41836.2	50218.9	66737.6	43279.9	47501.9	46011.4	52344.4	51939.8	54627.1	55754.8	50041.5	47538.1	49635.3	49627.1	40602.9
P04179	5	3	24.2222	0.0523679	1.24067	-0.311905	Ctrl	CLN5 KO	Superoxide dismutase [Mn]_ mitochondrial OS=Homo sapiens OX=9606 GN=SOD2 PE=1 SV=3	15490.1	15606.8	15991.7	14516.8	15735.7	14807.6	11849.4	12684.1	13054	11726.6	11441	10866.2	4460.5	10347.1	4232.43	14033.9	14440.1	14690.6	24449.6	12938.1	12852.6	11752.7	11062.7	11574.6	9135.82	9594.11	9540.58
P04181	12	7	75.005	0.00995797	1.37996	-0.437267	Ctrl	CLN5 KO	Ornithine aminotransferase_ mitochondrial OS=Homo sapiens OX=9606 GN=OAT PE=1 SV=1	62773.7	59395.9	43607.3	75134.8	71633.1	75855.2	77412.2	82857.5	75466.3	33899.1	32104.8	33963.6	43292.1	25676.1	24401.1	44453.8	44068.5	42130.5	99463.6	63330.5	67301.5	66471.7	65670.6	65141.5	54699.8	50925.8	47577.7
P04259	45	12	312.977	0.130171	1.26778	0.353428	CLN5 KO	Ctrl	Keratin_ type II cytoskeletal 6B OS=Homo sapiens OX=9606 GN=KRT6B PE=1 SV=5	18882.8	16403.1	16749	11392.9	11562.1	12139	26345	28185.9	27828.8	20731.8	22750.3	22143.2	16647.6	33979.1	32587.9	18038.9	16053.1	15492.6	7883.2	19165.9	20865.5	29103.2	28436.5	29556.4	31945.5	31636.2	32729.7
P04264	141	112	579.47	0.830654	1.09603	0.156196	CLN5 KO	Ctrl	Keratin_ type II cytoskeletal 1 OS=Homo sapiens OX=9606 GN=KRT1 PE=1 SV=6	490578	628869	528759	489551	492482	491539	687320	678190	665982	449271	425311	425096	714888	840195	835733	377814	372541	360046	492057	432446	429829	651825	630632	631690	1.11023e+06	1.08679e+06	1.02986e+06
P04406	13	8	77.058	0.0101339	1.28087	0.366196	CLN5 KO	Ctrl	Glyceraldehyde-3-phosphate dehydrogenase OS=Homo sapiens OX=9606 GN=GAPDH PE=1 SV=3	5558.3	4072.41	4060.33	5165.38	5187.3	5301.62	3848.58	4539.79	4800.32	5403.92	4347.54	4468.33	8053.04	4981.98	7957.46	5625.87	5786.06	4847.3	6902.96	5291.32	5466.67	4531.82	5515.5	5324.03	7663.28	7914.56	8879.1
P04626	4	2	18.7352	0.0856416	2.93434	1.62863	CLN5 KO	Ctrl	Receptor tyrosine-protein kinase erbB-2 OS=Homo sapiens OX=9606 GN=ERBB2 PE=1 SV=1	185.897	70.6171	34.9818	148.238	16.7922	20.3681	38.901	19.3754	21.9264	15.5381	12.0335	52.2294	347.02	13.227	16.634	133.199	61.5732	79.9211	834.127	201.884	113.93	385.06	312.636	262.961	79.1242	222.164	126.16
P04843	28	18	129.342	0.013892	1.24661	-0.325896	Ctrl	CLN5 KO	Dolichyl-diphosphooligosaccharide--protein glycosyltransferase subunit 1 OS=Homo sapiens OX=9606 GN=RPN1 PE=1 SV=1	66917.8	67036.8	64878.6	96684.2	97714.1	93396.3	60945	60721.6	61665.9	65249.1	67828.7	69036.1	47279.7	74626.6	79881.6	52111.2	51347.6	50822.9	32948.2	62789.3	59645.4	55324.3	58520	59925.6	61520.3	61745.9	64249.7
P04844	15	4	87.7644	0.717873	1.00498	0.0253692	CLN5 KO	Ctrl	Dolichyl-diphosphooligosaccharide--protein glycosyltransferase subunit 2 OS=Homo sapiens OX=9606 GN=RPN2 PE=1 SV=3	18410.4	19424.5	17403.5	16601.1	16758	18186.1	19563.7	21075.9	20986.4	14745.7	15209.6	14983.4	31013.6	19504.3	12693	20858.9	19917.8	19235.6	39917	17876.8	15282.1	19201.6	17603.6	17777.2	15326.4	13823.6	13525.8
P04899	10	3	89.8156	0.338449	1.05992	-0.073041	Ctrl	CLN5 KO	Guanine nucleotide-binding protein G(i) subunit alpha-2 OS=Homo sapiens OX=9606 GN=GNAI2 PE=1 SV=3	3791.4	3860.8	3330.64	3087.36	3933.81	3871.48	3212.11	3777	3302.56	2936.54	2400.42	2366.51	1995.3	2812.18	3058.93	3140.87	3548.11	3693.98	3521.3	3328.61	3323.97	3223.41	3880.34	4184.91	4166.98	4824.9	4289.86
P04908	16	12	47.3748	0.240261	1.44844	0.525518	CLN5 KO	Ctrl	Histone H2A,J OS=Homo sapiens OX=9606 GN=H2AFJ PE=1 SV=1	181090	142210	133826	220234	203542	221743	178008	167983	186389	290893	300515	294129	35995.2	225521	232107	347461	323262	294048	49869.5	281784	364230	329803	298366	297415	249780	261119	260166
P05023	101	72	536.336	0.000177428	1.25844	-0.315448	Ctrl	CLN5 KO	Sodium/potassium-transporting ATPase subunit alpha-1 OS=Homo sapiens OX=9606 GN=ATP1A1 PE=1 SV=1	164123	160391	163405	178066	170160	175796	168586	167018	167703	108118	108153	110777	175067	173915	135880	127360	120635	119189	194981	124506	128339	130146	129689	128660	125520	133912	133285
P05026	13	6	54.5602	0.102089	1.53849	0.689262	CLN5 KO	Ctrl	Sodium/potassium-transporting ATPase subunit beta-1 OS=Homo sapiens OX=9606 GN=ATP1B1 PE=1 SV=1	581.618	23.9198	37.0616	424.66	616.589	895.017	146.864	145.003	23.5861	90.4021	66.064	43.4248	2151.57	350.454	823.651	465.33	408.135	294.951	385.755	199.597	219.94	711.201	527.319	560.663	535.206	587.874	484.255
P05062	8	1	39.3212	0.0863974	9.63063	3.35009	CLN5 KO	Ctrl	Fructose-bisphosphate aldolase B OS=Homo sapiens OX=9606 GN=ALDOB PE=1 SV=2	20.6112	0	0	0	0	0	0	9.8047	0	0	0	0	189.062	0	90.7971	0	26.4623	0	178.291	0	8.46017	0	21.1806	12.8045	20.5863	35.5393	2.66505
P05090	4	3	14.0038	0.0027022	6.63558	-2.71555	Ctrl	CLN5 KO	Apolipoprotein D OS=Homo sapiens OX=9606 GN=APOD PE=1 SV=1	2058.73	2618.93	2400.27	391.731	465.448	632.169	198.257	200.378	183.361	126.579	146.062	154.509	0	302.126	106.556	163.001	140.392	150.584	619.093	152.623	200.247	99.7443	54.5652	79.4146	139.982	46.3207	75.8439
P05091	6	2	30.1219	0.0921113	1.54796	-0.65547	Ctrl	CLN5 KO	Aldehyde dehydrogenase_ mitochondrial OS=Homo sapiens OX=9606 GN=ALDH2 PE=1 SV=2	10237.2	14142.4	11609.3	12565	14630.5	14126.3	10593.4	12348.4	11563.3	10379.6	9074.63	10129.6	3638.1	9817.64	9564.11	11887.9	13630.6	11860.2	72.8113	7786.99	7378.18	6853.65	7063.86	7841.84	5424.45	6043.21	6020.96
P05141	22	7	166.875	0.00175924	1.36924	-0.452917	Ctrl	CLN5 KO	ADP/ATP translocase 2 OS=Homo sapiens OX=9606 GN=SLC25A5 PE=1 SV=7	49517.2	49515.6	47448.7	74829.9	72448.3	57425	53218	63170.3	54311.3	42123.2	39539.9	37995.3	46784.7	37193	28040.2	57398.5	51550.8	52976.8	64043.5	47179.4	42947.4	45092.8	44046.5	42651.4	29025.2	26416.4	27295.1
P05198	3	2	16.8046	0.00818702	1.45339	0.519436	CLN5 KO	Ctrl	Eukaryotic translation initiation factor 2 subunit 1 OS=Homo sapiens OX=9606 GN=EIF2S1 PE=1 SV=3	3400.01	3586.71	3630.14	3593.87	3373.26	3245.6	3080.35	3319.33	2896.3	6002.67	6301.56	6501.66	1748.45	5624.3	4692.6	6868.42	6537.27	6267.7	3295.59	4762.94	3535.92	3914.22	3571.32	4545.57	4694.47	4536.03	4167.67
P05387	7	3	22.6073	0.312335	1.17386	0.215003	CLN5 KO	Ctrl	60S acidic ribosomal protein P2 OS=Homo sapiens OX=9606 GN=RPLP2 PE=1 SV=1	408.479	169.879	366.989	894.402	597.198	690.605	1317.97	867.501	646.055	925.279	621.514	854.785	1085.87	987.952	875.17	814.556	647.385	723.634	185.515	623.518	716.442	516.95	723.543	598.26	1084.48	1601.33	404.054
P05388	6	3	24.8281	0.0252336	1.28429	-0.359064	Ctrl	CLN5 KO	60S acidic ribosomal protein P0 OS=Homo sapiens OX=9606 GN=RPLP0 PE=1 SV=1	2920.66	1732.62	1990.08	2459.54	2754.4	2680.62	1961.2	1841.98	1676.28	1692.98	1246.66	1527.3	4663.52	911.265	1703.04	1903.23	1455.19	1691.99	1040.07	1651.38	1865.06	1506.75	1876.4	1251.1	1656.12	1727.22	1803.51
P05556	25	18	113.037	0.011817	1.15473	-0.187273	Ctrl	CLN5 KO	Integrin beta-1 OS=Homo sapiens OX=9606 GN=ITGB1 PE=1 SV=2	36478.5	35451.5	33451.8	44552.7	41482.3	39727.2	35160	34915.8	36216.2	24655.1	25433	23702.5	40370.3	32838.3	30088.1	33341.5	32408	30493.9	42754.1	30853.9	34199.4	35645.3	31699.5	34756.9	33389.9	34227.5	33585.4
P05771	3	1	21.6143	0.000296429	2.24367	1.18612	CLN5 KO	Ctrl	Protein kinase C beta type OS=Homo sapiens OX=9606 GN=PRKCB PE=1 SV=4	5851.93	5109.45	5633.27	2159.32	2304.75	2452.2	5091.48	5201.78	4650.07	7281.96	6941.54	6872.22	14673.1	12877.7	9171.02	6806.08	6443.52	6479.72	37629.7	8192.47	7943.44	7023.54	5854.23	7089.39	7337.63	6320.18	7620.11
P06280	22	15	97.0632	0.000217506	1.94413	0.997705	CLN5 KO	Ctrl	Alpha-galactosidase A OS=Homo sapiens OX=9606 GN=GLA PE=1 SV=1	7174.22	11292.4	7513.54	11169.6	9611.6	10248.6	12231	10487.9	10325.6	10490.4	9747.58	11640.2	16718.4	18139.7	19032.2	14757.3	14976.4	14397.7	58456.7	15652.6	19166.8	21999.7	21029.1	19316.8	21459	22268.2	20906.4
P06493	4	2	37.4939	0.330996	1.09643	-0.167676	Ctrl	CLN5 KO	Cyclin-dependent kinase 1 OS=Homo sapiens OX=9606 GN=CDK1 PE=1 SV=3	670.846	1300.32	1034.26	856.46	897.473	992.032	1440.39	603.782	898.043	1238.55	1016.95	1067.22	815.487	819.23	1366.19	449.065	356.88	383.401	208.3	832.813	400.192	1511.22	762.669	602.723	925.192	2115.62	986.293
P06576	57	39	224.845	0.00529682	1.22427	-0.27614	Ctrl	CLN5 KO	ATP synthase subunit beta_ mitochondrial OS=Homo sapiens OX=9606 GN=ATP5F1B PE=1 SV=3	399579	397626	344964	566254	543012	553293	417307	433979	435173	301879	294605	301462	482416	319135	305302	361941	380971	376754	480920	409665	412139	413942	413093	397371	354669	351716	325492
P06702	3	2	19.7613	0.246286	2.70702	1.45845	CLN5 KO	Ctrl	Protein S100-A9 OS=Homo sapiens OX=9606 GN=S100A9 PE=1 SV=1	2816.56	2776.16	1637.73	3952.09	3188.44	3655.13	2422.76	2422.18	2672.77	5699.55	5613.8	5659.39	218.077	11800.3	12929.1	1889.13	2324.43	1336.46	1010.13	2796.7	3191.47	5482.13	5313.22	4905.15	23012.1	22687.2	22427
P06733	35	28	170.764	1.84719e-06	1.62189	0.715844	CLN5 KO	Ctrl	Alpha-enolase OS=Homo sapiens OX=9606 GN=ENO1 PE=1 SV=2	29810.3	26838.1	25589	24321.9	22082.3	22415.9	23317.5	22649.8	24316.2	31292.8	31539.6	32465.6	46485.7	63312.3	57169.7	36489	37967.7	35299.1	40334.4	32056.1	34739.5	33407.1	33275.3	33132.8	45036.6	45683.5	48292.7
P06744	9	3	36.6283	0.0761059	8.45023	3.15835	CLN5 KO	Ctrl	Glucose-6-phosphate isomerase OS=Homo sapiens OX=9606 GN=GPI PE=1 SV=4	233.05	72.9701	119.979	572.56	194.932	385.804	184.994	5.21467	110.35	68.1548	38.7037	15.1916	1305.72	8376.21	15330.9	320.383	571.34	239.876	2074.78	182.918	327.117	422.537	264.867	201.399	462.483	582.433	985.372
P06748	19	17	93.8227	0.042443	1.15482	0.203264	CLN5 KO	Ctrl	Nucleophosmin OS=Homo sapiens OX=9606 GN=NPM1 PE=1 SV=2	79242.8	86795.8	78018.2	96634.3	91927.6	84703.2	65372.9	67514.7	64449.4	96452	86018.2	95040.1	63621.1	75797.5	74258.4	96893.2	101657	102766	82885.5	118927	113578	100053	105212	100370	78975.8	81200	76900.2
P06756	7	5	40.7836	0.82379	1.01357	0.0419772	CLN5 KO	Ctrl	Integrin alpha-V OS=Homo sapiens OX=9606 GN=ITGAV PE=1 SV=2	1703.05	1187.19	999.145	503.971	470.02	618.449	1461.62	1286.01	1498.95	802.51	982.985	1030.97	1336	1179.44	986.883	710.508	617.828	1180.32	514.747	1977.48	1824.4	1759.12	1360.65	1254.65	823.345	606.298	772.762
P06865	13	5	52.2502	0.199971	1.12567	-0.142938	Ctrl	CLN5 KO	Beta-hexosaminidase subunit alpha OS=Homo sapiens OX=9606 GN=HEXA PE=1 SV=2	4246.74	3314.36	2621.5	4378.33	4419.31	3948.33	2885.06	3462.53	2662.06	2108.22	2714.17	2387.29	3305.77	1902.99	2005.73	3362.52	2943.68	2544.51	7838.96	2457.14	3330.67	3809.4	3442.93	3467.52	3006.6	3199.07	2918.28
P07099	11	8	57.1618	0.0863353	1.41018	0.511582	CLN5 KO	Ctrl	Epoxide hydrolase 1 OS=Homo sapiens OX=9606 GN=EPHX1 PE=1 SV=1	11875.8	10159.3	10135	13535.1	13231.3	11584	11058.5	11585.3	10996.6	13283.7	12274	12759.4	13504.5	37712.6	31310	12892.8	11735.9	11752.5	38244.4	12317.2	12080.1	12818.5	10734.6	11423.2	13323.5	12510.4	13093.4
P07195	27	24	120.053	0.0635547	1.6299	0.735414	CLN5 KO	Ctrl	L-lactate dehydrogenase B chain OS=Homo sapiens OX=9606 GN=LDHB PE=1 SV=2	28202	25575.7	24311.5	31792	32642	34061.4	30141.8	26950.7	26017.5	29877	28020.6	28208.1	40881.3	50310.7	33077.8	36848.1	37751.9	37018.7	239464	28480.3	32581.9	35778.8	36874.5	37631.1	37996.6	39929.5	35824
P07196	10	1	67.2386	0.490305	Infinity	#DIV/0!	CLN5 KO	Ctrl	Neurofilament light polypeptide OS=Homo sapiens OX=9606 GN=NEFL PE=1 SV=3	0	0	0	0	0	0	0	0	0	0	0	0	0	0	0	0	0	0	0	0	0	0	0	0	87.695	0	0
P07197	49	27	270.944	0.114614	1.73324	0.840886	CLN5 KO	Ctrl	Neurofilament medium polypeptide OS=Homo sapiens OX=9606 GN=NEFM PE=1 SV=3	47417.6	44583.8	42942.6	39657.8	40805	38492.6	47005.8	48814.6	48469.9	33130.5	34667.9	33251.7	130962	32557.3	47398.2	25750.8	25808.5	25072.8	126435	119348	120347	100961	115400	112292	98743.2	96791.5	101403
P07237	41	32	215.425	1.16663e-08	1.83315	-0.872283	Ctrl	CLN5 KO	Protein disulfide-isomerase OS=Homo sapiens OX=9606 GN=P4HB PE=1 SV=3	78691.3	83131.5	80463.7	96203.2	88034.6	92503	73551.5	74921.2	73372.5	43824	43210.8	42064.9	32415.2	37740.3	40892.7	51438.4	53093.6	48125.7	22494.8	48762.6	53913.8	52081.6	48147.1	47317.8	47604.4	48407.9	46769.1
P07305	3	2	13.3937	0.146396	1.0189	-0.148022	Ctrl	CLN5 KO	Histone H1,0 OS=Homo sapiens OX=9606 GN=H1F0 PE=1 SV=3	3059.76	2671.4	3115.54	4066.2	5199.35	5161.86	4724.09	4635.49	4793.79	9663.99	9938.21	9744.67	524.546	367.706	522.878	820.344	992.513	2749.24	1350.1	7476.5	8424.37	6440.97	7214.69	5970.33	381.418	356.923	527.129
P07339	16	9	74.9896	0.0585964	1.14519	-0.18089	Ctrl	CLN5 KO	Cathepsin D OS=Homo sapiens OX=9606 GN=CTSD PE=1 SV=1	16504	16442.1	15691.9	25479	25132.4	25278	17871.3	18139.4	17512.8	14268.4	13906.7	14635.5	13420.3	17981.6	17235	17731.8	18060.9	18392.5	21199.1	17546.6	18243.7	17761	17789.2	18424.7	17981.2	19438.8	16937.6
P07355	55	46	205.044	0.00431335	1.31905	0.412617	CLN5 KO	Ctrl	Annexin A2 OS=Homo sapiens OX=9606 GN=ANXA2 PE=1 SV=2	67954.1	65081.4	63450.5	45763.2	47945.2	49477.9	64606.8	69806.1	65103.1	66753.9	65676.3	63965.5	110491	66408	79913.2	65082.2	66859.9	64992.5	138234	72761.8	70758.2	69913.4	68999.9	67024.2	94669	96398	93531.9
P07437	16	5	119.038	0.0502854	1.23424	-0.325896	Ctrl	CLN5 KO	Tubulin beta chain OS=Homo sapiens OX=9606 GN=TUBB PE=1 SV=2	9022.11	10001.9	9520.26	9337.98	9011.02	8137.13	9069.58	8429.24	7857.42	9121.15	8636.15	8805.88	2238.25	6947.54	6586.78	8577.17	8467.1	7412.33	3142.1	9336.99	8375.5	7344.69	7545.72	6931.84	6797.72	6935.18	7058.59
P07602	24	17	81.7274	0.37941	1.07292	-0.0775943	Ctrl	CLN5 KO	Prosaposin OS=Homo sapiens OX=9606 GN=PSAP PE=1 SV=2	37460.2	38146.3	26263.7	48855.4	44897.7	41735.4	32156.7	32772.4	29048.8	24546.6	23317.5	23100.9	26489.3	23151.5	29430.6	33515.1	32285	30101.8	77975.4	39036.3	41693.1	39211.7	38697.9	37547.8	34121.7	31774.1	31636.7
P07686	13	4	90.5297	0.00127906	1.61036	0.717062	CLN5 KO	Ctrl	Beta-hexosaminidase subunit beta OS=Homo sapiens OX=9606 GN=HEXB PE=1 SV=3	3792.23	2110.85	2127.41	2402.14	2751.55	2734.4	2298.26	1909.41	2379.87	2604.01	2923.91	2896.97	3232.12	2847.18	3586.45	4152.28	3021.45	3189.73	9427.04	2845.47	3442.14	4249.84	3762.06	4011.74	5378.06	4498.95	6416.42
P07737	19	16	94.0997	0.00305362	2.01747	1.03511	CLN5 KO	Ctrl	Profilin-1 OS=Homo sapiens OX=9606 GN=PFN1 PE=1 SV=2	19202.3	14962.3	17213.8	16155.1	15076.4	15598.2	18444.7	19310.1	18978.7	25426.6	24082.4	23611	128100	38253.8	40660.6	20623.5	22861	19241.2	76032.1	19924.2	21789.6	23819.6	22594.8	22625.4	30089	31095.7	34349.7
P07814	27	15	138.253	0.355593	1.05577	-0.0719481	Ctrl	CLN5 KO	Bifunctional glutamate/proline--tRNA ligase OS=Homo sapiens OX=9606 GN=EPRS PE=1 SV=5	9707.87	11432	10660.6	12254.4	11906.9	11848.5	8509.01	9405.62	8660.49	9189.02	8086.27	8588.19	10394.8	10716.4	9496.71	8499.4	9581.26	8064.4	26226.9	7765.83	7752.82	8299.28	7417.13	8394.65	10116.5	10598.1	9611.99
P07858	7	6	31.4823	0.451597	1.26815	-0.331808	Ctrl	CLN5 KO	Cathepsin B OS=Homo sapiens OX=9606 GN=CTSB PE=1 SV=3	2529.14	1034.19	1595.58	4743.33	4157.22	3793.86	1421.95	1529.34	1102.04	1671.44	1332.66	1500.23	2824	912.539	793.141	2292.12	2013.41	1591.02	2760.91	1908.11	1831.68	1582.77	1855.32	1890.59	2164.56	2714.96	2909.44
P07900	43	25	332.478	0.0241034	1.14029	0.19331	CLN5 KO	Ctrl	Heat shock protein HSP 90-alpha OS=Homo sapiens OX=9606 GN=HSP90AA1 PE=1 SV=5	43527.8	50106.2	44041.2	34520.5	36099.2	38308.2	33674.4	34956.3	35321.2	42368	44441.8	42131.5	53929.4	55933.7	48677	37421.4	38859.9	38328.2	59699.6	43299.8	42338.3	41399.3	40849.5	38676.9	42078.7	44056	44981.6
P07910	21	16	91.5341	0.00245506	1.41223	0.522874	CLN5 KO	Ctrl	Heterogeneous nuclear ribonucleoproteins C1/C2 OS=Homo sapiens OX=9606 GN=HNRNPC PE=1 SV=4	136476	164289	141296	170151	149407	147679	147853	156887	141390	149739	153335	145468	120433	170181	164166	218931	202266	205718	361947	270571	261904	252985	244034	237450	234455	220157	214613
P07947	11	5	55.498	0.0178003	1.26158	-0.312585	Ctrl	CLN5 KO	Tyrosine-protein kinase Yes OS=Homo sapiens OX=9606 GN=YES1 PE=1 SV=3	10451.7	8267.15	9255.44	10696.8	10381	10102.8	7742.82	7108.44	6976.54	5214.27	6395.64	5853.45	6991.67	12114.3	6031.98	7665.7	7121.18	7357.51	3095.03	7064.52	7713.27	7343.65	8490.28	8665.6	6394.18	7658.64	7212.35
P07948	8	3	55.5325	0.229533	1.42581	0.558981	CLN5 KO	Ctrl	Tyrosine-protein kinase Lyn OS=Homo sapiens OX=9606 GN=LYN PE=1 SV=3	1886.95	1158.48	1173	2428.07	1664.92	1763.47	1499.79	1288.18	1295.88	974.876	1073.38	881.281	3625.02	1021.18	1165.72	1679.33	1553.67	1248.03	6888.91	2146.04	2253.06	2457.3	2655.99	2583.4	3002.23	2555.04	2610.85
P07951	5	1	29.3123	0.18628	1.47113	-0.556001	Ctrl	CLN5 KO	Tropomyosin beta chain OS=Homo sapiens OX=9606 GN=TPM2 PE=1 SV=1	1007.36	928.425	999.299	1010.43	1023.74	1219.21	640.837	736.469	759.367	621.926	642.291	741.742	0	464.635	535.642	548.789	835.097	858.243	0	1014.61	756.95	953.717	773.304	700.679	660.775	649.19	560.403
P07954	6	5	31.8785	0.858244	2.1406	1.16308	CLN5 KO	Ctrl	Fumarate hydratase_ mitochondrial OS=Homo sapiens OX=9606 GN=FH PE=1 SV=3	2395.77	2346.64	2423.22	2478.89	2589.77	2006.89	1371.58	1655.27	1540.98	965.458	1335.71	1134.4	590.304	614.517	510.369	2025.68	2115.71	1741.06	42751.3	3826.39	3805.53	3996.83	3720.72	3783.49	2499.46	2482.93	2625.31
P08069	2	1	5.1337	0.387871	15.0278	3.99203	CLN5 KO	Ctrl	Insulin-like growth factor 1 receptor OS=Homo sapiens OX=9606 GN=IGF1R PE=1 SV=1	0	0	0.165798	0	0.171354	0.112747	0	0.00916474	0	0	0	0	5.16514	0	0	0	0.119811	0	0	8.42426	0.0882548	0	0	0	0	0	0
P08133	61	48	240.723	0.0372263	1.50154	0.605547	CLN5 KO	Ctrl	Annexin A6 OS=Homo sapiens OX=9606 GN=ANXA6 PE=1 SV=3	37804.5	32387.6	33671.3	33641.5	29785.8	32873.8	33811.6	35341.7	36237.7	39424.6	37016.6	36545.1	177992	52463.5	53341.3	41999.8	40492	38030.3	87563.9	34860	35954.7	35318.4	37795.8	36708.5	41363.2	44768.8	45967.2
P08195	29	24	162.938	0.52773	1.02476	-0.00115279	Ctrl	CLN5 KO	4F2 cell-surface antigen heavy chain OS=Homo sapiens OX=9606 GN=SLC3A2 PE=1 SV=3	19465.8	18757.6	18051.5	25226.1	21306	21282.2	21127.4	21510.9	19067.3	11945.5	11564.6	11792.8	23845.4	20711.3	18071.6	18578.4	17256.1	17098.1	43363.1	18320.2	17203.1	20212.2	18945.7	18747.6	25044	24184.4	25727.2
P08238	34	11	287.355	0.0482501	1.14944	0.207414	CLN5 KO	Ctrl	Heat shock protein HSP 90-beta OS=Homo sapiens OX=9606 GN=HSP90AB1 PE=1 SV=4	15266.8	13104.9	12696	11609	13124.1	12521.1	15276	16167.6	14424.7	14647.5	13934	14840.7	24135.2	12537.1	12400	15320	15848	14383.4	23191.3	15863.6	15333.1	16677.3	15723.8	14685.3	15737	15794.3	14447.9
P08243	5	3	25.0225	0.0797779	1.52215	0.622485	CLN5 KO	Ctrl	Asparagine synthetase [glutamine-hydrolyzing] OS=Homo sapiens OX=9606 GN=ASNS PE=1 SV=4	14190.4	11608.3	12953.1	12824.1	13110.8	12711.6	12287.6	11834.3	12399.5	15527.2	14320.8	14010.2	69843.9	15077.3	16162.9	16615.9	17000.2	16251.6	44735	13346.7	13411.3	10613.4	12912	13858.6	14214.2	15050.9	13851.9
P08559	14	5	68.5548	0.0659684	1.78236	-0.803011	Ctrl	CLN5 KO	Pyruvate dehydrogenase E1 component subunit alpha_ somatic form_ mitochondrial OS=Homo sapiens OX=9606 GN=PDHA1 PE=1 SV=3	8532.15	11608.6	8225.69	49807.8	39597.7	46153.4	16981.1	16629.6	16234.4	8441.54	7758.61	8391.31	2269.65	7848.74	8197.28	15206.8	15385.9	13163.2	23288.5	11955.8	13797.3	18719.5	17458.6	16129.1	17262.4	17519	17080.5
P08631	7	2	54.3678	0.163206	4.60423	-2.53798	Ctrl	CLN5 KO	Tyrosine-protein kinase HCK OS=Homo sapiens OX=9606 GN=HCK PE=1 SV=5	0	43.2231	189.99	2904.55	2958.14	2603.8	2625.29	2347.49	2547.41	1770.38	1815.22	953.636	39.5027	52.2006	0	40.2046	63.4722	24.4798	15.0104	63.0677	136.672	449.557	323.079	279.307	412.383	399.935	207.555
P08648	6	2	41.6811	0.992174	1.26156	0.36439	CLN5 KO	Ctrl	Integrin alpha-5 OS=Homo sapiens OX=9606 GN=ITGA5 PE=1 SV=2	1150.04	245.821	198.043	107.014	177.663	251.804	373.072	345.445	246.62	283.186	419.605	186.567	506.264	53.649	463.114	337.99	300.998	846.296	0	708.008	697.279	715.191	585.514	621.889	502.137	315.949	266.736
P08670	51	30	330.593	0.0123427	1.35624	-0.420129	Ctrl	CLN5 KO	Vimentin OS=Homo sapiens OX=9606 GN=VIM PE=1 SV=4	161130	180542	161855	179034	169835	179234	152235	157167	152201	94051.6	101466	95526.1	46850.3	54163.3	60989.2	116286	120701	118317	141169	179470	171347	163502	175704	179846	133704	129431	119489
P08729	12	2	73.1528	0.0684634	1.44151	0.559451	CLN5 KO	Ctrl	Keratin_ type II cuticular Hb4 OS=Homo sapiens OX=9606 GN=KRT84 PE=2 SV=2	2093.03	1429.43	1381	1953.34	1921.61	2106.54	1016.38	960.357	1336.63	1410.68	1228.49	1437.21	1657.38	2746.38	2695.98	1388.36	1451.39	1308.01	3835.02	1369.8	1233.39	2614.48	2586.53	2677.15	3871.98	3634.37	3787.57
P08754	14	8	89.8733	0.01642	1.17146	0.249747	CLN5 KO	Ctrl	Guanine nucleotide-binding protein G(k) subunit alpha OS=Homo sapiens OX=9606 GN=GNAI3 PE=1 SV=3	10987.5	8035.32	8844.33	9480.05	8202.58	8294.64	6871.05	7484.99	8057.34	7400.05	8951.92	8289.35	11542.8	9955.24	9050.25	11024.5	10738.6	9864.96	13383.5	7959.96	9499.95	8809.6	9844.06	10336.5	9668.92	9516.73	12829.5
P08758	26	18	84.5648	0.0745205	1.23152	0.315469	CLN5 KO	Ctrl	Annexin A5 OS=Homo sapiens OX=9606 GN=ANXA5 PE=1 SV=2	21116	18384.3	17765.2	19986.6	18283.4	21359.9	19620.7	19818	19582.9	19785.3	20046.6	20568.9	41088.8	23780.3	24866.5	20097.1	20839.7	19926.7	50826	19216.5	19220.1	18914.2	20988.1	20050.1	23919.5	25227.6	23927.8
P08779	43	22	316.628	0.00385877	3.37563	1.80173	CLN5 KO	Ctrl	Keratin_ type I cytoskeletal 16 OS=Homo sapiens OX=9606 GN=KRT16 PE=1 SV=4	32921.2	40522.8	32080.8	12222.8	12623.2	12606.7	29175.7	28901.2	28949.9	38152.7	35854.3	35569.7	59433.3	40172.4	45688.2	28780	29785.6	28575.3	24173.1	33313	31938.4	170597	165417	168712	203596	212351	200713
P08865	7	4	38.091	0.0148388	2.48175	1.37405	CLN5 KO	Ctrl	40S ribosomal protein SA OS=Homo sapiens OX=9606 GN=RPSA PE=1 SV=4	8391.09	2303.97	2327.7	2061.85	1777.23	1741.98	2481.81	2842.64	2015.57	1752.62	2103.08	1409.24	7122.43	2945.66	1575.2	3571.85	7483.24	12159.6	20049.3	12258.6	11261.8	9367.78	11338.2	9819.4	4250.19	4087.64	6216.55
P08962	13	10	60.1722	0.83441	1.03558	0.0479706	CLN5 KO	Ctrl	CD63 antigen OS=Homo sapiens OX=9606 GN=CD63 PE=1 SV=2	8808.02	8626.8	8756.69	7645.13	7810.37	7592.15	7095.26	8110.83	8745.95	8666.29	9872.32	8612.17	20884.4	10222.7	8983.01	8011.02	8839.61	7244.24	2988.99	8289.05	7584.41	7659.36	6691.74	6752.6	6531.64	7482.91	6273.98
P09429	1	1	7.2586	0.0867634	15.4222	-3.87684	Ctrl	CLN5 KO	Putative high mobility group protein B1-like 1 OS=Homo sapiens OX=9606 GN=HMGB1P1 PE=5 SV=1	171.597	27.9363	67.6261	11871.6	13709.2	13559.5	40.9074	123.196	115.581	43.9219	0	34.5652	1220.61	1122.56	1458.5	80.0006	200.632	14.12	74.1139	181.733	91.76	69.255	120.515	15.4381	181.264	90.7018	147.059
P09493	8	1	54.0607	0.804698	1.42738	0.595828	CLN5 KO	Ctrl	Tropomyosin alpha-1 chain OS=Homo sapiens OX=9606 GN=TPM1 PE=1 SV=2	7.05926	0	0	0	0	0	0	0	0	0	0	0	0	0	0	0	0	0	20.1524	0	0	0	0	0	0	0	0
P09496	7	5	42.8273	0.00232915	1.48249	0.576411	CLN5 KO	Ctrl	Clathrin light chain A OS=Homo sapiens OX=9606 GN=CLTA PE=1 SV=1	6062.86	5123.24	5199.23	3435.93	2893.55	2867.73	5607.53	5480.55	4513.07	6110.92	5438.3	4933.09	7077.58	5597.47	7176.99	4789.51	6365.89	5593.02	15646.1	5388.29	5189.55	6294.75	6082.94	6160.75	7998.65	8155.46	8109.17
P09525	16	7	86.9945	0.070172	1.54006	0.654808	CLN5 KO	Ctrl	Annexin A4 OS=Homo sapiens OX=9606 GN=ANXA4 PE=1 SV=4	768.269	492.153	563.278	951.514	737.741	851.373	1225.65	576.089	427.051	700.437	658.694	575.447	1701.85	795.005	1008.32	924.583	897.793	591.192	3743.72	549.731	808.92	805.868	885.78	878.296	1650.96	1480.13	1650.85
P09543	23	14	109.57	0.460815	1.10242	0.15553	CLN5 KO	Ctrl	2'_3'-cyclic-nucleotide 3'-phosphodiesterase OS=Homo sapiens OX=9606 GN=CNP PE=1 SV=2	20524.3	19171	17446.6	19918.9	21364.2	21822.1	20818.6	21145	20514.3	18444.5	16828.5	18545.6	32349.1	24247.2	27565.5	22151	22907.6	20855	45788.7	16559.4	18431.9	18598.3	18297.2	19439	19742.9	20114.9	22013.8
P09622	15	7	102.341	0.0658805	1.2962	-0.379362	Ctrl	CLN5 KO	Dihydrolipoyl dehydrogenase_ mitochondrial OS=Homo sapiens OX=9606 GN=DLD PE=1 SV=2	42619	47794.1	46434.3	52359.5	49111.9	52080.7	33801	36463.6	35272.1	35965.8	37782.9	37677.6	5490.07	47995.4	45944.1	39963.3	42217.4	43275.8	39682.4	37608.4	33920.3	32901.8	29694.3	27619.3	23282.8	25520.2	24376.8
P09651	15	10	110.25	0.12307	1.23534	-0.366512	Ctrl	CLN5 KO	Heterogeneous nuclear ribonucleoprotein A1 OS=Homo sapiens OX=9606 GN=HNRNPA1 PE=1 SV=5	64316.1	91325.7	93890.4	81103.6	81670.7	82298.9	107439	110832	113161	127095	125506	122022	10728.5	57201.2	56834.5	88407.3	89724.3	91047.5	60862.1	80485.8	75862	78439.7	67193.5	65779.6	49944.2	40621.1	49590.2
P09669	9	6	30.5662	0.00123471	1.71157	-0.782987	Ctrl	CLN5 KO	Cytochrome c oxidase subunit 6C OS=Homo sapiens OX=9606 GN=COX6C PE=1 SV=2	17404.1	15625.8	17028.8	17524.2	20233.6	19540.6	14801	13453	12968.6	10514.2	11425.9	11870.3	8246.08	3551.32	3629.68	12112.9	12787.8	12240.7	2507.06	11508.3	11282.5	11490.3	11213.8	10852.5	9519.5	10177.5	8687.42
P09874	67	46	385.538	5.34251e-05	1.37507	0.453925	CLN5 KO	Ctrl	Poly [ADP-ribose] polymerase 1 OS=Homo sapiens OX=9606 GN=PARP1 PE=1 SV=4	295183	272114	258481	313778	291773	319669	292699	292379	288094	427265	430937	430958	287580	389884	417738	481571	494573	511698	300698	425553	443616	419737	416785	406375	313496	318360	300025
P09936	2	1	14.1526	0.262641	1.28494	0.390931	CLN5 KO	Ctrl	Ubiquitin carboxyl-terminal hydrolase isozyme L1 OS=Homo sapiens OX=9606 GN=UCHL1 PE=1 SV=2	2630	2659.06	2779.63	3200.09	3014.32	3008.07	2735.39	2526.82	2456.37	2328.39	2751.38	2904.94	2672.07	3353.47	2540.02	4075.6	3785.32	3008.14	1393.95	6179.92	6461.19	5008.98	4691.6	4330.02	3424.05	1272.91	4090.21
P09972	8	2	51.3818	0.918945	1.10498	0.196806	CLN5 KO	Ctrl	Fructose-bisphosphate aldolase C OS=Homo sapiens OX=9606 GN=ALDOC PE=1 SV=2	1722.05	941.123	1470.14	3658.95	3897.76	3608.49	1599.88	1482.16	1571.63	897.578	1312.05	1117.08	8165.26	1695.08	2237.22	1443.8	1571.44	1219.72	9826.89	1989.45	1745.46	1824.71	1834.05	1775.5	1658.53	1888.62	1890.94
P0CG38	57	39	174.121	0.603877	1.02842	-0.0478969	Ctrl	CLN5 KO	POTE ankyrin domain family member E OS=Homo sapiens OX=9606 GN=POTEE PE=2 SV=3	39027.6	39253.5	43043.6	35375.9	36550.4	36766.1	48236.6	48150.2	50578.3	44304.2	41060.3	40793.3	64298.2	42867.1	39802.1	41745.8	41386.5	41705.5	34345.5	40133.3	39049.4	32937.8	35320	35095.4	37068	40327.1	40889.3
P0DMV9	39	21	268.125	0.243801	1.39863	0.471712	CLN5 KO	Ctrl	Heat shock 70 kDa protein 1B OS=Homo sapiens OX=9606 GN=HSPA1B PE=1 SV=1	59054.7	68526.3	64282.7	36315.1	33756.2	34420.1	55295.4	52714.8	51926	81142	80038.5	80165.5	5965.59	76891.3	75501.8	91145.5	93235.7	96255.7	102031	73990.6	68134.5	58588.8	63063.5	57574.4	53307	55873.3	63457.7
P0DN26	7	1	27.7721	0.247125	1.69539	-0.679159	Ctrl	CLN5 KO	Peptidyl-prolyl cis-trans isomerase A-like 4F OS=Homo sapiens OX=9606 GN=PPIAL4F PE=3 SV=1	0	0	0.00304878	90.933	66.7467	115.374	0	0	0	0	0	0	140.714	0	0	0	1.29554	0	180.106	0	0	0	0	0	0	0	0
P0DOX5	4	3	18.6637	0.318088	7.06761	2.8927	CLN5 KO	Ctrl	Immunoglobulin gamma-1 heavy chain OS=Homo sapiens OX=9606 PE=1 SV=2	1232.5	910.155	835.79	890.21	961.339	1227.11	1891.97	1469.88	1671.83	1188.72	810.601	827.682	5263.25	3073.23	2060.13	665.597	902.907	700.123	1776.65	550.502	530.218	832.65	815.879	890.435	39946.1	45869.3	50066.6
P0DP25	33	26	117	0.504834	1.03185	-0.0241381	Ctrl	CLN5 KO	Calmodulin-3 OS=Homo sapiens OX=9606 GN=CALM3 PE=1 SV=1	86260.4	81485.8	72107	102059	87358.5	98948.5	80725.8	77666.4	78433.4	61750.7	60496.5	61118.9	67732.3	64549.5	63304.8	72546.9	78341.7	72199.5	176699	89541.7	89415.6	84350.1	81975.2	86326.8	90399.7	90450.9	91658
P0DPH7	16	4	121.191	0.835256	1.48462	0.617812	CLN5 KO	Ctrl	Tubulin alpha-3C chain OS=Homo sapiens OX=9606 GN=TUBA3C PE=1 SV=1	687.983	337.01	459.8	589.861	698.737	362.551	454.004	430.119	478.042	317.79	316.259	356.771	5759.18	714.908	894.37	658.028	345.63	353.927	73.5132	376.643	336.657	198.643	344.609	532.914	575.521	682.774	517.811
P0DPI2	10	9	32.8281	0.232004	1.1232	-0.161688	Ctrl	CLN5 KO	Glutamine amidotransferase-like class 1 domain-containing protein 3B_ mitochondrial OS=Homo sapiens OX=9606 GN=GATD3B PE=1 SV=1	60934.7	64532.8	62853.9	53734	49882	55243.9	47762.7	49489.2	50849	45568.7	45965.2	44296.2	16852.8	54610.2	130084	54327.7	55606.1	59159.4	8638.22	51070.6	46272.6	50988.5	48273.9	47751.5	40835.3	40314.4	41300.3
P10114	6	2	45.9309	0.360818	1.2317	0.355465	CLN5 KO	Ctrl	Ras-related protein Rap-2a OS=Homo sapiens OX=9606 GN=RAP2A PE=1 SV=1	351.002	202.425	236.81	142.337	130.349	250.789	170.196	288.114	244.386	94.2938	182.628	266.807	207.413	182.319	566.056	248.362	156.103	245.97	199.059	175.881	221.93	370.514	233.473	384.298	276.222	525.614	430.284
P10253	2	1	17.8132	0.330024	Infinity	#DIV/0!	CLN5 KO	Ctrl	Lysosomal alpha-glucosidase OS=Homo sapiens OX=9606 GN=GAA PE=1 SV=4	0	0	0	0	0	0	0	0	0	0	0	0	0	0	0	0	0	0	6.94929	0	0	0	0	0	0	31.4882	0
P10316	11	1	66.4816	0.215319	1.13944	-0.131944	Ctrl	CLN5 KO	HLA class I histocompatibility antigen_ A-69 alpha chain OS=Homo sapiens OX=9606 GN=HLA-A PE=1 SV=2	992.009	353.834	948.796	1855.38	1928.34	2065.24	1065.02	1212.5	1385.41	371.267	682.534	298.888	6799.54	1048.08	1004.31	572.798	816.76	522.513	1709.91	763.495	434.429	776.695	821.957	797.397	1124.57	1068.99	1109.25
P10412	8	1	106.445	0.00119871	3.36212	1.79253	CLN5 KO	Ctrl	Histone H1,4 OS=Homo sapiens OX=9606 GN=HIST1H1E PE=1 SV=2	3947.43	2209.34	2618.42	1906.61	1870.91	2025.59	1980.23	2494.55	2751.6	3940.42	4316.06	4470.19	32986.9	4455.15	4267.03	5539.02	5752.2	5668.38	40201.7	5448.69	5728.71	4407.45	4502.89	4672.86	3713.85	3466.94	3081.31
P10515	12	5	49.7503	9.03258e-05	1.58861	-0.638052	Ctrl	CLN5 KO	Dihydrolipoyllysine-residue acetyltransferase component of pyruvate dehydrogenase complex_ mitochondrial OS=Homo sapiens OX=9606 GN=DLAT PE=1 SV=3	14062.4	13310.9	11275.5	16097.9	15173.1	17682.4	13865.6	13850.2	13281.6	5812.68	6713.46	6728.32	4736.96	7912.43	7610.42	10441.4	10262.7	10259.5	5013.21	12023.8	11651.2	12072.7	11595.9	11829.3	9214.91	9583.82	8439.47
P10599	11	10	44.0501	0.00913581	2.31542	1.25263	CLN5 KO	Ctrl	Thioredoxin OS=Homo sapiens OX=9606 GN=TXN PE=1 SV=3	3283.57	2158.96	2504.62	4994.11	4532.02	4476.35	4551.48	4796.3	3846.24	4572.37	4194.5	4015.9	1269.69	9807.57	8307.63	8033.15	6833.69	5509.37	31489.4	5617.89	6343.77	8948.32	7805.18	7594.92	15289.1	14277.6	12835
P10606	13	11	65.2283	0.135579	1.115	-0.141647	Ctrl	CLN5 KO	Cytochrome c oxidase subunit 5B_ mitochondrial OS=Homo sapiens OX=9606 GN=COX5B PE=1 SV=2	153877	172717	153375	191206	187433	192010	166744	162785	171444	126424	122078	125789	77827.3	132280	140555	156262	152228	150847	320330	173733	169177	161129	165904	150244	146237	158407	153681
P10619	7	3	63.348	0.022383	1.61873	0.708306	CLN5 KO	Ctrl	Lysosomal protective protein OS=Homo sapiens OX=9606 GN=CTSA PE=1 SV=2	7507.41	5714.81	7066.74	5446.76	6129.37	6122.65	10476.7	11225.9	9388.11	10447	9567.04	12135.4	41260	7870.2	9596	9749.05	8900.46	9649.15	27390.1	7349.42	7444.27	8989.59	8162.57	9972.62	12838.3	12234.7	10082.8
P10809	100	82	362.151	0.000174794	1.28744	-0.347025	Ctrl	CLN5 KO	60 kDa heat shock protein_ mitochondrial OS=Homo sapiens OX=9606 GN=HSPD1 PE=1 SV=2	1.08577e+06	1.25269e+06	1.168e+06	1.28783e+06	1.24184e+06	1.23187e+06	1.09065e+06	1.16561e+06	1.09699e+06	726640	711938	699546	1.45022e+06	1.06674e+06	1.1112e+06	899871	864879	920539	1.05505e+06	926904	941812	852902	849968	862800	843535	860937	854253
P11021	57	36	315.184	3.95125e-08	1.45411	-0.524536	Ctrl	CLN5 KO	Endoplasmic reticulum chaperone BiP OS=Homo sapiens OX=9606 GN=HSPA5 PE=1 SV=2	167733	197408	182519	234950	220569	229315	188800	185068	180185	111275	118155	115780	137128	104755	146098	141419	135705	138848	122930	145024	149440	158684	149130	144783	146148	146335	145594
P11142	35	17	308.505	0.0189028	1.41751	-0.502748	Ctrl	CLN5 KO	Heat shock cognate 71 kDa protein OS=Homo sapiens OX=9606 GN=HSPA8 PE=1 SV=1	26396	27038.7	24880.9	58750.4	56182.8	54707.6	27288.6	25119	25501.1	25359.7	21566.3	23837.3	10919.2	23910	23497.9	28812	30595.7	28530.8	22517.9	28107.9	28299.2	29918.6	25982.6	27613.2	25980.8	27825.5	26497.4
P11166	3	2	13.3715	0.716823	1.36614	0.508916	CLN5 KO	Ctrl	Solute carrier family 2_ facilitated glucose transporter member 1 OS=Homo sapiens OX=9606 GN=SLC2A1 PE=1 SV=2	718.275	675.733	765.579	1024.02	1063.61	1333.86	812.628	990.52	554.888	352.663	382.164	396.022	4637.72	587.559	524.874	814.827	379.015	749.28	2324.26	928.836	930.675	1261.43	1440.52	1407.65	1997.6	1439.21	1137.55
P11171	26	15	135.353	0.429526	1.04959	-0.06434	Ctrl	CLN5 KO	Protein 4,1 OS=Homo sapiens OX=9606 GN=EPB41 PE=1 SV=4	17023.5	16930.7	18000.1	21765.3	24882.9	23706.1	17932.8	15649.9	15561.9	16974.4	16104.1	15148.4	23118.2	14945.4	19171.2	15100.8	15080.9	13301.4	47334.1	18545.2	18089.3	19552.9	15028.4	16152.1	14102.2	13864.5	15090.9
P11177	18	16	69.1212	0.000364005	1.44993	-0.52356	Ctrl	CLN5 KO	Pyruvate dehydrogenase E1 component subunit beta_ mitochondrial OS=Homo sapiens OX=9606 GN=PDHB PE=1 SV=3	128801	151863	129316	169852	182921	187130	137116	139479	128665	88579.5	96198.1	93868.8	38978.2	103785	102483	119033	120734	124432	94978.1	111545	119836	112493	115828	116221	101294	102862	106104
P11233	10	6	62.9168	0.599421	1.14147	0.206401	CLN5 KO	Ctrl	Ras-related protein Ral-A OS=Homo sapiens OX=9606 GN=RALA PE=1 SV=1	4421.68	5544.41	4790.17	2975.91	2711.46	2759.98	4758.76	5681.21	4383.7	3936.64	3797.65	3865.9	1293.8	3571.3	6184.51	3900.06	3794.42	3838.14	4621.31	5369.09	5595.3	11181.7	7519.1	6276.68	4041.28	4210	3816.85
P11234	8	4	52.4801	0.301334	1.2823	-0.321643	Ctrl	CLN5 KO	Ras-related protein Ral-B OS=Homo sapiens OX=9606 GN=RALB PE=1 SV=1	746.997	317.601	193.869	1541.15	1023.86	1389.08	993.109	1173.57	1204.07	414.486	282.657	330.018	28.8456	0	333.425	607.12	434.97	304.152	957.516	1250.45	1020.67	1492.47	1332.36	1161.94	1160.76	1139.55	1135.99
P11277	10	1	45.9458	0.101926	1.4032	-0.516935	Ctrl	CLN5 KO	Spectrin beta chain_ erythrocytic OS=Homo sapiens OX=9606 GN=SPTB PE=1 SV=5	9144.99	16409.7	15763	5799.9	5294.57	5791.33	14404.1	13629	14045	10554.8	6876.19	7602.45	3340.87	2419.16	3700.47	7150.17	8536.64	6248.38	2200.27	8499.16	9992.21	13226	12141.5	9566.79	9155.5	9341.73	12380.3
P11279	21	18	59.2171	0.00363181	1.76443	-0.808032	Ctrl	CLN5 KO	Lysosome-associated membrane glycoprotein 1 OS=Homo sapiens OX=9606 GN=LAMP1 PE=1 SV=3	10656.1	8276.21	9336.65	30187.8	30899.5	30169.7	13231.5	13829.5	12904.6	8716.07	8162.89	9023.33	19086.5	6648.72	7704.74	8720.47	8281.31	7445.38	13713.1	10433.1	10155	12168.8	10837.7	10025.6	10066.8	9714.98	9880.49
P11310	9	6	42.3796	0.0386807	1.24826	-0.289819	Ctrl	CLN5 KO	Medium-chain specific acyl-CoA dehydrogenase_ mitochondrial OS=Homo sapiens OX=9606 GN=ACADM PE=1 SV=1	29602.5	27186.3	20352.9	37088.7	31194.2	31773.8	27698.8	27115.2	27181.4	14803.7	12603.5	14667.3	17688.4	13198.2	14031.8	23082.9	23793.4	22474.8	50261.2	26094.2	26840.7	27782.4	25907.1	25297	25422.1	26412.9	24927.3
P11387	25	17	103.735	5.1519e-05	1.63143	0.699176	CLN5 KO	Ctrl	DNA topoisomerase 1 OS=Homo sapiens OX=9606 GN=TOP1 PE=1 SV=2	41251.3	41370	35686.2	58374.3	47563.9	51371.9	36141.8	36078.5	39962.9	76046.6	76095.4	75636	105021	70419.9	73517.6	86899.5	92009.8	91619	61631.9	72079	80990.6	61481.1	55490.4	52286.8	43601.5	45546	44965.5
P11388	21	8	121.188	4.09555e-06	1.4427	0.529137	CLN5 KO	Ctrl	DNA topoisomerase 2-alpha OS=Homo sapiens OX=9606 GN=TOP2A PE=1 SV=3	22319.1	19898	20082.8	18999.2	19443.1	17858.8	20691.8	21490.2	19094.3	28711.4	28019.2	28447.8	19874.1	26294.6	23401.8	35080.6	32975.2	34251.6	29399.4	32731.3	32515.9	31556.1	33298.8	33147.9	24602.2	23335.3	21375.9
P11413	1	1	4.894	0.695824	1.14567	-0.12916	Ctrl	CLN5 KO	Glucose-6-phosphate 1-dehydrogenase OS=Homo sapiens OX=9606 GN=G6PD PE=1 SV=4	150.696	0	21.0262	576.762	589.521	682.503	68.5493	35.6707	65.9397	40.6785	52.9036	103.603	2089.49	58.3728	67.1953	89.7139	105.818	2.14144	127.194	149.02	92.8325	161.754	89.4689	93.4135	137.948	195.92	166.782
P11532	17	5	55.8916	0.320671	1.12516	-0.123701	Ctrl	CLN5 KO	Dystrophin OS=Homo sapiens OX=9606 GN=DMD PE=1 SV=3	6366.63	4890.12	5364.68	9499.39	9164.28	9222.8	4996.53	4242.63	4160.5	2539.36	2921.61	2910.35	8771.96	3413.8	3200.66	3806.81	3571.71	3346.42	15716.4	5818.77	6888.43	7508.78	6657.74	6454.77	5984.63	6284.03	7136.28
P11586	16	11	92.705	0.000807829	1.75471	0.830752	CLN5 KO	Ctrl	C-1-tetrahydrofolate synthase_ cytoplasmic OS=Homo sapiens OX=9606 GN=MTHFD1 PE=1 SV=3	7300.7	5499.62	7120.87	4947.64	5575.83	5069.66	7556.91	8016.98	7535.76	8783.18	8138.34	8424.92	28872.9	12359.1	13801.5	10815.6	10228	8805.84	21850.1	7629.56	6659.2	7987.66	8829.63	8626.24	11343.4	10712.8	11868.3
P11717	41	27	179.736	0.00464245	1.24903	0.319629	CLN5 KO	Ctrl	Cation-independent mannose-6-phosphate receptor OS=Homo sapiens OX=9606 GN=IGF2R PE=1 SV=3	37678.5	42737.2	39180.8	42170.3	40537.7	44324.7	31422.1	34776.3	35312.2	48985	44595.9	50293.6	45630.6	67990.1	75909.6	51156.2	50053.7	50720.1	34221	48610.1	49586	45080.2	41581.1	42987.9	39522.9	39613.6	43135.2
P11940	10	1	48.4009	0.824003	1.1416	0.222165	CLN5 KO	Ctrl	Polyadenylate-binding protein 1 OS=Homo sapiens OX=9606 GN=PABPC1 PE=1 SV=2	1078.33	770.519	472.083	1878.23	1380.51	1540.87	1581.57	1853.47	1677.3	976.679	893.345	869.744	177.279	1323.6	1324.29	1888.68	2062.82	1743.68	358.017	1991.12	2046.05	2319.89	2117.59	1933.42	2221.19	1858.82	1823.88
P12004	4	1	23.7727	0.227279	1.25282	-0.349855	Ctrl	CLN5 KO	Proliferating cell nuclear antigen OS=Homo sapiens OX=9606 GN=PCNA PE=1 SV=1	1542.21	1400.31	1761.67	716.765	795.654	973.691	2194.94	2404.26	2207.83	1599.25	1457.3	1060.83	1824.15	707.933	951.03	890.729	883.498	1097.46	1932.1	1029.49	624.746	792.755	1507.57	1322.69	1828.58	1356.34	1478.82
P12035	14	1	117.934	0.0705917	7533.52	12.3754	CLN5 KO	Ctrl	Keratin_ type II cytoskeletal 3 OS=Homo sapiens OX=9606 GN=KRT3 PE=1 SV=3	0.00266177	0	0	0	0	0	0.24389	0	0	1240.4	1276.5	1162.24	0	1.84394	0.480964	0	10.4019	0	0	0	19.789	0	0	0.106428	0.222825	0.0184724	2.79754
P12081	3	1	13.6391	0.170114	3.50114	1.85782	CLN5 KO	Ctrl	Histidine--tRNA ligase_ cytoplasmic OS=Homo sapiens OX=9606 GN=HARS PE=1 SV=2	154.752	245.072	212.463	246.497	394.297	249.773	184.325	233.825	181.096	327.6	282.675	131.914	8273.44	173.889	62.661	334.709	668.933	370.066	227.132	449.474	313.828	403.348	512.247	555.343	782.593	97.6942	751.967
P12235	35	21	147.07	2.59219e-06	1.47046	-0.568937	Ctrl	CLN5 KO	ADP/ATP translocase 1 OS=Homo sapiens OX=9606 GN=SLC25A4 PE=1 SV=4	212248	187469	204109	221609	238969	243222	204158	202020	199494	166062	175643	167883	127374	144331	124683	166049	171777	165209	196560	139393	148547	120958	124256	139828	111014	110408	102333
P12268	4	1	26.3538	0.333679	1.2085	-0.302536	Ctrl	CLN5 KO	Inosine-5'-monophosphate dehydrogenase 2 OS=Homo sapiens OX=9606 GN=IMPDH2 PE=1 SV=2	3627.39	5304.65	4104.16	2807.25	2728.96	2444.09	3288.68	3166.06	3065.88	3767.62	3482.84	3340.26	1850.77	2685.02	2739.3	2942.78	2833.31	2701.72	20.7535	3115.31	2981.68	2984.66	2656.14	2639.82	2746.93	3153.6	3894.55
P12270	26	10	116.939	4.21525e-07	1.5803	0.675681	CLN5 KO	Ctrl	Nucleoprotein TPR OS=Homo sapiens OX=9606 GN=TPR PE=1 SV=3	13944.6	16970.1	16471.9	18049.7	15669.9	16300.6	15562	16573.1	16849.4	20988.7	20064.3	20080.3	44334.7	26936.4	23853.8	27429.3	27410.7	25992.9	33637.2	22903.5	23377.9	23001.4	25495.8	23502.8	23585.8	24460.7	25626.9
P12277	15	10	82.8327	0.000906172	1.51314	0.595641	CLN5 KO	Ctrl	Creatine kinase B-type OS=Homo sapiens OX=9606 GN=CKB PE=1 SV=1	6926.73	6492.17	6084.13	2902.31	3141.45	2651.15	4979.53	4835.25	4998.25	7393.87	7561.16	7106.09	5410.06	8987.94	6578.02	7577.87	7660.48	8238.65	2972.76	8480.12	7885.64	8714.51	7075.91	6624.63	6665.14	8381.36	6849.44
P12532	3	2	11.8725	0.193895	1.10844	-0.154998	Ctrl	CLN5 KO	Creatine kinase U-type_ mitochondrial OS=Homo sapiens OX=9606 GN=CKMT1A PE=1 SV=1	2506.78	2521.44	2218.84	2852.25	2888.01	2880.16	2346.22	2541.35	2809.31	2541.77	2802.21	2860.66	1232.95	3076.76	1434.67	3575.31	3212.32	2912.07	3818.36	1958.39	1991.59	1772.66	1795.5	1872.75	1854.17	1918.03	1887.95
P12814	21	11	176.422	0.577938	1.22895	0.327124	CLN5 KO	Ctrl	Alpha-actinin-1 OS=Homo sapiens OX=9606 GN=ACTN1 PE=1 SV=2	6558.34	5796.27	5956.49	9582.82	8267.58	7957.37	7642.49	7209.77	7368.16	5855.17	5796.92	5514.8	32482.5	6581.05	6453.93	6598.35	6381.13	5655.79	17535.9	6295.2	7146.61	7443.34	7133.53	6742.26	9683.27	9579.12	10175.9
P12882	8	1	28.5716	0.000170408	13.1732	3.79655	CLN5 KO	Ctrl	Myosin-1 OS=Homo sapiens OX=9606 GN=MYH1 PE=1 SV=3	57.8485	0	0	27.9136	0	107.47	18.1915	0	0	20.9814	0	56.0698	355.99	816.96	1058.35	53.6387	172.835	59.4165	186.668	126.809	63.974	273.048	101.979	118.686	746.97	678.719	679.15
P12931	2	1	11.5646	0.0231627	1.72208	0.82849	CLN5 KO	Ctrl	Proto-oncogene tyrosine-protein kinase Src OS=Homo sapiens OX=9606 GN=SRC PE=1 SV=3	277.461	183.626	152.094	255.047	55.3834	120.321	297.548	445.177	155.478	174.46	228.004	203.967	529.287	572.408	352.83	212.435	328.735	129.872	1104.23	231.904	275.676	204.253	305.683	338.701	425.948	532.471	538.173
P12956	6	3	37.9457	0.125049	1.24092	0.299002	CLN5 KO	Ctrl	X-ray repair cross-complementing protein 6 OS=Homo sapiens OX=9606 GN=XRCC6 PE=1 SV=2	5270.52	6904.46	6218.09	6271.73	6300.35	6135.3	5218.82	6116.45	6100.3	8614.39	8191.7	9392.28	11985.5	6814.5	8455.42	7027.39	7866.68	8152.46	14773.7	6429.54	6752.1	5036.2	5146.44	5770.64	4873.81	4989.01	5078.16
P13010	9	6	44.1236	0.457832	1.5253	0.615142	CLN5 KO	Ctrl	X-ray repair cross-complementing protein 5 OS=Homo sapiens OX=9606 GN=XRCC5 PE=1 SV=3	6889.84	6282.78	4602.86	8305.18	8516.75	9753.12	13220.4	12785.3	10770.1	12767.7	11727.6	11928.5	221.248	9591.49	9430.23	20495.1	17734	17825	8408.33	18450.1	16381.9	19428.8	17638.1	16003.7	14246.3	13219.8	11987.1
P13073	24	18	117.935	0.00719842	1.42498	-0.516002	Ctrl	CLN5 KO	Cytochrome c oxidase subunit 4 isoform 1_ mitochondrial OS=Homo sapiens OX=9606 GN=COX4I1 PE=1 SV=1	156714	155204	145384	227591	227581	228983	143012	143174	158103	131014	128060	128281	32782.7	149173	127208	122676	136201	141897	189008	117688	126895	132854	132043	134538	98837.2	97422.9	99069.6
P13473	12	6	34.7321	0.455711	1.07484	-0.113927	Ctrl	CLN5 KO	Lysosome-associated membrane glycoprotein 2 OS=Homo sapiens OX=9606 GN=LAMP2 PE=1 SV=2	8635.14	5751.82	5801.84	4186.79	4679.36	4479.54	6495.97	6454.39	6453.1	6102.49	5924.07	5722.81	1727.43	5806.07	5143.44	6628.11	6921.47	7361.03	764.907	7377.68	6569.7	6993.44	5300.3	5812.08	4550.68	5027.42	4770.65
P13533	6	1	19.2723	0.732804	1.50741	-0.571053	Ctrl	CLN5 KO	Myosin-6 OS=Homo sapiens OX=9606 GN=MYH6 PE=1 SV=5	1310.1	784.393	786.764	5108.42	5538.55	5591.48	1237.84	756.539	726.365	1208.15	908.448	789.361	3530.39	1916.34	976.381	1328.09	1293.71	1207.94	2313.85	1463.22	1759.51	1625.98	1629.16	1684.69	1497.71	1483.63	2360.82
P13591	13	9	70.1207	0.806097	1.01265	-0.0252917	Ctrl	CLN5 KO	Neural cell adhesion molecule 1 OS=Homo sapiens OX=9606 GN=NCAM1 PE=1 SV=3	7561.02	7015.54	7133.29	6714.2	6654.91	5783.36	5629.1	5088.03	5647.56	6806.78	6226.82	6029.76	4291.47	5310.04	4346.85	6760.28	7374.39	5939.54	6747.2	6739.89	6504.85	6842.22	7012.16	7110.92	6055.44	6695.6	6229.56
P13612	3	1	13.2618	0.502469	1.20833	0.288218	CLN5 KO	Ctrl	Integrin alpha-4 OS=Homo sapiens OX=9606 GN=ITGA4 PE=1 SV=3	11057.9	8171.66	8716.84	12793.1	13312.5	11771.8	9745.11	12263.9	10473.3	10821.4	10608.6	11002	43347.3	14574.4	13097.7	10313.3	9378.54	9893.93	23883.6	10682.9	9634.45	6265.76	10339.7	10649.6	10859.8	10755.5	11463.8
P13637	44	16	242.717	0.00580428	1.37888	0.48445	CLN5 KO	Ctrl	Sodium/potassium-transporting ATPase subunit alpha-3 OS=Homo sapiens OX=9606 GN=ATP1A3 PE=1 SV=3	7929.63	5908.61	7250.16	7062.17	6702.08	7319.55	6874.24	6732.28	6202.18	7134.18	7057.39	6897.76	17234.3	10649	10782.8	10281.9	10552.9	9191.4	17165	6892.67	7545.03	7971.22	8302.95	7977.15	8076.91	8715.39	8500.4
P13639	33	21	179.064	0.0321393	1.16303	0.216063	CLN5 KO	Ctrl	Elongation factor 2 OS=Homo sapiens OX=9606 GN=EEF2 PE=1 SV=4	18971.3	17526	18882.7	20941.8	25675.1	25483.5	18265.2	18345.8	18960	24162.1	23439.9	26885.6	31788.4	26488.4	28917.1	24357.6	22736.9	21332.8	24164.6	19188.2	18723	19431.3	17545.6	18944.1	25017.1	26673.1	25991.2
P13645	63	41	354.748	0.445936	1.36411	0.479158	CLN5 KO	Ctrl	Keratin_ type I cytoskeletal 10 OS=Homo sapiens OX=9606 GN=KRT10 PE=1 SV=6	188145	221090	202889	192403	184790	182046	147879	156060	159252	155661	154455	154705	712994	377817	370071	123440	127078	128941	163903	126805	126908	163516	156499	159154	405394	435963	416102
P13646	26	10	179.821	0.202669	1.48979	0.455355	CLN5 KO	Ctrl	Keratin_ type I cytoskeletal 13 OS=Homo sapiens OX=9606 GN=KRT13 PE=1 SV=4	20720.1	21867.3	21692.5	26417.5	24631.2	23171.8	15113	14324.8	15929.4	71650.4	71278.5	70575.8	30284	29499.3	36287.4	14766.8	16281.8	15960.2	11741.7	15897.2	15248.1	19177.7	22541.2	19631.4	27803.7	30666.2	28556.6
P13647	51	26	287.503	0.0268379	2.45292	1.33279	CLN5 KO	Ctrl	Keratin_ type II cytoskeletal 5 OS=Homo sapiens OX=9606 GN=KRT5 PE=1 SV=3	38678.2	43757.5	39851.7	39284.2	36030	33228.7	42646.2	40219.2	38474.6	52095.7	52897.9	52252	44524	120755	121955	36794.6	33295	31613.6	47419.4	35449	35201.8	75970.9	73741.9	73109.8	265353	282863	292400
P13667	46	35	279.846	1.71594e-10	1.83195	-0.880038	Ctrl	CLN5 KO	Protein disulfide-isomerase A4 OS=Homo sapiens OX=9606 GN=PDIA4 PE=1 SV=2	106192	125148	115216	131288	128140	125221	111232	92757.8	106786	68141.9	65885.5	65334.6	78799.7	69994.7	77962.2	74293	72052.7	69872.5	42690.7	59912.3	57556.4	56506.8	54359.2	56413.1	53790.5	56078.7	57917
P13797	28	13	171.436	0.00828121	1.27515	0.346579	CLN5 KO	Ctrl	Plastin-3 OS=Homo sapiens OX=9606 GN=PLS3 PE=1 SV=4	3963.85	3749.74	3560.06	2429.93	2917.98	3105.23	3157.16	3373.18	3650.48	4441.39	4118.07	4046.46	5443.6	6696.82	4356.5	3981.98	4743.41	4420.89	5738.66	3819.11	3671.94	2938.34	2835.34	3328.27	3792.07	3908.67	3991.99
P13804	22	18	92.3104	0.00400057	1.40066	-0.473416	Ctrl	CLN5 KO	Electron transfer flavoprotein subunit alpha_ mitochondrial OS=Homo sapiens OX=9606 GN=ETFA PE=1 SV=1	64002.9	63544.4	62904.7	86271.1	82474.8	75951.2	55306.7	55869.3	57050.2	40672.9	38419.7	40281.5	144313	32984.2	29616.7	39785.4	40803.6	45059.4	44587	61665.3	55909.8	49591	49722.5	49959.6	34308.5	31682.6	32193.3
P13861	7	3	38.232	0.00468845	1.27938	0.377463	CLN5 KO	Ctrl	cAMP-dependent protein kinase type II-alpha regulatory subunit OS=Homo sapiens OX=9606 GN=PRKAR2A PE=1 SV=2	12345	9390.96	10247.2	9827.54	8737.22	9644.54	9603.14	9111.82	9239.29	9255.18	9522.06	11441	19444.7	13103.3	13351	10264.5	10532.2	9968.11	19367	11213.2	11855.7	12050.2	11645.7	11371.2	13481.3	14419.3	13261.5
P13987	7	5	15.6404	0.447984	1.1584	0.216608	CLN5 KO	Ctrl	CD59 glycoprotein OS=Homo sapiens OX=9606 GN=CD59 PE=1 SV=1	9149.33	7541.32	8630.53	4863.36	5304.3	4606.97	7087.48	6485.47	5990.51	7273.92	7742.12	8246.36	18874.3	9282.49	9826.32	8470.15	8066.98	8307.53	2861.53	7382.45	7069.84	5845.07	5747.65	6350.31	5061.18	6185.53	5625.39
P14209	3	3	22.0922	0.749438	1.12779	0.149452	CLN5 KO	Ctrl	CD99 antigen OS=Homo sapiens OX=9606 GN=CD99 PE=1 SV=1	1465.28	1083.39	1367.03	2031.49	1661.15	1574.24	1223.41	1674.06	1266.26	2142.48	2032.24	1970.66	462.893	2861.9	2442.53	1882.62	1831.89	1377.6	615.241	1342.23	1482.88	1493.81	1416	951.316	1750.31	1784.54	2262.66
P14314	17	12	90.2685	1.01733e-06	1.69935	-0.744553	Ctrl	CLN5 KO	Glucosidase 2 subunit beta OS=Homo sapiens OX=9606 GN=PRKCSH PE=1 SV=2	28020.6	29413.6	25203.3	43037.8	42196.4	42398.5	26626.2	30193	27690.2	14600.7	16269.8	16457.3	24608.3	13660.6	13887.5	22308.2	20804.6	19694.3	23776.6	23831.3	20746.4	22716	20769.9	20731.2	15683.5	17923.3	18462.4
P14406	2	2	13.6299	0.658139	1.02458	0.026642	CLN5 KO	Ctrl	Cytochrome c oxidase subunit 7A2_ mitochondrial OS=Homo sapiens OX=9606 GN=COX7A2 PE=1 SV=1	2522.97	2204.64	1275.56	4405.27	3934.51	3372.47	4283.3	4032.77	3495.35	3692.92	2508.29	2256.27	1928.99	2661.07	1974.27	3688.58	3490.88	3186.65	3658.1	3878.14	4319.85	3956.01	3712.7	3269.73	4398.31	4042.78	3881.83
P14618	27	16	188.48	0.000484038	1.54497	0.649927	CLN5 KO	Ctrl	Pyruvate kinase PKM OS=Homo sapiens OX=9606 GN=PKM PE=1 SV=4	22183.7	17741.9	19591	18066.7	17793.5	18565.2	19060.5	20034.1	19005.2	21694.5	22331.7	22740.9	63600	29675.8	30263.8	22569.7	23976.5	23663.8	36715	23161.4	22682.7	25017.5	24705.5	25489.4	35941.5	38912.8	38454.9
P14625	47	27	276.846	1.56029e-05	1.34186	-0.41902	Ctrl	CLN5 KO	Endoplasmin OS=Homo sapiens OX=9606 GN=HSP90B1 PE=1 SV=1	149106	164383	132933	168615	162704	162444	152601	152936	157683	109053	105979	107263	195633	102534	108452	122478	125156	126364	142132	106757	109362	105818	110153	112895	103985	101061	96653
P14866	6	5	41.0826	0.335871	1.14274	-0.193996	Ctrl	CLN5 KO	Heterogeneous nuclear ribonucleoprotein L OS=Homo sapiens OX=9606 GN=HNRNPL PE=1 SV=2	63461.1	60169.9	58481.8	111109	111118	112884	58528.4	62627.9	64393.6	69537.1	68296.3	63644.6	18557.9	97251.5	60781.3	74487.1	79320.7	76498	27059.4	81015.3	89928.4	81077.5	78918.9	79482.4	60317.2	61519.1	62286.4
P14868	13	8	74.6817	0.0273793	1.71807	0.809502	CLN5 KO	Ctrl	Aspartate--tRNA ligase_ cytoplasmic OS=Homo sapiens OX=9606 GN=DARS PE=1 SV=2	8830.47	7981.57	8795.46	5649.72	5149.56	5419.88	9202.8	8573.23	8705.49	8583.99	7769.11	7935.16	17531.8	8291.59	9926.8	9539.78	10136.2	8486.71	62424.4	9127.13	9773.92	9192.42	10445.8	10104	11801.5	12158	11488.6
P14923	21	14	91.4864	0.0636653	1.55236	0.671603	CLN5 KO	Ctrl	Junction plakoglobin OS=Homo sapiens OX=9606 GN=JUP PE=1 SV=3	9002.26	10061.3	8701.02	13294.1	13752.6	13270.7	9292.6	9661.47	9386.43	9258.61	8991.56	9006.68	18718.6	24128.8	23278	9553.69	9454.28	9250.44	13716.4	9563.85	9602.82	16080.3	14905.8	14671.2	33570.3	32015.2	33598.9
P15311	36	18	244.345	0.422088	1.07962	-0.119262	Ctrl	CLN5 KO	Ezrin OS=Homo sapiens OX=9606 GN=EZR PE=1 SV=4	52865	43347	34557	55167.6	46552.8	54523	65106.9	61601.1	68702.6	54748.9	52503.8	55114.4	30354.7	38116	43524.8	55990.6	56384	55695.1	18026.9	60618.8	60033	61854.9	60135.9	58503.4	45535.1	43587	42965.4
P15531	7	3	29.5281	0.30895	1.20021	0.28728	CLN5 KO	Ctrl	Nucleoside diphosphate kinase A OS=Homo sapiens OX=9606 GN=NME1 PE=1 SV=1	2059.59	2060.18	2107.57	3730.82	3608.55	3871.4	2362.51	2324.99	2272.31	2325.86	2630.36	2884.07	2035.51	2896.57	3123.41	2646.09	2718.13	3075.68	11001.6	2867.07	3132.12	3076.58	2997.5	2799.93	2531.45	2823.94	2999.23
P15586	10	4	40.8194	0.646223	1.08944	0.12707	CLN5 KO	Ctrl	N-acetylglucosamine-6-sulfatase OS=Homo sapiens OX=9606 GN=GNS PE=1 SV=3	7908.85	7700.14	7100.91	6065.6	5562.98	5229.98	8006.77	8929.93	8496.89	7544.53	8238.46	7891.88	9270.07	3860.2	2522.44	8710.97	9073.22	7938.44	9165.01	6276.4	7731.15	8950.15	8682.39	8027.72	8532.44	9559.24	9656.44
P15822	4	1	15.0206	0.490305	Infinity	-	CLN5 KO	Ctrl	Zinc finger protein 40 OS=Homo sapiens OX=9606 GN=HIVEP1 PE=1 SV=3	0	0	0	0	0	0	0	0	0	0	0	0	0	0	0	0	0	0	87.7508	0	0	0	0	0	0	0	0
P15880	5	3	19.7084	0.201039	1.14268	-0.163238	Ctrl	CLN5 KO	40S ribosomal protein S2 OS=Homo sapiens OX=9606 GN=RPS2 PE=1 SV=2	444.335	327.575	466.207	482.159	414.68	430.29	244.453	193.266	273.476	207.921	112.473	220.509	45.8396	991.609	418.794	185.531	189.38	210.903	968.124	340.112	329.586	91.7761	292.764	257.889	340.741	230.735	299.973
P15924	76	28	363.757	0.170566	1.1425	0.200029	CLN5 KO	Ctrl	Desmoplakin OS=Homo sapiens OX=9606 GN=DSP PE=1 SV=3	62881.1	59701.6	64085.3	60495	63359.1	60547.4	81766	82656.3	83231.2	71276.6	71366.2	72508.9	137923	78247.4	74323.5	69080.6	69802.9	66983.3	69281	63058	64727.9	61656.4	65298	65531.1	104277	102682	105763
P16190	10	2	57.7488	0.0107309	2.7872	1.52014	CLN5 KO	Ctrl	HLA class I histocompatibility antigen_ A-33 alpha chain OS=Homo sapiens OX=9606 GN=HLA-A PE=1 SV=3	957	823.052	898.695	603.023	564.515	613.513	616.851	727.18	690.953	1017.76	1024.79	989.465	12779	1044.53	1323.84	1045.33	1167.19	954.056	5328.4	1092.86	858.513	682.512	1052.87	1104.05	1284.2	1765.25	1689.95
P16278	4	2	23.0396	0.601661	1.02098	-0.091612	Ctrl	CLN5 KO	Beta-galactosidase OS=Homo sapiens OX=9606 GN=GLB1 PE=1 SV=2	1962.69	1911.17	1914.72	2304.37	2194.71	2711.35	2909.22	2341.27	2520.88	3868.07	3050.54	3117.39	3257.29	1378.09	1722.2	1932.18	2352.9	2844.05	3068.94	1816.1	1368.38	2081.74	1917.51	2033.17	1833.73	1436.08	1608.79
P16402	46	24	115.511	0.992527	1.04097	0.0419479	CLN5 KO	Ctrl	Histone H1,3 OS=Homo sapiens OX=9606 GN=HIST1H1D PE=1 SV=2	477194	440930	438054	512643	511762	502062	447158	449065	459880	582075	580031	596482	187465	564376	554502	539959	558764	547362	240093	587876	559185	484268	532543	529454	397622	389846	392910
P16435	11	3	52.7202	0.000187809	1.45948	0.554784	CLN5 KO	Ctrl	NADPH--cytochrome P450 reductase OS=Homo sapiens OX=9606 GN=POR PE=1 SV=2	4928.24	2987.81	3612.64	3985.18	3886.49	3939.34	4454.64	4515.26	4191.99	5266.48	6044.59	5749.64	11858.2	7254.58	5024.01	6023.36	6726.42	6515.35	4671.7	5667.42	4757.96	4726.89	4966.32	5248.41	5897.65	5534.36	4613.45
P16615	25	10	130.682	0.10136	1.23602	-0.294846	Ctrl	CLN5 KO	Sarcoplasmic/endoplasmic reticulum calcium ATPase 2 OS=Homo sapiens OX=9606 GN=ATP2A2 PE=1 SV=1	20015.5	12986.5	11718.2	29886.5	27520.6	31990.7	19830.3	20402.6	18550.2	15113.6	13681.5	14505.1	13363.4	13562.3	11748	21440.3	21843.4	20267	21933.8	20753.7	20577.4	20672.4	18894.3	18458.7	15954.7	15454.5	13908
P16949	7	4	37.3494	3.6428e-06	2.62921	1.41471	CLN5 KO	Ctrl	Stathmin OS=Homo sapiens OX=9606 GN=STMN1 PE=1 SV=3	22253.2	13919.8	13609.5	6293.12	5367.35	6891.27	11897.6	13341.1	12331.3	23566.2	23318.8	23173.1	56445.7	46055	44330.5	22296.6	21980.5	23131.6	64738.9	28504.1	16433	22977.2	20216.6	21975.2	30931.3	31153.6	35660.7
P16989	4	2	25.9468	0.454306	1.03336	0.0802452	CLN5 KO	Ctrl	Y-box-binding protein 3 OS=Homo sapiens OX=9606 GN=YBX3 PE=1 SV=4	993.454	940.219	890.139	827.155	715.284	1347.67	932.221	713.899	999.899	583.401	592.52	587.734	96.2538	854.481	969.972	820.107	595.249	846.09	0	1925.56	1563.44	2318.94	1439.69	1385.58	1056.95	919.557	722.079
P17066	37	18	152.471	0.0145567	1.14266	0.201511	CLN5 KO	Ctrl	Heat shock 70 kDa protein 6 OS=Homo sapiens OX=9606 GN=HSPA6 PE=1 SV=2	13436.2	8655.65	11496.6	12879.2	11530	11291.9	10549.1	10634.5	10268.8	11412.9	10291.9	12165.8	9694.08	12447.4	14578.2	14205.6	14859.8	14008.1	15119.7	12996.8	12168.1	13415.6	12919.8	14028.9	12145.7	11527.1	12242.6
P17096	4	3	12.2231	5.33789e-08	2.03687	1.01672	CLN5 KO	Ctrl	High mobility group protein HMG-I/HMG-Y OS=Homo sapiens OX=9606 GN=HMGA1 PE=1 SV=3	17244.7	19442.7	20626.2	17772.3	19650	20988.6	22799.4	24502.9	24129	47147.8	50223.9	50063.4	45520.7	52803.9	45461.8	48743.3	51134.8	48081.5	18441.7	37901.5	37708.8	32954.3	33758	32771.4	38678	44043.1	46985.4
P17301	16	9	67.6971	0.12172	1.16838	0.21301	CLN5 KO	Ctrl	Integrin alpha-2 OS=Homo sapiens OX=9606 GN=ITGA2 PE=1 SV=1	19638.5	16963.9	19078.7	14295.5	13089.1	13366.6	19538	18634.7	18180	22511.4	21622.8	23720.1	29435.2	14382.6	16490.2	17292.4	18334.3	17670	36219.9	16725.3	15710.7	16149.2	17256.7	16996.2	18587.9	18563.6	19352.9
P17655	2	1	15.1652	0.439404	1.23898	0.30736	CLN5 KO	Ctrl	Calpain-2 catalytic subunit OS=Homo sapiens OX=9606 GN=CAPN2 PE=1 SV=6	8817.58	8245.88	9030.29	6455.38	5996.62	6226.05	8344.6	8145.18	8176.6	9761.32	10185	10373.5	8632.29	15784.7	13411.6	11467.1	12206	10578.4	1491.99	7262.79	7255.88	5740.72	7255.58	7580.12	10816.7	11881	10380.6
P17661	15	3	99.9956	0.353172	1.34531	0.446464	CLN5 KO	Ctrl	Desmin OS=Homo sapiens OX=9606 GN=DES PE=1 SV=3	9333.79	9079.61	8656.64	8761.59	8972.93	10081.1	7905.47	8749.56	7867.92	9261.35	9787.13	9938.47	8673.32	24737.9	21792.6	11515.3	13192.7	12374	1350.8	12571.9	13145.3	11096.4	12265.4	9383.44	10461.6	12111	9998.97
P17844	17	7	104.864	0.0157517	1.2368	-0.29048	Ctrl	CLN5 KO	Probable ATP-dependent RNA helicase DDX5 OS=Homo sapiens OX=9606 GN=DDX5 PE=1 SV=1	33228.4	37371.9	31648.5	45963.4	46855.9	42901.5	33478.3	35212.4	33921	24746.1	28338.6	26230.7	14411.2	27703.5	22751.1	34504.6	35705.4	31810.5	27368.5	32031.8	39423.6	38162.6	36983.3	36025.4	31009.8	30885	32652.3
P17987	12	6	50.4619	0.00289608	1.72441	0.811729	CLN5 KO	Ctrl	T-complex protein 1 subunit alpha OS=Homo sapiens OX=9606 GN=TCP1 PE=1 SV=1	10127.9	7758.64	8375.69	18710.9	18428.5	18057.8	9181.58	10346.6	10339.5	14832.5	15763.1	14881.9	24487.5	16801.6	19577.7	19152.7	18420.5	16202.9	81175.4	18680.9	19403.5	18696.3	17712	18478.4	16444.2	17003.4	16233.3
P18031	7	4	33.2478	0.558528	1.61185	-0.626981	Ctrl	CLN5 KO	Tyrosine-protein phosphatase non-receptor type 1 OS=Homo sapiens OX=9606 GN=PTPN1 PE=1 SV=1	603.165	394.896	331.261	6048.51	4258.08	3814.59	604.336	619.707	694.581	307.375	386.666	424.514	918.557	717.355	516.405	1140.45	1203.89	682.871	6260.41	467.317	399.191	1160.43	813.901	995.515	1899.71	1623.94	1633.26
P18085	10	1	51.9729	0.0394013	Infinity	-	Ctrl	CLN5 KO	ADP-ribosylation factor 4 OS=Homo sapiens OX=9606 GN=ARF4 PE=1 SV=3	0	0	0	9.09116	0	0	14.8681	0	0	0	0	0	0	0	0	0	0	0	0	0	0	0	0	0	0	0	0
P18124	12	8	57.2934	2.67746e-05	1.23252	-0.297096	Ctrl	CLN5 KO	60S ribosomal protein L7 OS=Homo sapiens OX=9606 GN=RPL7 PE=1 SV=1	33158.6	30620	28070	35820.7	32429.7	38062	28679	30693.7	29348.7	24484	22096.9	23587.8	27639.7	21610.2	25766.8	23533.6	24163.1	23529	26656.6	28812.1	26395.6	28687.6	30395.3	29717	26477.5	26272.6	25695.8
P18206	23	9	129.607	0.0029442	1.50495	0.615539	CLN5 KO	Ctrl	Vinculin OS=Homo sapiens OX=9606 GN=VCL PE=1 SV=4	7972.9	4732.08	4789.1	4759.74	4493	4147.72	7742.13	7549.08	7467.2	6217.26	5157.04	5814.1	15546.4	5859.37	7815.04	8084.42	7470.95	7109.26	8538.93	7736.43	8348.25	11031.9	9922.31	10183	12631.7	11656.2	12367.7
P18583	4	2	23.5095	0.0510273	1.24019	0.315338	CLN5 KO	Ctrl	Protein SON OS=Homo sapiens OX=9606 GN=SON PE=1 SV=4	5231.23	3925.12	4260.49	4788.52	5293.79	5308.09	6273.48	6868.72	5735.11	6200.7	4926.43	5893.64	2760.85	5835.47	6039.63	7902.25	8046.55	8266.56	5110.69	6154.28	6824.05	8362.92	8056.92	7650.76	6692.16	7184.92	6367.33
P18669	2	1	13.5304	0.0415655	Infinity	-	Ctrl	CLN5 KO	Phosphoglycerate mutase 1 OS=Homo sapiens OX=9606 GN=PGAM1 PE=1 SV=2	0	0	6.39835	0	0	3.13822	0	0	0	0	0	0	0	0	0	0	0	0	0	0	0	0	0	0	0	0	0
P18754	2	1	12.5424	0.0921449	3.67721	-1.84888	Ctrl	CLN5 KO	Regulator of chromosome condensation OS=Homo sapiens OX=9606 GN=RCC1 PE=1 SV=1	211.866	164.75	294.564	3339.65	3942.81	2408.83	215.771	351.916	196.517	217.188	134.008	300.971	396.673	255.167	313.259	535.165	250.758	244.533	235.718	258.382	246.098	166.421	291.247	256.127	646.619	584.524	718.835
P19013	18	9	123.811	0.0256824	2.57743	1.18513	CLN5 KO	Ctrl	Keratin_ type II cytoskeletal 4 OS=Homo sapiens OX=9606 GN=KRT4 PE=1 SV=4	8831.91	8366.75	8966.87	7535.96	7922.96	8465.04	8500.74	9475.75	9139.76	66382.8	71980.3	70253.2	16894.9	22650.2	27232.6	8724.69	9581.02	9573.07	16780.5	10227.7	8894.8	7802.12	9145.92	9178.48	10810.6	11167	10704.2
P19105	8	4	50.3532	0.496018	1.29451	0.408432	CLN5 KO	Ctrl	Myosin regulatory light chain 12A OS=Homo sapiens OX=9606 GN=MYL12A PE=1 SV=2	2369.82	1457.63	1297.13	4409.66	3295.08	4122.07	2475.51	2748.51	2627.62	2033.9	1342.45	1475.44	15226	2238.26	1858.89	3234.42	2963.6	2436.13	4768.66	2086.66	2107.18	3061.66	3387.87	2915.09	4263.68	4162.66	4652.87
P19338	22	15	128.403	0.625313	1.07752	0.125694	CLN5 KO	Ctrl	Nucleolin OS=Homo sapiens OX=9606 GN=NCL PE=1 SV=3	65185.3	56545.7	53810.4	64991	55914.3	65039.1	49645.3	49968.4	48454.7	48004.9	43781.8	47460.2	24597.3	52643.3	57421.6	61874.8	61431.6	63698.8	75046.1	74460.6	80448.9	75545	75368.3	72415.1	64409	58657.2	60849.4
P19404	1	1	4.5591	0.0113873	1.7946	-0.863122	Ctrl	CLN5 KO	NADH dehydrogenase [ubiquinone] flavoprotein 2_ mitochondrial OS=Homo sapiens OX=9606 GN=NDUFV2 PE=1 SV=2	4912.3	4251.48	3753.2	4429.71	4684.84	4899.43	3567.51	3719.54	4220.25	2921.96	3324.96	3139.5	2738.27	1035.88	512.282	2834.76	3392.17	3783.15	126.892	2825.12	2848.29	2689.31	2571.61	2400.84	1873.94	2040.39	1778.4
P19971	1	1	4.8421	0.000682154	15.3664	4.01441	CLN5 KO	Ctrl	Thymidine phosphorylase OS=Homo sapiens OX=9606 GN=TYMP PE=1 SV=2	122.807	0	13.2601	0	41.1242	8.73785	39.7448	15.6432	134.341	77.8231	106.829	129.83	126.946	235.363	203.008	234.754	177.088	112.084	202.991	56.8248	46.9745	18.0587	79.488	106.285	3228.04	3242.23	3160.4
P20020	40	19	247.361	0.393116	1.03437	-0.0402859	Ctrl	CLN5 KO	Plasma membrane calcium-transporting ATPase 1 OS=Homo sapiens OX=9606 GN=ATP2B1 PE=1 SV=4	25657	26049.9	26245	29347.8	30444.2	27192.5	24125.1	24028.7	27132.4	23221.1	22120.9	21877.7	25851.8	30152.1	33195.7	27469.6	28276.4	25115	22738.3	23358.8	24762.7	23149.7	25488.8	25446.7	25650	26327.7	30276.7
P20042	6	1	41.9039	0.000270216	1.97229	1.01811	CLN5 KO	Ctrl	Eukaryotic translation initiation factor 2 subunit 2 OS=Homo sapiens OX=9606 GN=EIF2S2 PE=1 SV=2	1637.21	890.455	699.844	2312.22	2386.14	2610.21	1752.92	1140.48	1581.05	1787.53	1461.75	1734.78	3595.93	2700.06	2013.89	3406.47	3425.83	2714.55	5961.37	2726.68	2839.49	4018.05	3893.46	3874.09	4313.98	4514.09	4228.27
P20073	10	8	59.8433	0.0012646	1.66489	0.756238	CLN5 KO	Ctrl	Annexin A7 OS=Homo sapiens OX=9606 GN=ANXA7 PE=1 SV=3	4957.5	4337.25	4122.39	3792.91	3794.49	4166.87	3805.9	3550.11	3245.77	4983.14	4297.9	4370.97	5081.85	9437.61	10965	5143.16	4779.69	5045.22	17129.4	5307.53	4932.26	6034.64	5468.01	6335.45	6951.5	6619.97	6233.66
P20336	17	9	93.0888	0.56034	1.02259	-0.0324581	Ctrl	CLN5 KO	Ras-related protein Rab-8B OS=Homo sapiens OX=9606 GN=RAB8B PE=1 SV=2	18989.7	21096.1	17348	21353.5	21577.8	22685.3	18120.5	18594.3	17281.9	19288.3	17674.9	17587.1	11164.8	31907.8	33193.2	23738.2	23730.9	23500.7	14140.9	20049.3	20078	14421.3	16052.2	16443.6	14305.7	14522.4	14471.1
P20338	5	3	33.6494	0.598242	1.41891	0.553427	CLN5 KO	Ctrl	Ras-related protein Rab-4A OS=Homo sapiens OX=9606 GN=RAB4A PE=1 SV=3	11275.2	7338.74	7655.1	3121.4	4174.46	4052.99	3322.13	2858.63	2295.29	3030.19	2725.24	2956.87	14369.3	2404.43	2381.52	2930.02	4457.76	7321.26	12841.3	12356.5	14449.3	15740.6	14011.9	12618.1	2488.17	2122.24	1601.3
P20340	5	1	37.7291	0.280221	1.11834	-0.288653	Ctrl	CLN5 KO	Ras-related protein Rab-6A OS=Homo sapiens OX=9606 GN=RAB6A PE=1 SV=3	1037.86	1002.81	875.997	593.258	872.738	892.984	1294.9	1928.82	2234.99	2597.74	2388.07	2645.86	22.5684	1894.71	1376.73	438.624	712.401	577.089	14.5511	831.335	474.255	1160.78	1137.15	903.792	521.598	677.197	822.584
P20674	7	4	29.0728	0.812588	1.06084	0.113483	CLN5 KO	Ctrl	Cytochrome c oxidase subunit 5A_ mitochondrial OS=Homo sapiens OX=9606 GN=COX5A PE=1 SV=2	15716.6	15901.7	10039.2	13012.4	11325.2	12508.3	7106.93	9021.9	7859.74	8016.64	8029.75	8209.51	46519.6	6941.94	5842.73	13319.2	16931.5	14806.9	10325.8	9935.63	11445.4	7209.51	10568	11503.8	10833.2	9917.26	7099.15
P20700	54	38	302.088	0.00248145	1.33296	0.408825	CLN5 KO	Ctrl	Lamin-B1 OS=Homo sapiens OX=9606 GN=LMNB1 PE=1 SV=2	159980	177183	167103	173961	179715	188685	159440	163863	159060	241935	250143	250076	129536	278751	274557	273819	278014	284675	135457	234031	230510	212729	213317	219490	190978	183843	194321
P20794	5	1	23.374	0.602298	1.1849	0.245666	CLN5 KO	Ctrl	Serine/threonine-protein kinase MAK OS=Homo sapiens OX=9606 GN=MAK PE=1 SV=2	453.613	211.447	448.87	455.297	392.906	389.206	275.585	258.773	214.441	403.835	313.841	334.319	28.3607	174.435	0	526.719	604.184	280.087	1243.6	425.157	606.199	525.699	431.455	535.017	485.713	190.632	237.465
P21281	18	11	84.2356	0.253179	2.87575	1.5788	CLN5 KO	Ctrl	V-type proton ATPase subunit B_ brain isoform OS=Homo sapiens OX=9606 GN=ATP6V1B2 PE=1 SV=3	18236	14896.5	15266.6	14433.4	18374.1	16875.2	14480.5	14893.3	14609.2	15483.1	16379.2	15548.7	494475	26167.2	24939.1	19053.1	18674.3	17118.1	43026	15331.7	13672.6	14289.1	14632.1	14799.9	17184.1	17697.8	18612.9
P21283	13	8	63.2316	0.536988	1.02394	-0.00369435	Ctrl	CLN5 KO	V-type proton ATPase subunit C 1 OS=Homo sapiens OX=9606 GN=ATP6V1C1 PE=1 SV=4	3037.09	1819.65	1917.19	2919.27	3083.74	2887.65	2140.78	2396.97	2704.16	1584.77	2059.33	2006.18	1109.28	1156.77	1853.32	2455.04	2111.44	2366.14	6605.48	2834.2	3211.4	3091.2	3375.71	2756.11	2148.48	2032.39	1984.69
P21333	69	43	366.661	1.29295e-08	1.56016	-0.655998	Ctrl	CLN5 KO	Filamin-A OS=Homo sapiens OX=9606 GN=FLNA PE=1 SV=4	45692.6	42925.6	43685	58648.9	56938	53131.8	52991.5	51626	51048.5	37978.7	37765	36974	38218.8	30002.3	36480.8	33630.9	33073.6	30229.5	38937.4	25568	24839.8	28578.7	27587.1	28053.1	32265.4	32636.3	32617.5
P21796	19	13	156.455	0.0520477	1.17502	-0.21962	Ctrl	CLN5 KO	Voltage-dependent anion-selective channel protein 1 OS=Homo sapiens OX=9606 GN=VDAC1 PE=1 SV=2	88616.3	106922	93415.3	131023	121082	122896	96412	99832.8	99440.1	76708.6	77420.1	73016.1	115004	94187.8	83543.8	90249.7	84173.6	76847.7	210628	98830.7	101356	80364.2	85994.9	83292.8	66319.4	67435.9	68027.6
P21912	18	6	72.5403	0.491292	1.03316	-0.0285007	Ctrl	CLN5 KO	Succinate dehydrogenase [ubiquinone] iron-sulfur subunit_ mitochondrial OS=Homo sapiens OX=9606 GN=SDHB PE=1 SV=3	35491.2	35277.4	33776.8	35983.9	35560.5	38268.5	33577.4	38626.6	31603.2	26683.2	25855.7	27440.9	18599.4	30044.2	34737.8	51591.8	44630.3	39520.2	28997.6	40539.2	39055	35276.2	34945.3	35190.9	29463	46792.4	26543.5
P21926	9	7	34.7523	0.72729	1.14163	0.207128	CLN5 KO	Ctrl	CD9 antigen OS=Homo sapiens OX=9606 GN=CD9 PE=1 SV=4	8263.08	6861.28	5717.39	5964.62	5110.36	5060.99	8945.36	7273.81	7406.29	6227.16	6000.03	5866.24	8908.72	4351.65	4155.12	5756.67	5238.29	5600.51	23021.7	11931.8	12591.2	6462.66	7155.48	6561.55	5900.87	6321.73	6321.62
P22033	2	2	10.9531	0.197317	1.20769	-0.26312	Ctrl	CLN5 KO	Methylmalonyl-CoA mutase_ mitochondrial OS=Homo sapiens OX=9606 GN=MMUT PE=1 SV=4	4631.23	7597.49	6299.53	9034.29	10596.5	8565.12	9578.38	11470.7	10192	6398.47	5643.72	4784.83	4840.67	6031.47	5826.31	9059.92	8558.67	7624.32	1134.3	6170.4	5552.89	9540.57	9430.78	8414.12	10731.4	10185.9	9185.44
P22059	14	6	71.3732	0.000934759	1.92525	0.967363	CLN5 KO	Ctrl	Oxysterol-binding protein 1 OS=Homo sapiens OX=9606 GN=OSBP PE=1 SV=1	405.21	722.748	599.366	432.225	286.716	209.286	573.09	678.95	613.503	710.836	712.083	582.941	2706.08	748.811	769.65	1119.13	947.387	664.534	1337.37	415.511	559.686	983.758	931.479	862.162	1237.06	1198.79	921.201
P22087	2	1	6.9769	0.317061	1.0925	-0.118981	Ctrl	CLN5 KO	rRNA 2'-O-methyltransferase fibrillarin OS=Homo sapiens OX=9606 GN=FBL PE=1 SV=2	940.82	889.26	700.445	1210.05	1116.46	1011.73	725.419	1147.06	635.932	764.911	758.792	752.644	0	525.849	410.386	1071.87	1126.08	1000.41	0	1433.45	1095.97	1378.87	1412.78	1411.99	912.327	702.711	576.811
P22102	11	3	46.3048	0.000544207	1.35575	0.441655	CLN5 KO	Ctrl	Trifunctional purine biosynthetic protein adenosine-3 OS=Homo sapiens OX=9606 GN=GART PE=1 SV=1	6183.1	6858.42	5992.84	5619.77	6188.32	6160.92	5795.28	4627.82	5569.07	7741.33	6713.36	7386.18	6458.7	13328.9	10407.4	6631.65	7691.44	6478.47	9455.85	6456.21	5961.5	7168.59	7634.04	7451.83	8662.31	8929.22	9139.98
P22234	20	8	109.51	0.854086	1.15971	0.249743	CLN5 KO	Ctrl	Multifunctional protein ADE2 OS=Homo sapiens OX=9606 GN=PAICS PE=1 SV=3	5912.93	4485.36	4776.07	8028.76	6805.74	6956.03	6040.01	5937.3	6668.87	4089.86	4158.86	4355.07	15013	3170.8	3781.75	6209.99	5623	4583.39	23225.1	5613.15	6593	7428.7	7293.71	6727.49	6457.04	7579.91	7081.81
P22307	2	1	11.9361	0.000897099	1.37586	-0.436759	Ctrl	CLN5 KO	Non-specific lipid-transfer protein OS=Homo sapiens OX=9606 GN=SCP2 PE=1 SV=2	4148.21	5267.29	4083.85	5026.09	5345.92	4565.33	3155.3	3982.72	3912.94	2295.65	2258.27	2565.38	5577.64	2416.12	2325.3	2927.59	3125.71	2766.39	2851.02	3695.91	3903.04	3222.07	3991.01	3805.07	3520.71	3186.66	2967.02
P22314	6	3	30.946	0.0155668	3.05615	-1.53596	Ctrl	CLN5 KO	Ubiquitin-like modifier-activating enzyme 1 OS=Homo sapiens OX=9606 GN=UBA1 PE=1 SV=3	485.567	521.981	499.555	3204.69	3016.47	2955.13	530.155	371.914	567.574	36.8777	150.168	126.669	741.568	39.538	263.241	635.352	640.222	658.533	606.24	597.908	622.855	449.187	494.302	407.428	426.888	732.07	324.108
P22413	6	5	22.0906	0.124786	1.52721	0.635678	CLN5 KO	Ctrl	Ectonucleotide pyrophosphatase/phosphodiesterase family member 1 OS=Homo sapiens OX=9606 GN=ENPP1 PE=1 SV=2	1469.42	559.778	1008.81	1339.39	1212.17	1425.49	956.105	898.37	1108.65	1194.62	1222.82	1243.9	1569.06	1559.31	1887.28	1218.14	1084.25	1066.51	8638.04	1159.16	1171.39	1202.49	1006.18	1211.26	1426.81	1300.67	1315.74
P22492	15	9	39.8679	0.893189	3.53207	1.87933	CLN5 KO	Ctrl	Histone H1t OS=Homo sapiens OX=9606 GN=HIST1H1T PE=2 SV=4	2040.37	2789.56	2878.19	2771.51	3151	2640.21	5267.74	6579.3	7964.84	4142.96	3385.5	3205.31	202720	2932.84	1681.67	2835.94	3016.73	2677.01	4674.97	3244.65	2787.95	3327.94	3324.2	3052.88	3024.01	2597.81	2261.23
P22626	43	34	156.88	6.91425e-05	1.48519	0.584616	CLN5 KO	Ctrl	Heterogeneous nuclear ribonucleoproteins A2/B1 OS=Homo sapiens OX=9606 GN=HNRNPA2B1 PE=1 SV=2	195580	213202	186859	245086	229123	247228	198387	197823	195648	262922	252906	249640	348836	209738	214503	303724	300016	311338	552017	383697	374043	341177	329644	321024	307152	306565	301328
P22695	15	10	111.953	0.759477	3.10701	1.69856	CLN5 KO	Ctrl	Cytochrome b-c1 complex subunit 2_ mitochondrial OS=Homo sapiens OX=9606 GN=UQCRC2 PE=1 SV=3	11529.3	9583.26	11156.1	11419.2	9921.16	10844.8	8221.99	6287	8026.92	7232.72	7006.59	5882.58	341718	8180.18	7714.84	11015.2	9284.44	10270.8	75890.4	8243.14	6948.47	8538.45	7957.53	6826.82	6080.46	6549.02	5217.18
P23229	10	4	48.2016	0.0682528	1.34707	0.458054	CLN5 KO	Ctrl	Integrin alpha-6 OS=Homo sapiens OX=9606 GN=ITGA6 PE=1 SV=5	3901.95	4070.5	3886.31	4483.55	4983.61	5081.82	2873.67	2617.35	2746.46	3443.85	3858.65	3616.66	11226.1	4265.24	4458.41	4099.76	3755.64	3739.89	9164.99	7833.93	7384.64	5582.81	5023	4840.69	3714.9	3708.13	3622.03
P23246	15	8	87.8734	0.26044	1.09549	-0.149078	Ctrl	CLN5 KO	Splicing factor_ proline- and glutamine-rich OS=Homo sapiens OX=9606 GN=SFPQ PE=1 SV=2	21337.9	22794.7	26037.5	23442.7	26628.3	28412.2	31267.1	31052.4	29998.5	29450	30330.2	31173.5	28659.5	15373.5	19889.1	24905.2	26906.4	27359.1	9962.42	25940.7	27732	23241.5	23107.6	23794.6	24855.6	24897.9	22353.8
P23284	31	23	180.428	0.471466	1.08777	0.145952	CLN5 KO	Ctrl	Peptidyl-prolyl cis-trans isomerase B OS=Homo sapiens OX=9606 GN=PPIB PE=1 SV=2	57988.9	50084.8	45247.4	92050	84405.9	89193.8	66523.8	65665.5	63291.1	52573.7	51439.4	54497.4	59175.5	72820.6	89966.8	72869.1	76916.5	73600.5	164619	75465	75630.7	77132.8	72984	70247.3	66582.3	63449.5	66795.8
P23368	7	4	20.0961	0.0407308	1.32079	-0.369906	Ctrl	CLN5 KO	NAD-dependent malic enzyme_ mitochondrial OS=Homo sapiens OX=9606 GN=ME2 PE=1 SV=1	890.143	588.813	765.075	1441.9	1346.62	1261.64	827.832	883.073	883.483	467.163	698.993	750.993	430.545	489.704	329.826	957.499	793.327	678.262	1025.17	642.454	1005.15	764.057	1351.41	1058.45	642.724	814.106	559.62
P23378	4	3	22.1452	0.167703	1.2269	0.310856	CLN5 KO	Ctrl	Glycine dehydrogenase (decarboxylating)_ mitochondrial OS=Homo sapiens OX=9606 GN=GLDC PE=1 SV=2	9878.95	5857.59	5479.15	10399.1	10041.7	11168.6	9969.52	10672.5	10137	9257.66	10279.4	9836.03	3279.05	8472.01	10191.9	14116.5	13405.7	12084.5	10200.6	15142.7	13601.4	15110.6	14068.8	13531.6	10798.9	10902	10867.7
P23396	16	13	76.4552	0.0437715	1.15873	0.235878	CLN5 KO	Ctrl	40S ribosomal protein S3 OS=Homo sapiens OX=9606 GN=RPS3 PE=1 SV=2	19179.9	13222.6	13555.8	23313.1	21986.3	24406.7	15134.4	14274.9	14097.3	14811.7	19571.4	14700.8	22082.6	22405.6	19321	26416.8	22541.2	19728.6	16354.5	20030.9	19986.8	22781.1	22298.4	22493.2	23138	19874.2	20335
P23470	3	2	11.7037	0.744237	1.45605	0.590143	CLN5 KO	Ctrl	Receptor-type tyrosine-protein phosphatase gamma OS=Homo sapiens OX=9606 GN=PTPRG PE=1 SV=4	2270.92	2627.99	2677.97	6377.19	4732.2	5380.31	2883.79	2913.75	2479.51	2218.24	2442.94	2515.06	6866.21	3056.59	3642.98	3502.72	2601.04	2575.9	38527.4	3640.63	3682.3	3483	3741.27	3437.76	2488.63	2909.33	2856.28
P23526	8	5	51.1938	0.0019322	1.59372	0.684857	CLN5 KO	Ctrl	Adenosylhomocysteinase OS=Homo sapiens OX=9606 GN=AHCY PE=1 SV=4	13056.6	15253.1	13090.6	12021.4	11817.7	12025	12693.6	13992.8	15220.9	17991.5	16425	15948.8	27216	26647.6	21283.9	22934.2	21208.5	19238.5	60446.7	15875.3	16934.7	14471.6	14814.8	14617.3	18556.9	18189.4	17051.8
P23528	11	7	49.9072	0.529476	1.09032	0.144862	CLN5 KO	Ctrl	Cofilin-1 OS=Homo sapiens OX=9606 GN=CFL1 PE=1 SV=3	18533.7	15290.9	14613.7	16001.4	16990.9	16670	15271.9	16243.2	15053.2	13342.6	13210.1	14057.4	27675.9	16355.8	14149.1	15325.9	14226.8	14750	33342	17038.4	16659.5	14162.4	17001.1	15276.4	17067.2	20516.9	21312
P23634	20	5	157.372	0.271394	1.19289	0.252132	CLN5 KO	Ctrl	Plasma membrane calcium-transporting ATPase 4 OS=Homo sapiens OX=9606 GN=ATP2B4 PE=1 SV=2	3179.99	1944.31	2194.43	1628.91	1668.98	2177.24	2402.26	2447.4	2732.98	2774.69	2901.75	2647.52	5244.56	2371.77	2199.27	1954.76	1804.76	2171.63	6363.68	2085.05	2179.71	1941.22	2128.31	2556.81	2181.49	2479.1	2627.61
P24534	4	3	20.9447	0.0433312	1.17816	-0.226489	Ctrl	CLN5 KO	Elongation factor 1-beta OS=Homo sapiens OX=9606 GN=EEF1B2 PE=1 SV=3	10009.9	9250.66	7601.52	10221.4	9110.51	10159.2	8311.78	6675.6	6401.51	6461.29	4988.12	5982.68	4765.93	7057.11	7416.72	8326.63	8153.49	8340.78	11335.3	7444.02	7770.09	8379.92	7700.29	8132.86	6740.44	6393.93	6583.07
P24539	18	12	90.0742	0.00195796	1.17415	-0.236539	Ctrl	CLN5 KO	ATP synthase F(0) complex subunit B1_ mitochondrial OS=Homo sapiens OX=9606 GN=ATP5PB PE=1 SV=2	114635	121368	114426	115481	114867	121678	112704	110468	106488	103325	103072	93217.8	88041.1	90628.7	98360.9	102775	109891	115138	109531	119373	108386	103118	88441.2	97499.1	80046.6	75119	72095
P24752	19	14	126.263	0.105535	1.14826	-0.177654	Ctrl	CLN5 KO	Acetyl-CoA acetyltransferase_ mitochondrial OS=Homo sapiens OX=9606 GN=ACAT1 PE=1 SV=1	90484.1	107289	94941.5	129458	131849	128243	88712.2	82299.3	88065.4	67524.4	70594.4	71523.8	125977	77809.5	79906.9	82838.1	84008.3	88676.6	177779	103371	105157	88159.8	91979.2	94586.6	73292.6	76101.7	80318.4
P24941	7	1	49.4144	0.343363	1.06489	0.149659	CLN5 KO	Ctrl	Cyclin-dependent kinase 2 OS=Homo sapiens OX=9606 GN=CDK2 PE=1 SV=2	558.222	321.046	345.672	2559.44	2166.49	1627.95	309.444	408.078	576.964	305.495	429.042	297.642	2276.27	1458.53	1204.12	855.933	751.774	698.423	2208.47	638.07	1037.38	1182.74	1048.29	965.466	1381.82	1077.08	1081.7
P25391	5	2	16.2178	0.235495	1.43666	-0.542981	Ctrl	CLN5 KO	Laminin subunit alpha-1 OS=Homo sapiens OX=9606 GN=LAMA1 PE=1 SV=2	23686.3	24799	23994.8	22273.7	21481.2	23826.5	19785	19672.6	21390.3	19222.7	15470.2	17162.8	0	20366.3	24387.2	17114.5	21502.5	20570.6	331.878	17473.1	19346.8	16330.7	16395	14293.8	13807	12070.5	13844.5
P25705	51	41	199.373	7.8177e-06	1.29782	-0.377993	Ctrl	CLN5 KO	ATP synthase subunit alpha_ mitochondrial OS=Homo sapiens OX=9606 GN=ATP5F1A PE=1 SV=1	304113	367736	341177	362713	355196	375091	343734	332914	333981	272811	270184	271695	276997	228275	217847	229888	229250	229855	375959	278415	302433	284879	300201	288895	251270	244014	250045
P25789	6	2	40.1114	0.0087451	2.65992	1.46754	CLN5 KO	Ctrl	Proteasome subunit alpha type-4 OS=Homo sapiens OX=9606 GN=PSMA4 PE=1 SV=1	82.3418	45.5013	94.5901	117.358	113.826	61.4362	6.6407	17.2394	114.733	62.8348	148.577	36.2936	107.887	220.875	128.633	242.67	138.559	86.7197	900.816	55.2867	246.884	116.44	73.3764	110.189	233.564	223.414	344.382
P26038	44	21	253.62	0.0161782	1.43971	0.542126	CLN5 KO	Ctrl	Moesin OS=Homo sapiens OX=9606 GN=MSN PE=1 SV=3	18407.7	16118.5	18149	22730.6	20996.6	23729.4	17907.5	17819.6	17812.2	22401.1	21640.3	22482	67838.9	28412.4	35773.5	22067.9	24051.4	22797.4	52179.2	18937.4	18958.4	21001.1	21766	20768.4	25120.3	26404.9	27473.4
P26373	7	6	37.0612	0.749075	1.06221	0.117757	CLN5 KO	Ctrl	60S ribosomal protein L13 OS=Homo sapiens OX=9606 GN=RPL13 PE=1 SV=4	13545.2	6913.27	6207.68	8312.08	7370.02	7798.58	10998.8	11846.6	11083.4	6295.56	6261.82	5729.08	14734	6859.04	7557.24	7335.74	6886.7	6704.57	15540.6	10680	10181.3	13099.8	12250.2	12437.6	11847.7	11629.6	12580.8
P26583	3	2	6.4072	0.00893187	1.82518	-1.04465	Ctrl	CLN5 KO	High mobility group protein B2 OS=Homo sapiens OX=9606 GN=HMGB2 PE=1 SV=2	1442.1	1450.36	2147.3	1713.32	2140.84	1946.1	2141.7	2451.78	2209.62	3177.88	2730.42	2790.96	83.2567	529.826	171.962	149.882	106.477	121.576	581.001	1755.39	2036	1594.87	1398.25	1480.47	231.51	119.879	273.416
P26599	15	12	41.9322	0.107843	1.18871	-0.249714	Ctrl	CLN5 KO	Polypyrimidine tract-binding protein 1 OS=Homo sapiens OX=9606 GN=PTBP1 PE=1 SV=1	70495	73216.3	66696.3	67080.3	73636.5	69386.6	65813.3	66033	61694.4	57610.4	57175.8	54884.8	17365.9	45679.7	38253	62545.8	63771.3	61545.7	20449.7	77807.7	76945.4	72784.5	74483.3	77866.8	62225.6	53934	57809.8
P26639	7	3	33.4357	0.268851	1.40297	0.485867	CLN5 KO	Ctrl	Threonine--tRNA ligase_ cytoplasmic OS=Homo sapiens OX=9606 GN=TARS PE=1 SV=3	600.773	946.545	1002.21	1118.14	1387.03	1582.77	988.659	126.915	1150.27	1430.58	1602.75	1129.01	378.779	799.212	496.447	1225.02	1465.67	979.927	6645.54	1226.93	888.233	1454.26	794.526	1245.72	875.693	1076.81	1266.94
P26641	17	12	80.3898	0.886395	1.01879	-0.00957008	Ctrl	CLN5 KO	Elongation factor 1-gamma OS=Homo sapiens OX=9606 GN=EEF1G PE=1 SV=3	21930.1	17326.5	14488.9	28470.1	29587.6	33542	16990.9	21503.7	18498	17544.8	17088.6	19844.4	16254.6	25388.7	21887.2	26093.7	22529.3	25072.1	47886.4	19620.4	19507.7	23325.4	18556.5	17349.5	20553.1	19667.6	19041.3
P27105	10	7	52.1505	0.962888	1.04996	0.064134	CLN5 KO	Ctrl	Erythrocyte band 7 integral membrane protein OS=Homo sapiens OX=9606 GN=STOM PE=1 SV=3	4224.28	4393.51	5121.81	4741.36	4298.21	3843.13	4700.84	4212.77	4019.12	4951.3	5377.5	4704.47	9345.19	6170.29	5597.68	3885.91	4213.4	3483.68	6499.71	2931.98	3147.34	3367.55	2956.09	3407.85	4308.48	4342.53	4371.75
P27348	17	10	100.728	0.00448674	4.54146	2.24656	CLN5 KO	Ctrl	14-3-3 protein theta OS=Homo sapiens OX=9606 GN=YWHAQ PE=1 SV=1	1709.94	748.04	1052.58	1430.74	1082.79	1277.81	1217.29	2794.3	1141.29	1484.83	1779.74	1392.14	29373.3	9144.39	10545.9	2692.99	1949.69	1761.36	14267.5	1373.69	1581.64	1986.54	2224.95	2320.88	9573	9994.51	9678.66
P27708	7	2	26.5438	0.000763399	6.07952	2.66261	CLN5 KO	Ctrl	CAD protein OS=Homo sapiens OX=9606 GN=CAD PE=1 SV=3	39.4073	0	23.2869	52.0824	38.0542	8.41406	41.7678	41.9299	83.8161	65.4172	60.8017	16.9104	363.156	310.574	741.793	133.864	130.879	90.6662	931.834	45.3824	56.1376	155.192	110.612	182.984	213.431	172.172	215.584
P27797	15	13	81.0899	3.12299e-07	2.49355	-1.31068	Ctrl	CLN5 KO	Calreticulin OS=Homo sapiens OX=9606 GN=CALR PE=1 SV=1	50180.8	51436.8	48782.1	84597.9	77859	76218.8	36696.9	39470.1	37430.7	20407.7	22258.5	22506.8	8552.02	29132.5	23875.5	24226	28190.4	28681.6	11623.4	27843.4	27677.4	22125	23472.6	25589.8	18427.1	17962.1	20626.2
P27816	19	12	111.67	0.0806135	1.13539	0.182827	CLN5 KO	Ctrl	Microtubule-associated protein 4 OS=Homo sapiens OX=9606 GN=MAP4 PE=1 SV=3	10732.6	10669.6	10543.5	11552	11141.6	10835.9	10387.7	11770.2	11225.2	12523.9	12699.4	12384.5	11742.7	10878.7	9210.35	10949.6	11209.8	11920.4	19679.1	10999.1	11591.3	10484.2	11542.6	10884	15471.9	15697.1	14616.3
P27824	30	22	147.934	0.0407262	1.32598	-0.40697	Ctrl	CLN5 KO	Calnexin OS=Homo sapiens OX=9606 GN=CANX PE=1 SV=2	58897.5	57494.3	54208.1	128643	127421	134887	79244.6	76225.2	70910.6	65954.8	60255.6	61533.2	47664	47627.9	49903.8	75236.4	74836.9	70108.2	42585.6	75537.4	85150.7	89955.2	84093.9	78334.1	62124.6	60565.1	56982.9
P28331	19	10	117.455	0.540396	1.06809	0.107117	CLN5 KO	Ctrl	NADH-ubiquinone oxidoreductase 75 kDa subunit_ mitochondrial OS=Homo sapiens OX=9606 GN=NDUFS1 PE=1 SV=3	49601	46570.6	44339	37784.6	36975.5	40012.8	39686.7	41338.2	45663.4	38848.4	36950.1	39764.9	76968.2	31575.2	40928.2	42476	41268.6	44517	73163	44450.8	44960	47211.6	42282.2	42344.9	40451.7	45694.8	42104
P28838	6	4	38.4004	0.0199337	1.16828	-0.171898	Ctrl	CLN5 KO	Cytosol aminopeptidase OS=Homo sapiens OX=9606 GN=LAP3 PE=1 SV=3	6363.89	7870.53	7665.9	16161.5	13882.2	13781	7628.91	7451.83	6290.6	3066.42	2815.99	3056.21	79620.1	3226.29	3141.29	5349.08	4882.64	4749.46	2186.86	4225.9	5338.71	5023.98	4735.56	4609.68	3910.53	4548.9	4614.86
P29401	5	2	26.586	0.0193528	1.92277	0.93412	CLN5 KO	Ctrl	Transketolase OS=Homo sapiens OX=9606 GN=TKT PE=1 SV=3	1044.81	559.306	518.258	772.227	649.575	430.927	1035.07	977.135	1321.89	1727.78	1859.89	1858.57	138.782	936.84	900.942	2094.61	2717.45	2401.37	988.516	1730.68	1572.64	1833.92	1808.6	1592.73	1372.37	1412.72	1159.32
P29508	8	6	24.8593	0.123432	1.74047	0.850049	CLN5 KO	Ctrl	Serpin B3 OS=Homo sapiens OX=9606 GN=SERPINB3 PE=1 SV=2	19720.7	17141.7	17276.5	18555.5	16624.6	19578.7	17151.9	16478	17130.3	12149	13585.6	12788	22923.3	51806.2	47241.2	15047	15060.2	13898.5	73881.8	18847.6	21677.6	18022.9	18007.5	18543.8	58486.9	61872.8	61918.8
P29692	9	6	58.5932	0.249207	1.21475	0.297998	CLN5 KO	Ctrl	Elongation factor 1-delta OS=Homo sapiens OX=9606 GN=EEF1D PE=1 SV=5	5273.42	6120.2	5207.37	9533.41	7767.97	9826.78	10433.8	9438.77	7634.26	7638.27	6853.75	6994.68	3859.88	5623.13	6207.46	13900.6	11917.8	10534.1	6944.65	9624.3	8367.34	11992.1	10889.8	9339.25	14306.8	15020.1	13053.3
P29966	29	21	149.578	0.083538	1.11482	-0.152127	Ctrl	CLN5 KO	Myristoylated alanine-rich C-kinase substrate OS=Homo sapiens OX=9606 GN=MARCKS PE=1 SV=4	47488.7	55962.1	48198.1	52737.4	53520.1	50383.5	44837.7	45772.2	44963.2	41792	41870.7	43585.8	27048.2	48284.1	50238.5	57737.3	57578.9	56884.4	53760.9	42002.4	41764.2	43562	41328.7	39892.5	36759.8	37392.7	34811.2
P29992	18	11	90.8844	0.0192642	1.46903	0.563206	CLN5 KO	Ctrl	Guanine nucleotide-binding protein subunit alpha-11 OS=Homo sapiens OX=9606 GN=GNA11 PE=1 SV=2	1874.26	1203	1430.02	1554.5	1278.43	1455.98	1096.22	1408.03	1409.31	1870.03	1524.15	1707.34	1988.2	1583.42	1577.95	2392.93	1817.66	2075.8	2475.88	1618.32	1434.61	1370	1276.2	1285.79	2446.06	4838.23	4059.43
P30040	13	7	62.4328	4.44085e-08	1.58268	-0.64441	Ctrl	CLN5 KO	Endoplasmic reticulum resident protein 29 OS=Homo sapiens OX=9606 GN=ERP29 PE=1 SV=4	9856.22	13529.5	11745.4	13938.5	11286	13014.5	10737.4	10781.6	10772.2	5838.32	5744.21	5446.51	7906.46	8097.2	7896.99	6890.21	7350.07	7103.35	5595.77	8350.32	9074.9	8714.39	8224.3	7870.21	7620.09	7481.06	8317.64
P30041	9	8	69.7872	0.00120328	1.40191	0.503643	CLN5 KO	Ctrl	Peroxiredoxin-6 OS=Homo sapiens OX=9606 GN=PRDX6 PE=1 SV=3	4550.27	3018.95	3195.25	5467.5	4102.43	4682.25	5432.71	4770.94	4591.81	5007.23	4170.72	4704.4	5797.88	4893.66	4544.61	7047.19	6564.05	6633.11	11577.2	6477.24	6341.5	5600.06	6703.9	6196.35	7004.3	6389.41	5973.09
P30044	4	2	19.87	0.00947839	3.70503	1.95108	CLN5 KO	Ctrl	Peroxiredoxin-5_ mitochondrial OS=Homo sapiens OX=9606 GN=PRDX5 PE=1 SV=4	4219.51	1017.09	768.404	1508.3	1380.1	1806.59	2718.15	2986.26	1765.76	1933.92	1470.26	1230.75	4420.31	1745.8	1194.94	17301.5	16565.6	13782.6	24897.6	7783.82	6773.01	8508.74	8512.47	9200.17	5010.59	2718.28	1591.55
P30048	19	15	61.7192	0.100938	1.03461	-0.00523878	Ctrl	CLN5 KO	Thioredoxin-dependent peroxide reductase_ mitochondrial OS=Homo sapiens OX=9606 GN=PRDX3 PE=1 SV=3	25608.1	31885	30316.3	33785.4	31050.1	27212.7	20892	20890.2	21497.6	12412.7	11527.7	12218	62348.6	10946.6	9072.72	16136.4	15978.9	14279.4	176809	21831.9	19650.8	16104.8	14305.1	15059.8	12705.3	14629.1	13990.7
P30049	5	3	15.242	0.394906	1.12263	0.157696	CLN5 KO	Ctrl	ATP synthase subunit delta_ mitochondrial OS=Homo sapiens OX=9606 GN=ATP5F1D PE=1 SV=2	3763.04	2984.31	3441.8	2297.44	3256.21	2880.77	3420.63	3738.11	3818.9	4090.89	4299.87	4406.1	6010.58	2759.53	3524.8	2340.62	2501.15	3152.59	5792.63	4323.57	4284.72	3167.46	4229.2	3535.06	2494.61	2754.14	2795.01
P30050	3	3	13.907	0.190236	1.18296	-0.230132	Ctrl	CLN5 KO	60S ribosomal protein L12 OS=Homo sapiens OX=9606 GN=RPL12 PE=1 SV=1	6991.35	5647.9	5592.22	8761.15	8447	8789.54	9916.04	9587.69	10195.8	5935.9	4660.93	4834.83	1625.11	5025.77	3681.32	5861.58	6473.04	5972.99	1585.22	9633.03	9977.31	9575.68	9808.58	9915.81	9772.58	9882.28	10767.6
P30084	17	11	83.4122	5.36643e-07	1.4239	-0.493833	Ctrl	CLN5 KO	Enoyl-CoA hydratase_ mitochondrial OS=Homo sapiens OX=9606 GN=ECHS1 PE=1 SV=4	107024	102907	97337.7	127849	125068	127611	101673	99677.7	101155	62613	65160.2	63110.7	87105.7	68359.1	70783.9	70331.7	68800.4	65986.1	87472.4	86965.1	96118.7	88982.3	87014.2	85826.2	81710.3	79262.3	75368.5
P30086	9	7	42.7174	0.0676052	1.16687	0.244079	CLN5 KO	Ctrl	Phosphatidylethanolamine-binding protein 1 OS=Homo sapiens OX=9606 GN=PEBP1 PE=1 SV=3	4322.61	2844.73	3516.45	5734.02	5439.53	6149.92	4132.98	3827.53	3474.75	3812.41	3897.58	3795.31	5706.04	6019.18	4932.45	5093.36	6005.34	5115.62	5541.86	4038.68	4233.67	4719.18	7535.81	4753.77	5750.78	6035.26	5062.18
P30101	32	15	191.994	2.6427e-05	1.34485	-0.442454	Ctrl	CLN5 KO	Protein disulfide-isomerase A3 OS=Homo sapiens OX=9606 GN=PDIA3 PE=1 SV=4	47906	52364.4	46408.4	48687.8	48097	49989	60599.7	56446.2	60661.7	45778.4	43091.1	41945.2	47047.7	32805.8	34134.1	36692	35737.4	38150.9	57431.9	38066.4	39984.3	36450.6	39918.2	38656.3	34849.5	29207.4	30743.3
P30153	8	5	20.9594	0.270953	1.52206	0.618823	CLN5 KO	Ctrl	Serine/threonine-protein phosphatase 2A 65 kDa regulatory subunit A alpha isoform OS=Homo sapiens OX=9606 GN=PPP2R1A PE=1 SV=4	9933.43	7686.58	8645.37	7356.15	6934.69	6558.46	8864.18	8120.78	8750.29	10454.3	10777.9	10371.2	48497.3	12258	12150.7	9539.61	9074.85	9928.69	1197.96	10562.7	10295.5	11344.6	10009.3	9489.71	10688.4	12381.2	12742.3
P30475	7	2	46.3774	0.0503275	2.22757	1.16841	CLN5 KO	Ctrl	HLA class I histocompatibility antigen_ B-38 alpha chain OS=Homo sapiens OX=9606 GN=HLA-B PE=1 SV=1	130.929	0	59.6364	151.668	187.461	133.52	305.137	341.677	264.842	330.131	210.802	318.792	2477.41	91.1177	98.0483	405.394	288.973	149.725	89.7656	328.475	293	465.214	419.314	329.514	312.875	167.823	239.909
P30519	2	2	9.4969	0.628226	1.565	0.658754	CLN5 KO	Ctrl	Heme oxygenase 2 OS=Homo sapiens OX=9606 GN=HMOX2 PE=1 SV=2	2721.88	1195.39	1777.89	4451.76	3303.99	3868.76	3932.35	4773.75	4626.07	4535.48	4008.03	4465.67	18306.3	1670.96	2348.58	2819.24	2600.58	2056.51	30735.6	1965.15	2464.95	2886.77	2636.87	2692.21	3174.41	2994.89	3577.73
P30613	10	4	47.7632	0.884673	1.05818	0.094996	CLN5 KO	Ctrl	Pyruvate kinase PKLR OS=Homo sapiens OX=9606 GN=PKLR PE=1 SV=2	626.705	465.616	556.718	1318.18	1288.76	1386.8	522.317	542.964	625.935	725.404	827.383	403.635	64.1482	1352.73	1056.75	837.174	945.549	789.275	168.753	683.48	706.093	630.188	1078.44	1036.68	1517.09	1496.58	1202.03
P30626	5	4	23.564	0.578658	1.02587	0.0411651	CLN5 KO	Ctrl	Sorcin OS=Homo sapiens OX=9606 GN=SRI PE=1 SV=1	4467.84	5674.08	3476.17	2351.04	2222.46	2337.44	6669.38	6470.75	6422.99	4337.35	3558.68	3967.99	4520.44	5934.69	6713.82	5296.86	4768.1	5180.02	1638.84	4102.94	4841.48	5042.41	5003.12	5565.01	3911.81	4065.71	3809.66
P30837	3	2	22.9866	0.0875004	1.80103	-0.815565	Ctrl	CLN5 KO	Aldehyde dehydrogenase X_ mitochondrial OS=Homo sapiens OX=9606 GN=ALDH1B1 PE=1 SV=3	2640.33	3854.45	2546.89	15604.3	15494.1	15774.8	7860.43	9921.65	9265.54	3089.05	2928.15	3108.23	259.651	2948.26	2529.95	5768.17	5681.44	5138.9	2295.17	4151.45	6087.59	8294.4	7942.27	7337.25	8689.69	8390.9	7487.25
P31040	19	10	94.3023	0.64976	1.09747	0.121057	CLN5 KO	Ctrl	Succinate dehydrogenase [ubiquinone] flavoprotein subunit_ mitochondrial OS=Homo sapiens OX=9606 GN=SDHA PE=1 SV=2	61551.4	78122.6	69148.9	38932.3	43991.4	42436.8	61337.6	61349.3	62243.3	73044.3	67745.3	69076.1	39326.1	73384.8	96156.5	74520.9	78868.9	81732.3	18467.8	72146.8	71293.1	63098.8	61224.4	60173.8	47560.6	47617	43983.7
P31151	4	4	13.4657	0.0117336	1.58133	0.702699	CLN5 KO	Ctrl	Protein S100-A7 OS=Homo sapiens OX=9606 GN=S100A7 PE=1 SV=4	4389.1	3364.07	2574.21	4140.07	3918.92	5159.17	6165.84	6081.53	5476.29	3648.06	2941.93	3697.08	13960	9594.78	7804.93	7410.36	6524.62	5951.25	6367.87	5900.38	5661.99	6893.71	6419.19	5683.41	11476.8	10966.2	9617.57
P31689	1	1	6.4748	0.113119	1.42397	-0.452462	Ctrl	CLN5 KO	DnaJ homolog subfamily A member 1 OS=Homo sapiens OX=9606 GN=DNAJA1 PE=1 SV=2	151.775	908.234	733.252	1770.18	1828.98	1976.57	2006.74	1338.53	1655.29	298.584	252.484	270.909	4999.54	242.672	294.622	934.606	747.104	551.676	3174.62	564.173	593.253	920.278	730.237	511.13	717.29	832.945	737.274
P31930	14	6	70.9218	0.0527553	1.1702	-0.243126	Ctrl	CLN5 KO	Cytochrome b-c1 complex subunit 1_ mitochondrial OS=Homo sapiens OX=9606 GN=UQCRC1 PE=1 SV=3	24262.7	22423.1	26690.5	17599.9	17237	17018.5	23584.7	23038.4	22600.1	22006.1	20764.5	21324.6	17113.7	15845.8	14168.1	20711.8	22650.2	21632.4	12302.3	22181.6	21982.4	20955.5	18053	19889.1	13170.3	14133.5	13460.8
P31937	3	1	25.9909	0.159487	5.00372	2.40546	CLN5 KO	Ctrl	3-hydroxyisobutyrate dehydrogenase_ mitochondrial OS=Homo sapiens OX=9606 GN=HIBADH PE=1 SV=2	0	0	0	285.919	151.847	221.158	0	0	0	0	0	0	6594.15	0	0	0	0	0	0	0	0	0	0	0	0	0	0
P31942	2	1	11.2194	0.00850665	53.6814	-5.74566	Ctrl	CLN5 KO	Heterogeneous nuclear ribonucleoprotein H3 OS=Homo sapiens OX=9606 GN=HNRNPH3 PE=1 SV=2	7.85852	16.3188	120.381	2828.58	2773.38	2239.93	12.7348	7.90537	1.56609	16.4424	15.3112	0	0	40.5265	50.8392	20.9853	0	0	0	0	0	15.4035	0	14.4071	28.9255	58.622	36.9147
P31943	9	7	42.0964	0.0432391	1.2657	-0.378262	Ctrl	CLN5 KO	Heterogeneous nuclear ribonucleoprotein H OS=Homo sapiens OX=9606 GN=HNRNPH1 PE=1 SV=4	27281.8	29390	25898.7	34735.6	32658.8	34933	30756.8	30217.3	29149.6	34904.7	32389.5	30380.1	14228.1	17412.1	17716.5	20425.1	21207.3	24339.2	7300.23	33058.1	36777.5	30595.8	30944	31628.9	17548.7	16731.6	16990.6
P31946	11	6	106.037	3.00706e-05	1.88104	0.885668	CLN5 KO	Ctrl	14-3-3 protein beta/alpha OS=Homo sapiens OX=9606 GN=YWHAB PE=1 SV=3	7939.6	19849.8	11177.6	7383.6	10690.5	5800.95	9672.05	8225.75	8881.05	24389.4	19842.5	18453.3	34552.4	27468.3	20375.2	14064.2	15914.3	26790.3	16256.5	16684.3	14075.6	10198.6	17320.6	16353.7	15337.8	14382.7	14701.6
P31948	12	7	75.3238	1.83585e-05	1.44229	0.537259	CLN5 KO	Ctrl	Stress-induced-phosphoprotein 1 OS=Homo sapiens OX=9606 GN=STIP1 PE=1 SV=1	4459.09	3469.39	4644.64	2730.72	3641.13	3705.1	3842.51	3993.3	3797.26	4916.24	5003.79	5019.03	9526.91	5513.77	4248.11	4658.53	4417.88	4981.79	6497.43	5269.13	5482.41	5539.82	5479.85	5434.6	5786.66	5703.68	5412.86
P32119	11	7	34.7872	0.256138	2.9181	1.60919	CLN5 KO	Ctrl	Peroxiredoxin-2 OS=Homo sapiens OX=9606 GN=PRDX2 PE=1 SV=5	1097.4	784.903	1041.23	943.651	522.163	647.463	627.513	654.109	436.01	496.919	636.799	534.294	21860.3	153.361	612.021	958.849	910.221	1049.39	589.986	899.983	1525.04	973.679	1350.03	1713.06	1514.01	1721.93	1920.4
P32322	6	3	48.31	0.00183638	1.80712	-0.860122	Ctrl	CLN5 KO	Pyrroline-5-carboxylate reductase 1_ mitochondrial OS=Homo sapiens OX=9606 GN=PYCR1 PE=1 SV=2	17751	21343.2	19938.1	14800.6	14911.8	19584	19691.6	20225.5	21117.8	11201	11547	11196.3	4465.45	4321.66	4119.3	13678.2	15163.8	13574.8	1681.07	13106.9	13285.4	12827.7	13220	13443	10868.7	9885.62	9854.97
P32969	2	1	7.6049	0.00143768	Infinity	-	Ctrl	CLN5 KO	60S ribosomal protein L9 OS=Homo sapiens OX=9606 GN=RPL9 PE=1 SV=1	0	0	0	66.0658	43.9124	17.7192	15.6716	0	0	0	0	0	0	0	0	0	0	0	0	0	0	0	0	0	0	0	0
P33176	20	8	132.968	0.0478811	1.32287	-0.426899	Ctrl	CLN5 KO	Kinesin-1 heavy chain OS=Homo sapiens OX=9606 GN=KIF5B PE=1 SV=1	2053.99	1753.56	2690.93	2543.65	2493.18	1896.45	4175.47	4317.11	4174.6	2787.44	2388.75	2795.74	1914.62	1322.86	1738.64	1902.2	1759.5	1341.43	4641.48	1527.27	2032.73	2002.02	2144.8	1785.48	2185.75	2545.84	2641.67
P33527	24	9	153.149	0.989498	1.24105	0.316151	CLN5 KO	Ctrl	Multidrug resistance-associated protein 1 OS=Homo sapiens OX=9606 GN=ABCC1 PE=1 SV=3	6550.28	11492.2	7389.03	9127.56	10601.1	10358.1	8125.07	9065.38	8496.21	10591.3	8086.32	8690.04	63584	8189.74	6097.91	7754.43	8375.88	9735.98	6350.64	11937.5	10470.7	7926.03	8152.79	6961.21	5665.36	6823.86	6165.25
P33778	14	10	78.5832	0.160759	1.67923	0.77926	CLN5 KO	Ctrl	Histone H2B type 1-B OS=Homo sapiens OX=9606 GN=HIST1H2BB PE=1 SV=2	44648.4	40551.6	36770.1	73410.6	62186.3	52842.6	47757.8	44113.8	39752.4	51568.4	56056.8	58096.4	22709.6	58425.3	56678.1	82046.4	85337	80607.7	452086	77237.9	80775.8	67732.5	67163.2	67772.5	45446.9	34252	40563.1
P34897	33	26	136.053	0.0226387	1.25675	-0.329603	Ctrl	CLN5 KO	Serine hydroxymethyltransferase_ mitochondrial OS=Homo sapiens OX=9606 GN=SHMT2 PE=1 SV=3	189537	202921	176335	181203	187824	192687	169838	159445	159918	143050	151453	140473	46150.4	181641	188114	140037	160307	170492	161237	152312	162591	158697	144764	145244	121040	105472	104548
P34932	13	8	69.6752	0.74374	1.03553	-0.0575349	Ctrl	CLN5 KO	Heat shock 70 kDa protein 4 OS=Homo sapiens OX=9606 GN=HSPA4 PE=1 SV=4	14799	19592.5	16282.9	9252.79	9615.14	9497.21	12472.4	12455.1	13443.8	13658.4	13840.4	12278.7	6062.73	15907.4	15777.6	13924.2	15010.5	14609.2	5676.94	14722.2	13604.4	13152.5	11430.1	12810.2	11221.6	11932.5	11144.5
P35221	53	38	281.677	0.618414	1.4639	0.585148	CLN5 KO	Ctrl	Catenin alpha-1 OS=Homo sapiens OX=9606 GN=CTNNA1 PE=1 SV=1	41901.4	41705.6	42869.3	49211.3	52508.7	52203.3	55172.2	55173.7	50617.8	41537.6	41923.8	39900.4	205496	144922	158497	37839.1	36922.1	32837	239243	36066	35411.9	36715	41488.7	39412.1	38161.8	41683.6	44171.5
P35222	15	9	75.1405	0.301457	1.09027	-0.148311	Ctrl	CLN5 KO	Catenin beta-1 OS=Homo sapiens OX=9606 GN=CTNNB1 PE=1 SV=1	5125.98	3660.51	5086.13	8176.62	8464.43	8587.54	7928.53	6424.75	5545.54	7673.44	6948.12	6205.92	13634	4279.16	4207.28	3426.42	2609.92	3063.02	19091.9	3513.22	4075.56	5366.55	3876.21	4148.12	5222.93	5476.39	5412.37
P35232	27	18	135.866	0.213119	1.0824	-0.0938962	Ctrl	CLN5 KO	Prohibitin OS=Homo sapiens OX=9606 GN=PHB PE=1 SV=1	182229	192887	186250	222100	213221	199177	155829	166533	160709	130763	134819	131479	572288	143098	158747	158020	154237	154291	255348	147780	144270	138407	142977	143177	132417	129570	130569
P35241	33	15	197.137	0.493663	1.07064	-0.0879464	Ctrl	CLN5 KO	Radixin OS=Homo sapiens OX=9606 GN=RDX PE=1 SV=1	16276.7	16407.7	15821.6	23400	24463.3	23894.7	13774.6	12297.6	14472.3	14609.7	13984.6	14023.2	32828.5	14357.8	14718.1	14013	13892.3	15780.1	26654	15959.9	15573.7	16679.4	15334.9	14675.8	15885.4	15386.6	16038.2
P35268	4	4	22.81	0.00088627	1.41186	-0.49229	Ctrl	CLN5 KO	60S ribosomal protein L22 OS=Homo sapiens OX=9606 GN=RPL22 PE=1 SV=2	12297.5	13131.7	12438.2	16959.6	16977.4	17246.3	12962	14452.3	12778.9	9534.62	9632.56	9827.29	6626.3	9926.37	8650.23	11793.6	11105.1	10535.8	4017.87	12658.8	10703.5	10649.4	11985.2	11236.8	11703.2	11492.8	11004.4
P35527	77	58	351.954	4.74866e-05	1.47067	-0.54629	Ctrl	CLN5 KO	Keratin_ type I cytoskeletal 9 OS=Homo sapiens OX=9606 GN=KRT9 PE=1 SV=3	292502	415702	359502	427090	426232	398745	532756	546182	513934	260001	264680	245974	325957	376336	363194	231414	235717	220416	411131	309212	310144	345914	331714	331006	254131	254597	249359
P35579	62	30	330.249	0.158122	1.24195	0.329831	CLN5 KO	Ctrl	Myosin-9 OS=Homo sapiens OX=9606 GN=MYH9 PE=1 SV=4	20983.8	17824.9	18972.9	25889.2	23465	23401.8	19668.2	18166.7	19059.3	20585.5	21321.1	21179.6	56217.2	26009.2	24498.3	20437.9	19728.9	18464.4	37281.8	18534.4	18403.8	17970.2	19803	19730.3	32763.9	36628.4	36005.7
P35580	55	16	312.323	0.507922	1.20047	0.272692	CLN5 KO	Ctrl	Myosin-10 OS=Homo sapiens OX=9606 GN=MYH10 PE=1 SV=3	14824.3	12482.3	13623.4	11023	11673.8	12201.6	12266.9	12882	13274.2	13601.9	12813.2	13520.1	53270.8	16189.4	19246.9	10775.1	12080.1	10603.5	19228	11643.7	10454.1	10459.3	11373.2	10939	13078.9	12672.3	12362.2
P35606	16	4	68.3351	0.807922	1.05976	-0.0919122	Ctrl	CLN5 KO	Coatomer subunit beta' OS=Homo sapiens OX=9606 GN=COPB2 PE=1 SV=2	2546.18	1983.73	1985.61	4120.2	4448.84	4736.55	2740.26	3136.13	2738.94	3267.96	2972.18	3320.66	2980.65	3109.29	2775.38	3380	3494.19	3192.92	1580.94	2792.83	2725.3	2784.82	3236.12	3445.01	3075.11	2849.51	2683.08
P35609	16	3	110.601	0.00516697	1.70027	0.817072	CLN5 KO	Ctrl	Alpha-actinin-2 OS=Homo sapiens OX=9606 GN=ACTN2 PE=1 SV=1	929.38	544.937	382.24	826.328	1052.83	1470.15	709.208	812.892	780.193	545.464	1062.38	813.527	1285.06	1183.82	734.223	1166.74	1073.85	928.205	1860.03	2227.3	2672.06	2308.32	1749.78	1646.25	1139.3	1685.11	1450.42
P35611	8	2	45.4607	2.17046e-05	2.1067	1.09353	CLN5 KO	Ctrl	Alpha-adducin OS=Homo sapiens OX=9606 GN=ADD1 PE=1 SV=2	3275.23	2361.61	2920.76	2078.22	1871.52	1991.48	2245.3	2158.02	2952.75	3990.9	4299.89	3785.41	13646.8	5159.18	7590.85	4270.82	4536.26	4279.87	3283.79	2936.48	2680.67	4169.05	4727.33	5151.06	5579.28	5882.83	6113.03
P35613	19	17	79.9621	0.159778	1.08525	-0.100222	Ctrl	CLN5 KO	Basigin OS=Homo sapiens OX=9606 GN=BSG PE=1 SV=2	26206.1	20204.4	18655.1	23749.5	22668.3	25745.6	22897.8	23001.2	21699.1	16543.4	16841.9	17728.9	34980.3	17850.9	18214.9	23264.4	22947.9	22857.9	21946.8	17746.2	18428.7	21557.1	21966.1	21708.9	21675.6	20553.6	20660.9
P35637	6	2	34.0346	0.00615843	1.29704	0.371645	CLN5 KO	Ctrl	RNA-binding protein FUS OS=Homo sapiens OX=9606 GN=FUS PE=1 SV=1	13459.3	12966.7	13185.1	11635.6	10746.5	11926.9	10366.5	10071.2	9407.32	15584.2	15808.1	14812.5	9697.9	19411.8	16066.6	17705.1	18104.3	21204.5	10573.8	15643.1	17169.1	13955.9	14624.3	15445.6	11392	11722.8	10253.9
P35659	7	4	45.6156	0.700208	1.07032	0.0868345	CLN5 KO	Ctrl	Protein DEK OS=Homo sapiens OX=9606 GN=DEK PE=1 SV=1	15948.2	13544.8	13401.9	21905	25000.8	28582.1	22555.8	23472.8	23901	25341	25409.8	27529.2	11922.1	9481.96	7721.74	35895.4	36688.4	34695.5	703.097	25544.4	29524.5	28852.8	26807.3	27341.9	18527.4	17245	13877.6
P35749	41	9	201.016	0.692258	2.11114	1.13189	CLN5 KO	Ctrl	Myosin-11 OS=Homo sapiens OX=9606 GN=MYH11 PE=1 SV=3	3233.81	3105.29	3227.98	5908.34	4616.18	4925.12	3993.84	3357.14	3391.71	2963.65	3021.99	2492.89	9301.51	4668.08	6152.17	2599.55	2931.32	1885.45	83695.5	2525.05	2945.02	3579.48	3657.41	3400.77	5047.82	5095.57	5023.2
P35908	87	56	422.427	0.563034	1.40063	0.51904	CLN5 KO	Ctrl	Keratin_ type II cytoskeletal 2 epidermal OS=Homo sapiens OX=9606 GN=KRT2 PE=1 SV=2	243212	256096	254000	203089	199213	201956	194226	192329	188800	182604	174078	175935	933560	717055	661386	161747	158080	157790	152625	161375	158527	155414	147462	150992	395854	390559	379550
P36542	15	13	85.0138	0.164758	1.20512	-0.24103	Ctrl	CLN5 KO	ATP synthase subunit gamma_ mitochondrial OS=Homo sapiens OX=9606 GN=ATP5F1C PE=1 SV=1	17106.5	20121.2	19590.4	44020.5	39028.9	43014.2	17678.3	16790	16885.9	14364.2	14765.7	13836	91648.7	21930	20815.9	13886.6	14153.1	13730.7	53948.3	14166.1	17374.8	15593.4	14432.2	14646.8	12295.7	13409.8	13737.8
P36543	4	2	22.7545	0.0077065	1.3566	0.450843	CLN5 KO	Ctrl	V-type proton ATPase subunit E 1 OS=Homo sapiens OX=9606 GN=ATP6V1E1 PE=1 SV=1	12817.8	9394.62	8789.12	5556.65	5876.01	6198.22	7809.72	8394.84	7524.75	9507.47	8133.54	9033.1	9481.02	9466.44	11785	7411.62	8651.95	10942.8	24226	11455	10694.6	11053.9	12339.8	12454.6	10356.7	9594.11	9743.86
P36578	16	13	79.5781	0.017052	1.18619	-0.234035	Ctrl	CLN5 KO	60S ribosomal protein L4 OS=Homo sapiens OX=9606 GN=RPL4 PE=1 SV=5	17285.8	16361.7	13424.7	19429.9	17613.7	18987.3	13109.4	13404.8	13340.5	11441	11768.1	12320.5	15324.6	13720.5	15305.5	12776.6	12163.1	11088.7	8603.81	14171.1	18084.8	15176.7	13732	14960.3	12504.5	13360.9	14533.8
P36776	6	2	15.0063	0.0494414	1.2157	-0.28872	Ctrl	CLN5 KO	Lon protease homolog_ mitochondrial OS=Homo sapiens OX=9606 GN=LONP1 PE=1 SV=2	18349.6	17608.6	17364.5	21573	23455.5	18862.2	17756.9	18358.4	16212.8	16757.4	15621.3	16695.9	6869.78	17051.9	13692.4	18665.2	17408.9	18786.5	6365.29	18754.2	17860.9	16302.6	18405.8	19006.9	14781.2	13585.2	12307.5
P36873	4	2	20.9855	0.0140312	1.41754	0.506433	CLN5 KO	Ctrl	Serine/threonine-protein phosphatase PP1-gamma catalytic subunit OS=Homo sapiens OX=9606 GN=PPP1CC PE=1 SV=1	2409.08	3178.99	2338.66	1631.23	1572.14	1416.37	2375.09	2351.55	2082.83	2939.07	3537.81	2985.74	874.346	3132.17	3577.89	3330.45	3640.18	3218.8	4075.6	2964.78	2986.98	2106.82	2743.45	2649.78	3445.53	3594.72	3071.43
P36957	9	6	56.5105	0.136165	1.29928	-0.380894	Ctrl	CLN5 KO	Dihydrolipoyllysine-residue succinyltransferase component of 2-oxoglutarate dehydrogenase complex_ mitochondrial OS=Homo sapiens OX=9606 GN=DLST PE=1 SV=4	12906.2	14420.5	13058.5	21213	18953	23157.8	26218.1	23236.7	21919.5	15533.2	14683.6	15100.6	1295.86	10124.2	10602.7	19316.1	19083.9	18555.4	13467	18326.7	16434.2	17946.2	16821.4	16233.9	15730	15884.6	14368.5
P37108	3	2	18.276	0.0765605	1.5406	0.608892	CLN5 KO	Ctrl	Signal recognition particle 14 kDa protein OS=Homo sapiens OX=9606 GN=SRP14 PE=1 SV=2	3798.57	3627.28	4096.63	3436.27	2988.02	3171.53	3444.18	3002.94	3482.72	6224.18	7119.64	7011.68	697.036	6655.26	5056.26	7104.58	6588.26	7458.57	3866.12	6118.58	5684.81	5631.75	4689.06	4799.4	3184.39	4019.79	3755.86
P37802	8	6	50.7993	0.000443973	2.46161	1.28642	CLN5 KO	Ctrl	Transgelin-2 OS=Homo sapiens OX=9606 GN=TAGLN2 PE=1 SV=3	765.26	861.192	1034.8	558.039	413.749	658.47	692.076	830.893	703.38	2058.31	1744.38	1253.45	3559.06	5009.82	1799.18	1151.12	1226.6	874.627	1883.37	916.006	838.31	765.134	1063.57	813.514	2425.31	2747.86	1959.18
P38117	21	18	102.282	0.171509	1.10214	-0.115527	Ctrl	CLN5 KO	Electron transfer flavoprotein subunit beta OS=Homo sapiens OX=9606 GN=ETFB PE=1 SV=3	79617.6	86337.6	75190.9	88641.9	86755.3	88593.1	89298.6	92840.3	89564.7	55254.2	53599.6	56990.2	50515.1	58470.5	57652.7	68684.5	74390.8	71546.6	146757	86412.1	96112.2	97885.2	92340.3	91300.1	87797.9	82726.4	81262.2
P38159	20	16	114.966	0.0493392	1.46331	0.551536	CLN5 KO	Ctrl	RNA-binding motif protein_ X chromosome OS=Homo sapiens OX=9606 GN=RBMX PE=1 SV=3	31341.4	43412	39096.3	35980.9	35176.6	35052.2	34045.3	34754.4	35691.5	51337.7	50157.9	46973.3	74649.5	42894.1	44789.3	43653.9	46757.1	45691.6	190308	48509.1	46551.8	41495.1	39313.9	39138.3	32167.3	33004.7	32444.3
P38571	3	3	21.7624	0.853099	1.2861	0.389678	CLN5 KO	Ctrl	Lysosomal acid lipase/cholesteryl ester hydrolase OS=Homo sapiens OX=9606 GN=LIPA PE=1 SV=2	1189.64	891.712	773.206	2711.87	2179.57	2438.2	1510.09	1407.53	1174.85	1392.91	1189.68	1383.87	435.748	679.763	277.626	1733	1821.06	1742.36	10325.1	1404.52	1773.45	1838.21	2160.79	2074.14	1860.88	2459.65	2169.67
P38606	20	14	120.749	0.144534	1.10623	-0.129	Ctrl	CLN5 KO	V-type proton ATPase catalytic subunit A OS=Homo sapiens OX=9606 GN=ATP6V1A PE=1 SV=2	17940.1	15044.7	15647.6	15963.1	15857.2	17255.9	13548.9	13479.5	13349.5	11131.6	10751.8	11728	18839.3	27364.3	18835.4	13317.6	13543.2	14214.6	12592.3	12847	13152.4	10690.2	13080.4	11799.4	12070	12390.3	11303.9
P38646	82	67	394.717	0.0025791	1.28715	-0.381672	Ctrl	CLN5 KO	Stress-70 protein_ mitochondrial OS=Homo sapiens OX=9606 GN=HSPA9 PE=1 SV=2	482342	553813	465391	554454	531652	562489	491885	501478	498736	482841	454294	468563	337307	256176	282844	531259	537303	561666	271183	434708	436962	410152	378893	390279	328662	331012	319117
P38919	9	3	57.8733	0.129566	1.42238	0.469063	CLN5 KO	Ctrl	Eukaryotic initiation factor 4A-III OS=Homo sapiens OX=9606 GN=EIF4A3 PE=1 SV=4	12675.9	18666.2	14366.4	11161.6	10240.6	9290.92	11607.2	14588.4	18749.4	27926.8	22980.4	25390.2	2588.72	14131.6	19085.6	16033.2	17397	19860.8	11480.7	17061.5	18224.9	20442.7	18979.8	19398.7	24147.9	24072	25999.3
P39019	6	3	24.7144	0.528603	1.14477	0.118184	CLN5 KO	Ctrl	40S ribosomal protein S19 OS=Homo sapiens OX=9606 GN=RPS19 PE=1 SV=2	315.16	21.4156	173.758	157.26	21.3979	25.4523	282.703	951.511	1206.36	755.345	536.064	474.278	0	69.2285	92.7074	908.732	795.105	597.438	88.5487	278.914	266.011	208.736	249.434	232.899	714.95	696.883	258.3
P39023	13	9	63.9179	0.361375	1.05082	-0.0531589	Ctrl	CLN5 KO	60S ribosomal protein L3 OS=Homo sapiens OX=9606 GN=RPL3 PE=1 SV=2	30419.8	25568.1	26975.2	29685	28950.3	29214.6	24701.8	27876.2	25173.3	20559.9	21467.9	21300.4	19982.9	26101.9	23144.3	40617.8	34673.7	34190.3	17183.2	28703.8	26653.7	23485	25575.3	26533.8	26923.6	27722.9	28264.7
P39656	8	5	36.2574	0.151339	1.27723	0.368263	CLN5 KO	Ctrl	Dolichyl-diphosphooligosaccharide--protein glycosyltransferase 48 kDa subunit OS=Homo sapiens OX=9606 GN=DDOST PE=1 SV=4	3498.19	3363.11	2756.54	3510.69	2989.29	3179.9	3523.48	3601.13	3384.16	3465.98	3200.34	3071.81	6019.77	2725.88	2153.01	3838.15	3512.44	3280.26	11700.5	4821.12	4071.16	4574.25	4086.24	4059.09	3834.65	3832.09	3892.67
P40227	21	8	87.2449	4.44305e-05	1.42778	0.52252	CLN5 KO	Ctrl	T-complex protein 1 subunit zeta OS=Homo sapiens OX=9606 GN=CCT6A PE=1 SV=3	29766.4	20323.2	25422.4	16155.9	15822.6	16314.3	31234.8	31950.6	30838.9	30984	31600	30722.4	41703.3	32314.1	28677.4	33906.3	33848.7	32690.3	44360.9	33093	34271.5	37302.1	35076.2	35259.9	34892.3	35457.5	35863.7
P40429	5	4	31.0651	0.018687	1.70555	-0.772442	Ctrl	CLN5 KO	60S ribosomal protein L13a OS=Homo sapiens OX=9606 GN=RPL13A PE=1 SV=2	2119.03	1737.43	2048.89	2186.19	2794.15	2520.03	1403.53	1449.98	1314.81	1174.63	1367.56	1428.86	163.175	548.474	138.071	1243.9	1331.62	1662.22	199.305	1837.16	1771.26	1797.73	1503.3	1545.82	1025.95	908.536	960.499
P40925	6	4	21.5482	0.285054	1.4554	-0.513435	Ctrl	CLN5 KO	Malate dehydrogenase_ cytoplasmic OS=Homo sapiens OX=9606 GN=MDH1 PE=1 SV=4	1649.3	1799.21	1714.75	402.144	480.956	528.352	2772.12	1304.21	2796.26	684.784	644.006	462.878	284.759	1257.95	1591.18	995.312	781.016	616.03	692.136	1074.47	568.427	1399.81	1358.9	1285.5	1667.53	1469.18	1645.28
P40926	12	7	61.1355	0.0164056	3.01647	-1.58096	Ctrl	CLN5 KO	Malate dehydrogenase_ mitochondrial OS=Homo sapiens OX=9606 GN=MDH2 PE=1 SV=3	18182.5	17338	15624.8	144767	131427	127860	19446.7	18150.7	17023.9	16134.3	13147	14122	17991.6	15082.7	15387.7	21511	21876.8	18690.8	11926.3	22514.3	22852.5	25527.9	22503.2	20963.6	19567.2	19258.4	18967.6
P40939	37	26	205.771	0.00151851	1.27837	-0.3393	Ctrl	CLN5 KO	Trifunctional enzyme subunit alpha_ mitochondrial OS=Homo sapiens OX=9606 GN=HADHA PE=1 SV=2	103031	94346.6	93665.4	126291	123846	131958	85666.2	86770.8	83639.8	66408.2	68166.6	68907.1	60567.1	74898.2	74084.1	82962.1	81010.2	77862	110928	99939.1	97447.9	84049.1	92208.9	94249.9	76062.2	70792.4	73205.2
P41219	15	3	90.3282	0.0869878	2.12493	-1.07498	Ctrl	CLN5 KO	Peripherin OS=Homo sapiens OX=9606 GN=PRPH PE=1 SV=2	1842.27	2557.58	1991.72	5357.39	4251.11	4899.25	2612.48	3110.37	2297.81	1289.68	1901.23	1731.92	0	1602.72	1650.55	2496.37	2422.21	2217.49	29.8606	1850.77	1582.25	1463.73	1665.38	1562.42	1276.35	1224.8	1252.01
P41250	5	3	25.2691	0.204735	1.43846	0.528204	CLN5 KO	Ctrl	Glycine--tRNA ligase OS=Homo sapiens OX=9606 GN=GARS PE=1 SV=3	1324.16	1503.17	1296.27	478.819	646.111	1022.25	1979.32	2436.87	1949.59	1932.1	1448.18	1139.19	4096.18	5743.53	1574.18	998.71	1946.92	1481.44	5054.1	748.382	927.148	1288.9	897.106	1302.47	2017.98	1873.67	1884.25
P41252	9	4	34.9475	0.903815	1.03919	0.00479558	CLN5 KO	Ctrl	Isoleucine--tRNA ligase_ cytoplasmic OS=Homo sapiens OX=9606 GN=IARS PE=1 SV=2	1884.21	2967.12	2609	2444.54	2706.02	3200.19	4065.49	7578.41	9033.84	6684.55	5899.82	7452.36	13590.6	3370.75	3422.83	2613.04	2226.78	2913.43	9431.91	1998.5	1741.73	1739.04	1870.65	2048.55	2784.04	3032.6	3016.16
P42126	4	3	24.4019	0.0414822	1.67117	-0.690485	Ctrl	CLN5 KO	Enoyl-CoA delta isomerase 1_ mitochondrial OS=Homo sapiens OX=9606 GN=ECI1 PE=1 SV=1	2725.75	2304.17	2130.69	14745.8	12047.5	12549.4	3073.02	3418.2	3070.77	1475.91	1435.38	1934.38	809.825	2168.07	997.278	2222.68	2327.25	2049.75	30011.6	2458.1	2827.24	2727.49	2777.64	2972.06	2889	2650.99	2362.28
P42167	15	11	123.118	0.000698463	1.41334	0.503516	CLN5 KO	Ctrl	Lamina-associated polypeptide 2_ isoforms beta/gamma OS=Homo sapiens OX=9606 GN=TMPO PE=1 SV=2	42112.6	45880.8	41557	61839.9	61921.4	67641.9	63343.1	66403.3	58664.1	75829.7	73607.9	67038.6	75770.2	54449.5	53308.6	102922	104275	95679.5	123968	81731.9	76638.7	91420.8	82373.5	80887.1	69605.7	69791.2	60511.8
P42356	28	11	149.241	0.0522766	1.48258	0.599046	CLN5 KO	Ctrl	Phosphatidylinositol 4-kinase alpha OS=Homo sapiens OX=9606 GN=PI4KA PE=1 SV=4	7649.11	1370.41	1787.34	2115.52	2798.17	2510.15	2959.6	3629.72	3546.72	2951.35	2797.77	2704.69	3540.98	1817.38	2735.34	3578.85	4554.34	5402.39	16120.4	5255.8	5035.15	5864.92	5255.29	4802.5	4194.47	3610.69	3889.92
P42566	4	1	12.3325	0.15405	3.33288	1.81923	CLN5 KO	Ctrl	Epidermal growth factor receptor substrate 15 OS=Homo sapiens OX=9606 GN=EPS15 PE=1 SV=2	419.025	29.4436	0	126.824	62.2482	62.6256	59.1776	94.8848	43.9191	0	44.6033	23.9882	69.8713	25.8407	21.1389	450.637	541.524	262.247	1543.57	243.717	154.127	420.482	423.833	760.075	445.44	234.687	321.058
P42704	59	40	361.12	0.00543253	1.25271	-0.31121	Ctrl	CLN5 KO	Leucine-rich PPR motif-containing protein_ mitochondrial OS=Homo sapiens OX=9606 GN=LRPPRC PE=1 SV=3	341114	370464	334233	375432	352151	353824	330323	353586	345831	234118	231959	228602	661496	232512	218699	271533	268523	260325	352292	282785	288834	259465	280369	280226	229585	231756	227125
P42765	6	5	26.2005	0.514662	1.03467	-0.0402042	Ctrl	CLN5 KO	3-ketoacyl-CoA thiolase_ mitochondrial OS=Homo sapiens OX=9606 GN=ACAA2 PE=1 SV=2	26620.9	25589.7	24210.2	29503.8	29851.4	33638	25510.6	24637	26926.4	23663.2	25090.7	25436	19608.7	15716.9	27148.7	29129.3	28494.2	28061.8	31624.6	29972.5	30230	29934	28570.8	28133.2	25692.8	23590.1	26358.5
P42892	6	2	25.1418	0.898061	1.10041	0.147668	CLN5 KO	Ctrl	Endothelin-converting enzyme 1 OS=Homo sapiens OX=9606 GN=ECE1 PE=1 SV=2	1087.81	828.903	1057.7	787.931	870.57	992.84	1144.1	995.851	874.324	936.09	796.913	911.605	3135.93	1217.06	1458.69	790.597	543.047	620.193	1858.67	600.126	618.956	569.184	665.863	573.841	1223.38	1376.04	1118.88
P43034	2	2	8.5143	0.72148	1.06368	-0.070817	Ctrl	CLN5 KO	Platelet-activating factor acetylhydrolase IB subunit alpha OS=Homo sapiens OX=9606 GN=PAFAH1B1 PE=1 SV=2	514.766	497.074	231.143	1685.29	1398.88	1353.21	813.066	587.963	407.031	612.984	547.548	369.407	1849.25	856.586	1097.36	631.492	360.053	431.423	3151.48	345.213	513.297	489.58	435.209	437.204	503.046	515.46	933.655
P43121	4	1	26.7169	0.00410777	5.01815	-2.24469	Ctrl	CLN5 KO	Cell surface glycoprotein MUC18 OS=Homo sapiens OX=9606 GN=MCAM PE=1 SV=2	14.6299	0	0	99.1659	36.9194	59.3961	141.196	46.6398	17.7673	0	0	0	0	0	0	39.6978	0	0	0	30.499	37.0768	58.4108	0	0	0	0	0
P43243	13	9	76.0728	0.299957	1.07526	0.105952	CLN5 KO	Ctrl	Matrin-3 OS=Homo sapiens OX=9606 GN=MATR3 PE=1 SV=2	75856.3	85220	79928.9	68285.9	69405.3	70742.9	65523.2	69985	69213	76983.7	79323	78564.8	94275.6	85798.4	88152.3	85912.9	84983	85793.6	42142.9	83119.2	79983.5	75662.4	73341.5	74732.8	72648	72984.1	72379.7
P43304	2	1	9.4785	0.242793	1.31815	-0.379537	Ctrl	CLN5 KO	Glycerol-3-phosphate dehydrogenase_ mitochondrial OS=Homo sapiens OX=9606 GN=GPD2 PE=1 SV=3	3008.95	1269.88	1600.94	4473.85	5984.85	4440.12	1708.93	2370.91	2362.49	1777.89	1560.94	1624.05	3993.85	0	0	5853.11	5740.16	4314.15	1489.35	2031.23	1775.17	1843.28	2083.02	2176.89	3002.16	1388.02	648.292
P43307	5	4	13.4799	0.195199	1.20196	-0.243784	Ctrl	CLN5 KO	Translocon-associated protein subunit alpha OS=Homo sapiens OX=9606 GN=SSR1 PE=1 SV=3	6723.47	4493.48	3311.97	7696.19	7254.14	7670.29	6001.94	6154.21	5592.45	3773.32	3933.6	3031.95	13538.4	295.308	371.513	5812.29	4882.65	5329.82	1509.38	5236.68	7160.32	8314.27	7733.79	7555.14	4769.34	4609.49	3490.57
P43487	8	5	51.3691	0.130785	1.25623	0.349766	CLN5 KO	Ctrl	Ran-specific GTPase-activating protein OS=Homo sapiens OX=9606 GN=RANBP1 PE=1 SV=1	2172.35	1945.79	1796.96	1591.29	1901.85	2183.11	1547.03	1492.62	1533.33	1702.92	1803.76	1819.99	1064.83	2017.91	1905.74	3675.55	2300.73	2069.94	5125.03	1692.53	1801.51	2050.84	2331.55	2487.27	2464.53	2449.53	1848.13
P43897	6	6	19.2685	0.0810189	1.41761	0.521074	CLN5 KO	Ctrl	Elongation factor Ts_ mitochondrial OS=Homo sapiens OX=9606 GN=TSFM PE=1 SV=2	4457.57	3954.72	4056.44	6229.39	5675.74	6298.1	3725.31	3046.45	3338.2	5081.95	4036.71	4508.06	8830.65	4219.61	3999.4	5505.08	6301.74	5292.55	23833.5	5543.17	5806.96	5566	5557.1	5655.93	4209.6	6433.5	5243.96
P45880	14	8	86.4075	0.00266544	1.301	-0.353294	Ctrl	CLN5 KO	Voltage-dependent anion-selective channel protein 2 OS=Homo sapiens OX=9606 GN=VDAC2 PE=1 SV=2	127950	174333	132253	170144	165735	173227	142131	162005	158674	82508.2	88294	83458.4	84967.8	105748	102217	125770	119376	109199	227816	140431	135467	130248	131940	129028	125644	119697	120296
P45954	5	2	29.3584	0.509761	1.01721	-0.00106055	Ctrl	CLN5 KO	Short/branched chain specific acyl-CoA dehydrogenase_ mitochondrial OS=Homo sapiens OX=9606 GN=ACADSB PE=1 SV=1	7144.61	8037.5	7038.66	7851.17	6788.52	7117.06	8154.7	8423.87	8371.1	5421.49	4610.61	5014.33	4085.58	5493.97	4815.14	7337.98	6626.45	6398.01	2135.29	8163.34	10122.4	13033.9	11969.8	11657.5	9674.26	9830.91	9130.69
P45973	3	2	14.137	1.11018e-06	2.17381	1.11246	CLN5 KO	Ctrl	Chromobox protein homolog 5 OS=Homo sapiens OX=9606 GN=CBX5 PE=1 SV=1	3563.28	2527.16	2729.67	3166.13	4010.09	3575.54	3358.28	2978.8	3611.12	7780.82	5917.56	7255.08	2709.53	9883.84	10811.4	7790.35	9109.43	10126.9	9106	5038.87	6081.69	6517.02	6424.56	6700.19	4881.79	5741.72	6465.45
P46013	45	23	201.802	0.00671777	1.24688	0.320581	CLN5 KO	Ctrl	Proliferation marker protein Ki-67 OS=Homo sapiens OX=9606 GN=MKI67 PE=1 SV=2	163281	138578	132371	151026	143383	149971	129122	121308	128145	169530	157032	167738	91842.4	193415	196428	197914	201617	187602	130237	200048	212350	177683	190486	186493	154638	158645	161415
P46087	9	4	49.0761	0.0036827	1.21033	0.283047	CLN5 KO	Ctrl	Probable 28S rRNA (cytosine(4447)-C(5))-methyltransferase OS=Homo sapiens OX=9606 GN=NOP2 PE=1 SV=2	12064.2	13283.5	13111.4	12226.9	12712.4	11650	10175.8	10729.2	10497.4	13021.5	11831.4	11652.2	19036.4	10893.1	13392.5	13964.6	13127.4	12177.2	19929.8	16423.8	15143	14716	14818.5	14221.1	14592.6	14213.6	14525.7
P46459	30	18	176.006	0.0065625	1.21656	0.284874	CLN5 KO	Ctrl	Vesicle-fusing ATPase OS=Homo sapiens OX=9606 GN=NSF PE=1 SV=3	25664.8	26080.3	26460.3	20110.7	19819.8	22117.6	25821.9	25992.6	24046.3	28503.1	28383.9	28811.1	34650.4	28711.5	31178.3	27177.7	27560	25668.3	50502.2	26425	25652.7	26322.2	24892.5	23314.4	26429.9	31394.6	30256.1
P46531	1	1	6.1308	0.409478	1.11391	-0.0865762	Ctrl	CLN5 KO	Neurogenic locus notch homolog protein 1 OS=Homo sapiens OX=9606 GN=NOTCH1 PE=1 SV=4	158.868	104.943	33.9816	359.182	287.239	180.053	170.123	106.134	104.077	24.9964	41.3246	38.0478	767.488	122.574	59.3232	76.8306	185.239	130.113	92.1096	199.205	167.732	108.386	160.138	235.282	105.552	43.9262	143.22
P46776	2	2	7.383	0.135992	1.27895	-0.318819	Ctrl	CLN5 KO	60S ribosomal protein L27a OS=Homo sapiens OX=9606 GN=RPL27A PE=1 SV=2	3462.06	3249.27	2168.75	4357.1	3472.64	4124.79	3483.89	3663.02	4039.54	1582.14	1898.09	2484.13	226.276	2501.43	2090.02	2498.99	2671.78	2444.62	373.621	2870.16	4170.67	4389.82	4111.39	3867.78	4045.22	4162.09	3685.7
P46777	12	5	76.8164	0.0604967	1.21036	-0.272684	Ctrl	CLN5 KO	60S ribosomal protein L5 OS=Homo sapiens OX=9606 GN=RPL5 PE=1 SV=3	9289.45	9952.92	9277.91	15743.8	18217.3	17946.4	10381.2	12869.9	11058.5	10191.3	9695.64	10298.5	13511.6	12933.9	8714.21	8577.35	9961.41	8502.66	17566.5	10322.3	10191.8	8865.58	9934.29	10446.2	11134.9	9889.48	8854.95
P46779	3	2	18.346	0.0233047	1.45789	-0.54111	Ctrl	CLN5 KO	60S ribosomal protein L28 OS=Homo sapiens OX=9606 GN=RPL28 PE=1 SV=3	9096.61	14625.8	13332.6	11596	11848.5	11939.2	8109.32	9746.09	10450.6	7427.09	8049.43	8154.64	3932.72	10841.8	10058.5	7980.41	7926.66	7726.7	992.074	9996.94	9731.84	8272.92	6259.08	6783.76	7852.71	7576.15	8642.72
P46781	12	9	43.8508	2.19631e-07	1.92646	0.958214	CLN5 KO	Ctrl	40S ribosomal protein S9 OS=Homo sapiens OX=9606 GN=RPS9 PE=1 SV=3	23676.9	18196.5	16528.1	10859	10495.6	10044.5	17873	17016.1	18500.7	26201.5	26304	26544.1	23188.9	38604.1	37409.4	31040.3	30652.4	31040.5	47570.9	22389.9	23678.8	30221	28339.2	27190.3	32314.4	32850.6	36159.5
P46939	59	16	314.895	0.904784	1.0141	0.0336032	CLN5 KO	Ctrl	Utrophin OS=Homo sapiens OX=9606 GN=UTRN PE=1 SV=2	57939.7	52764.8	54726.7	58082.1	56129.6	63382.2	51629.8	54037.8	52334.2	47494.6	52077	48982.4	40566	52772.1	59518.1	63421.8	62120.7	60938.6	80899.3	54523.3	58241	59146	58164.5	58318.6	52918.5	52774.6	53303.5
P46940	53	34	350.952	0.109705	1.28953	0.385793	CLN5 KO	Ctrl	Ras GTPase-activating-like protein IQGAP1 OS=Homo sapiens OX=9606 GN=IQGAP1 PE=1 SV=1	34756.7	31970.7	31532.8	46835.7	46198	46780.9	36840.6	38184.7	38526.5	39059.7	36995.4	35457.4	89351.4	55592.4	41993.5	39912.9	40183.7	37660.4	135238	40307.3	38876	42799.5	43746.2	43222.3	48756	48799.7	48915.4
P46977	10	7	46.3624	0.183793	1.15104	-0.186646	Ctrl	CLN5 KO	Dolichyl-diphosphooligosaccharide--protein glycosyltransferase subunit STT3A OS=Homo sapiens OX=9606 GN=STT3A PE=1 SV=2	12069.8	11707.9	8790.7	15789.1	13735.3	13636.7	10782.7	11439.3	11880.7	8555.21	8669.16	7497.29	5347.06	3559.94	4464.05	11230.5	11622.8	9053.6	10565.3	13961.4	16914.3	16518.7	15624	15179.2	11327.3	10404.2	10346
P47756	8	3	38.9384	0.549269	1.01386	-0.0172854	Ctrl	CLN5 KO	F-actin-capping protein subunit beta OS=Homo sapiens OX=9606 GN=CAPZB PE=1 SV=4	3491.63	3745.76	2778.47	3255.39	3734.93	3350.38	2847.64	2553.72	2643.92	3018.22	3495.02	3405.99	1053.78	3753.75	5376.77	3976.78	3940.93	4925.33	336.454	3889.41	2538.13	2196.59	2965.72	2874.06	2895.49	2762.99	2621.82
P47914	4	4	25.3852	0.455739	1.02466	-0.0300582	Ctrl	CLN5 KO	60S ribosomal protein L29 OS=Homo sapiens OX=9606 GN=RPL29 PE=1 SV=2	9937.11	11049.6	10882.4	13356.2	13384.6	11603.6	12127.7	12731.1	13236.3	11038.6	10692.5	11500.8	13871.3	12331.3	11666.1	10614.3	9423.92	10879.8	34337.5	11931.2	11526.9	9617.57	8281.73	7463.54	8482.08	8592.84	9151.13
P47929	1	1	7.9406	0.871437	4.29904	2.16563	CLN5 KO	Ctrl	Galectin-7 OS=Homo sapiens OX=9606 GN=LGALS7 PE=1 SV=2	295.641	63.3089	691.267	328.524	593.534	616.937	183.612	274.688	259.356	407.888	401.916	442.995	2001.45	45.3167	381.948	133.832	91.0417	95.3225	335.865	394.597	132.363	159.876	310.457	127.809	439.415	21971.7	558.872
P47985	7	3	32.7842	0.0455802	1.35902	-0.503094	Ctrl	CLN5 KO	Cytochrome b-c1 complex subunit Rieske_ mitochondrial OS=Homo sapiens OX=9606 GN=UQCRFS1 PE=1 SV=2	4696.86	6040.21	5884.46	4237.66	3832.23	4367.33	4498.93	5117.27	5335.96	6111.53	6335.62	5728.37	560.529	4891.69	5110.29	4294.03	4326.09	4014.94	1366.27	3327.17	2502.63	3070.53	2444.07	2276.73	2087.59	3135.07	3185.43
P48029	2	1	8.4847	0.137399	Infinity	#DIV/0!	CLN5 KO	Ctrl	Sodium- and chloride-dependent creatine transporter 1 OS=Homo sapiens OX=9606 GN=SLC6A8 PE=1 SV=1	0	0	0	0	0	0	0	0	0	0	0	0	64.7144	0	0	0	0	0	0	0	0	21.1908	0	0	0	41	43.3828
P48047	16	9	81.1995	0.0248598	1.31068	-0.361808	Ctrl	CLN5 KO	ATP synthase subunit O_ mitochondrial OS=Homo sapiens OX=9606 GN=ATP5PO PE=1 SV=1	47969.9	48365.4	44529.4	88360.8	74601.1	75551.7	53910.1	51986.2	48504.8	29898.5	32044.4	31854.7	92252.9	43058.2	41186.2	37062.2	37393.6	39702.2	109857	38700	45007.1	47220.9	44925.8	43548	36394.7	30735.3	33665.4
P48444	2	1	10.1355	0.135445	1.22285	-0.333879	Ctrl	CLN5 KO	Coatomer subunit delta OS=Homo sapiens OX=9606 GN=ARCN1 PE=1 SV=1	117.631	186.328	226.774	188.919	263.682	136.627	136.942	131.333	185.903	215.455	263.594	151.245	0.0305302	0	0	165.805	261.791	445.942	0	144.886	98.8795	131.878	115.829	208.975	176.104	122.928	71.19
P48643	20	14	99.1664	3.45755e-07	1.47604	0.563901	CLN5 KO	Ctrl	T-complex protein 1 subunit epsilon OS=Homo sapiens OX=9606 GN=CCT5 PE=1 SV=1	38306.2	39945	36489	29698.6	31900.7	30436.1	33024.6	29286.8	35402.9	48657.5	50700.2	47051.7	37709.5	69441.4	57085.2	41788	42833.4	42734.3	58290.7	51722.8	50688.7	47854	45913	43422.8	52759.4	52255.1	57967.6
P48668	32	1	296.124	0.000517851	5.77415	2.58707	CLN5 KO	Ctrl	Keratin_ type II cytoskeletal 6C OS=Homo sapiens OX=9606 GN=KRT6C PE=1 SV=3	243.216	63.9972	326.625	0	54.8337	47.5971	332.757	201.14	131.902	278.13	286.693	270.395	933.52	447.013	357.653	955.856	898.818	633.566	589.404	239.378	129.916	974.545	824.573	933.108	2485.57	2251.07	2702.3
P48735	4	3	26.0484	0.0278924	1.19959	0.251363	CLN5 KO	Ctrl	Isocitrate dehydrogenase [NADP]_ mitochondrial OS=Homo sapiens OX=9606 GN=IDH2 PE=1 SV=2	12357.1	11567.6	11360.3	9778.57	10578.4	9664.35	10906.2	10512.5	10800.3	14704.7	14428.8	14486.2	20805.4	15811	14707.2	13126.2	13454.9	13198.4	14248.5	11108.3	11303.2	9113.63	9955.31	10123.8	11728.5	10521.7	11155.3
P48739	4	2	24.9871	0.0385126	1.41769	0.533644	CLN5 KO	Ctrl	Phosphatidylinositol transfer protein beta isoform OS=Homo sapiens OX=9606 GN=PITPNB PE=1 SV=2	4452.11	2739.86	2707.77	3351.95	2485.46	3058.28	2793.53	3199.53	3209.5	2829.62	3099.07	2817.95	12422.9	3276.38	2526.81	4053.13	3828.98	3350.94	7075.46	4014.59	3945.2	3626.94	4545.3	3749.58	4717.55	4765.19	4739.45
P49006	21	17	109.918	2.46692e-06	1.59971	-0.671177	Ctrl	CLN5 KO	MARCKS-related protein OS=Homo sapiens OX=9606 GN=MARCKSL1 PE=1 SV=2	12747.4	14417.2	14360.6	16140.7	17003	16182.7	11560.2	11381.3	11947.9	8049.12	7829.16	7361.85	9086.4	8217.31	7577.19	9872.05	10798.4	9810.34	4439.57	10546.4	10709.2	9773.92	9708.03	8937.34	7223	8373.59	8891.63
P49189	5	3	27.3633	0.275153	1.1529	0.216264	CLN5 KO	Ctrl	4-trimethylaminobutyraldehyde dehydrogenase OS=Homo sapiens OX=9606 GN=ALDH9A1 PE=1 SV=3	17140.4	17955.7	17979.1	15466.6	15634.7	14264.7	13666.6	14800.1	14999.1	15813.2	14200.5	14841.2	16129.4	27228.5	28529.2	17142.3	18380.5	17718	10933.2	15634.6	14699.4	12968	14410.7	14037.2	24317	25556	24670.1
P49321	7	2	35.8326	0.0827116	1.38283	-0.482123	Ctrl	CLN5 KO	Nuclear autoantigenic sperm protein OS=Homo sapiens OX=9606 GN=NASP PE=1 SV=2	4255.54	7199.19	5448.36	8562.19	5963.95	5831.72	5894.36	5926.83	6381.64	5214.41	4726.03	3905.47	687.322	940.023	3435.82	5178.83	5727.5	6390.33	353.231	6774.55	6893.2	4689.23	6088.75	5755.22	3184.78	5195.4	5077.99
P49327	32	12	143.973	0.103983	1.49854	0.603918	CLN5 KO	Ctrl	Fatty acid synthase OS=Homo sapiens OX=9606 GN=FASN PE=1 SV=3	10289.2	7853.52	10096.2	8554.56	8443.77	8491.77	10359.6	10532.9	10331.5	10727.5	10551.2	11883.7	52317.1	12646.3	13298.7	8686.59	9109.42	10058.3	29511.9	8579.1	7823.4	8937.52	10326.3	9709.23	12444.6	14335.6	13664.6
P49368	11	7	67.9988	0.302076	1.11171	-0.159856	Ctrl	CLN5 KO	T-complex protein 1 subunit gamma OS=Homo sapiens OX=9606 GN=CCT3 PE=1 SV=4	5219.97	4683.01	6088.75	8218.7	7621.84	9887.66	8884.54	8689.27	8784.69	7370.27	6861.61	6890.7	10897.9	8515.46	7780.39	5796.58	5041.54	4094.41	15048.3	4731.06	4562.67	4957.05	4337.75	4489.93	6424.67	7316.72	7358.31
P49411	34	24	127.109	0.00848674	1.22858	-0.286736	Ctrl	CLN5 KO	Elongation factor Tu_ mitochondrial OS=Homo sapiens OX=9606 GN=TUFM PE=1 SV=2	158931	167240	163098	216147	215722	211158	136853	141580	145901	123715	130523	140199	211743	104860	164126	161038	154764	161871	165020	134606	145004	118493	128962	133466	119868	116512	119268
P49419	6	4	43.4876	0.231862	1.07349	-0.112622	Ctrl	CLN5 KO	Alpha-aminoadipic semialdehyde dehydrogenase OS=Homo sapiens OX=9606 GN=ALDH7A1 PE=1 SV=5	20974.6	26309.8	24522	27971.4	26007.3	28708.5	26687.7	23771.2	27043.4	26919.4	28372.4	27426.3	12670.4	21747	21416.9	27428.1	28691.5	28400.3	22458.3	22884.8	22515.1	23479.2	24317.7	24137.1	23827.2	21270.3	24264.4
P49448	18	11	100.703	0.000236546	1.42003	-0.497573	Ctrl	CLN5 KO	Glutamate dehydrogenase 2_ mitochondrial OS=Homo sapiens OX=9606 GN=GLUD2 PE=1 SV=2	57605	71844	59540.4	102903	89676.4	92760.3	61029.5	55743.6	61001.6	45990.7	43740.1	44875.5	75054.7	48064.4	47295.5	51911.9	54707.1	55603.5	69304.1	55633.9	56860.7	48867.9	46502	51897.6	42199.7	41081	38846.2
P49454	49	8	194.838	0.0233466	1.50835	0.63719	CLN5 KO	Ctrl	Centromere protein F OS=Homo sapiens OX=9606 GN=CENPF PE=1 SV=3	11963.9	9972.04	8391.31	11238	9009.3	9900.77	12337.5	12669.7	12622.9	7741.64	9323.73	8887	21241.9	11117.4	9477.23	22755.1	14540	14079.9	31443.1	10703	11891.3	23148.7	21610.8	20855.4	20115	18039.6	18983.2
P49588	13	7	71.1893	0.5826	1.01899	-0.0323623	Ctrl	CLN5 KO	Alanine--tRNA ligase_ cytoplasmic OS=Homo sapiens OX=9606 GN=AARS PE=1 SV=2	8215.82	8090.1	8030.19	8097.94	8758.89	7419.88	7713.73	8461.84	8662.25	8500.85	8195.11	7609.94	10736	11779.5	7275.1	8822.49	8702.9	7648.78	6943.37	7543.24	7618.21	6601.79	7171.83	7533.98	7080.46	7343.47	7056.42
P49748	6	2	34.6309	0.168224	1.28038	-0.316235	Ctrl	CLN5 KO	Very long-chain specific acyl-CoA dehydrogenase_ mitochondrial OS=Homo sapiens OX=9606 GN=ACADVL PE=1 SV=1	18982.1	15858.8	11006.7	31857.5	27229.6	30914.1	26927.4	26688.6	24336.9	9609.59	10572.2	10246.1	1176.1	12426.5	10567.3	20803.8	19844	18803.1	5904.21	33237.9	30751.5	29127.4	25515.2	25964.2	24309.8	23718.9	21387.5
P49755	9	5	59.4076	0.283364	1.20503	0.264446	CLN5 KO	Ctrl	Transmembrane emp24 domain-containing protein 10 OS=Homo sapiens OX=9606 GN=TMED10 PE=1 SV=2	4319.3	2998.21	3558.28	5149.85	5256.36	5147.44	3537.36	3502.78	3700.45	5247.14	5158.17	5454.61	4629.87	9668.23	6454.46	4078.84	4940.84	4552.83	1907.08	3152.43	3744.37	3512.4	3954.19	3429.94	5872.45	6606.26	7217.6
P49790	4	1	15.733	1.76594e-05	1.71457	0.796235	CLN5 KO	Ctrl	Nuclear pore complex protein Nup153 OS=Homo sapiens OX=9606 GN=NUP153 PE=1 SV=2	1465.94	1598.93	1193.09	1977.14	1621.8	1563.71	1403.96	1330.42	1273.07	2000.29	1867.46	1933.86	2632.53	2497.18	2823.14	2745.09	2592.54	2219.96	5999.57	1894.29	2588.28	2883.84	2573.43	2472.54	2191.77	2215.66	1915.21
P49792	4	1	18.6902	0.73778	1.01512	-0.0348599	Ctrl	CLN5 KO	E3 SUMO-protein ligase RanBP2 OS=Homo sapiens OX=9606 GN=RANBP2 PE=1 SV=2	5124.89	6136.3	6795.84	5797.39	6166.56	5714.17	6808.26	6999.14	7335.34	7190.81	6804.33	6999.79	7668.09	5522.65	6633.08	6528.92	5779.76	4783.92	7817.49	5922.78	5588.39	6253.93	5849.48	5767.52	4952.54	5654.45	6344.02
P50148	11	3	70.4334	0.037269	1.65716	0.742631	CLN5 KO	Ctrl	Guanine nucleotide-binding protein G(q) subunit alpha OS=Homo sapiens OX=9606 GN=GNAQ PE=1 SV=4	653.055	644.383	625.237	571.956	679.287	535.429	795.045	409.89	825.304	882.674	1050.63	793.724	2954.06	571.023	383.087	790.284	761.904	908.633	2853.26	826.212	718.049	980.392	840.997	630.837	1106.62	663.43	1307.02
P50213	8	5	44.1941	0.00431368	1.58216	-0.631535	Ctrl	CLN5 KO	Isocitrate dehydrogenase [NAD] subunit alpha_ mitochondrial OS=Homo sapiens OX=9606 GN=IDH3A PE=1 SV=1	2054.87	1783.93	2485.77	3522.54	2820.48	2800.25	1403.26	1382.28	1498.96	885.564	1433.54	1387.57	1304.39	1940.76	1547.46	1993.9	1726.99	1392.21	392.969	1625.78	1523.3	1308.05	1106.72	1409.68	1196.06	1196.44	1597.39
P50395	10	5	50.0084	0.0349662	3.66867	1.93223	CLN5 KO	Ctrl	Rab GDP dissociation inhibitor beta OS=Homo sapiens OX=9606 GN=GDI2 PE=1 SV=2	999.914	989.472	532.55	1358.75	1146.51	1115.98	1133.37	1107.64	1050.46	1212.24	883.878	836.559	31521	3844.67	3478.03	1161.65	1079.36	795.264	6208.68	1150.82	989.161	1802.33	1566.23	1477.77	3810.9	3851.17	3555.48
P50402	7	3	54.1272	0.0622734	1.28246	-0.393965	Ctrl	CLN5 KO	Emerin OS=Homo sapiens OX=9606 GN=EMD PE=1 SV=1	6280.57	8825.68	7436.43	8031.73	7494.68	7886.07	6565.27	6411.25	6232.61	7949.24	7550.46	8036.25	1809.81	8638.87	8490.18	7404.14	9232.6	8536.54	1474.27	4835.26	4833.04	4534.41	3074.06	3784.91	3364.58	3780.52	4294.46
P50454	4	2	23.128	0.902857	1.12542	0.186325	CLN5 KO	Ctrl	Serpin H1 OS=Homo sapiens OX=9606 GN=SERPINH1 PE=1 SV=2	14353.8	11125.3	11432.5	10000.8	12656.4	13086.9	11801.6	13250.1	12334.2	11174.1	11018.3	12305.4	46469.8	11380.2	12089.6	10235.5	11558.1	11833.5	23925.4	12801.1	11752.5	11224.7	13662.5	12439.5	8209.99	8050.27	7555.6
P50502	4	1	30.7473	0.543933	1.9937	1.07641	CLN5 KO	Ctrl	Hsc70-interacting protein OS=Homo sapiens OX=9606 GN=ST13 PE=1 SV=2	143.64	38.2544	82.0393	100.058	74.3055	73.2263	34.2958	38.6871	39.872	2.57763	48.0502	75.3425	809.392	53.1376	55.9619	56.2457	104.488	20.6809	108.93	32.3425	95.73	127.938	102.117	134.472	256.851	236.313	169.071
P50570	2	1	8.9079	0.00928632	12.0421	3.67248	CLN5 KO	Ctrl	Dynamin-2 OS=Homo sapiens OX=9606 GN=DNM2 PE=1 SV=2	18.2936	0	0	0	0	0	0	0	0	0	0	0	0	0	100.413	56.5914	34.945	27.5988	22.6214	45.6275	0	0	15.6575	46.8797	29.3575	26.3613	34.535
P50897	5	3	34.7525	0.0375182	1.32651	-0.387193	Ctrl	CLN5 KO	Palmitoyl-protein thioesterase 1 OS=Homo sapiens OX=9606 GN=PPT1 PE=1 SV=1	3904.68	3694.58	3416.92	2813.66	3415.28	3192.28	3020.74	2769.1	2969.88	1852.31	2849.48	2870.86	632.783	3070.45	3067.55	3245.72	3209.14	2870.62	708.425	2605.65	2269.77	2331.28	1899.76	2137.13	2531.12	2746.06	3122.88
P50990	24	9	133.376	0.0324128	1.25702	0.345921	CLN5 KO	Ctrl	T-complex protein 1 subunit theta OS=Homo sapiens OX=9606 GN=CCT8 PE=1 SV=4	24547.9	21049.8	22421.1	24382.3	21822.4	22730.6	17230.1	18870.5	19957.4	21875	21721.3	22110.5	57806.3	22492.7	22455	27115.8	26403.2	25667.1	42062.1	25608.7	26935.3	23541	24140.6	24320.1	22983	24020.8	23981.7
P50991	15	6	83.0534	0.00278851	1.6193	0.732759	CLN5 KO	Ctrl	T-complex protein 1 subunit delta OS=Homo sapiens OX=9606 GN=CCT4 PE=1 SV=4	9641.77	8558.88	7945.39	10689.6	9691.63	9457.48	8004.74	8830.98	8278.93	8078.59	8975.44	8534.61	13382.1	10019.3	10211.7	30528.9	17912.1	15896.6	14293.6	12310.6	12121.3	12688.7	11533.5	11653.6	19880.9	21375.9	23250.7
P50995	16	14	78.5255	0.0700334	1.56825	0.678058	CLN5 KO	Ctrl	Annexin A11 OS=Homo sapiens OX=9606 GN=ANXA11 PE=1 SV=1	23728.6	16594.3	16948.5	12104.6	11590.3	11836	14149.6	15162.3	16064.8	15795.3	15230.5	15238.5	36720.1	22765.7	19903.2	17501.3	17239.8	18273.9	110171	15790.4	17409.5	15505.1	18291.1	19094.4	19342.1	19561.7	19564.5
P51114	1	1	5.8287	0.495081	1.04116	-0.0630596	Ctrl	CLN5 KO	Fragile X mental retardation syndrome-related protein 1 OS=Homo sapiens OX=9606 GN=FXR1 PE=1 SV=3	1625.65	2299.85	2514.72	2717.47	2957.37	3394.42	2542.61	2278.97	2224.72	2545.09	2844.86	2449.33	1145.02	1126.26	1979.92	2094.46	1793.82	1167.13	1047.99	3580.23	3667.72	4707.52	2354.97	2680.8	2327.31	2573.28	3242.58
P51148	11	4	53.6184	0.090954	1.26951	-0.338915	Ctrl	CLN5 KO	Ras-related protein Rab-5C OS=Homo sapiens OX=9606 GN=RAB5C PE=1 SV=2	4532.05	8015.85	6653.78	5387.55	5181.2	5249.95	4515.32	4858.34	4151.34	3979.9	4301.97	4281.69	1394.53	4441.5	4321.34	4513.65	5176.18	4936.11	887.899	5293.69	4634.85	5149.38	5275.59	4959.69	4141.07	4455.8	4333.87
P51149	30	24	153.128	2.97678e-06	1.41852	-0.495889	Ctrl	CLN5 KO	Ras-related protein Rab-7a OS=Homo sapiens OX=9606 GN=RAB7A PE=1 SV=1	91196.1	96276.6	85449.6	117427	109477	104969	87751.7	87195	92390.9	61453.2	54144.3	57964.4	51610.7	64963.1	73547.6	63605	68202.4	64689.3	110790	68873.5	71977.1	73240.7	70018	72105.6	65224.5	67089.1	70139.7
P51151	10	6	50.2964	0.000407845	1.77558	0.845691	CLN5 KO	Ctrl	Ras-related protein Rab-9A OS=Homo sapiens OX=9606 GN=RAB9A PE=1 SV=1	5768.66	5427.17	4632.82	5318.9	4251.6	4211.32	4531.88	4451.31	4932.78	6815.67	7114.75	6978.4	18547.4	13529.6	13852.7	7200.73	6816.25	6299.07	5675.12	4233.31	5589.89	7648.58	6849.49	7486.52	9877.85	10219.6	9834.18
P51153	9	5	84.139	0.707423	1.79922	0.906728	CLN5 KO	Ctrl	Ras-related protein Rab-13 OS=Homo sapiens OX=9606 GN=RAB13 PE=1 SV=1	914.866	681.736	910.902	2147.6	2372.03	1967.63	771.621	1118.74	716.168	663.194	938.802	805.456	24795.1	720.6	1352.11	700.42	559.776	582.376	4416.78	588.713	650.053	783.417	595.296	583.725	850.52	1122.89	1037.21
P51530	10	2	32.1268	0.580729	1.25359	0.346025	CLN5 KO	Ctrl	DNA replication ATP-dependent helicase/nuclease DNA2 OS=Homo sapiens OX=9606 GN=DNA2 PE=1 SV=3	1844.74	1754.18	1781.34	1386.29	1317.78	1446.71	2287.79	2459.26	2325.2	1764.78	1972.68	1998.11	6119.7	1697.68	5108.11	1520.14	1944.27	1899.4	5992.41	1471.09	1436.62	1500.97	1337.43	1305.98	1410.36	1469.59	1678.01
P51572	24	19	116.628	0.178836	1.11504	-0.175704	Ctrl	CLN5 KO	B-cell receptor-associated protein 31 OS=Homo sapiens OX=9606 GN=BCAP31 PE=1 SV=3	81265.5	86082.1	78438.7	65646.2	69594.8	67790.5	73558.9	71089.8	72860.1	80864.6	79216.6	77571.3	44659.8	87576.6	88890.2	82356.3	83501.3	90859.6	27330.1	60813.5	58757.2	55398.2	53079.3	52486.1	56102.3	56227.8	59471.7
P51648	3	1	14.5706	0.766306	1.53901	0.679113	CLN5 KO	Ctrl	Fatty aldehyde dehydrogenase OS=Homo sapiens OX=9606 GN=ALDH3A2 PE=1 SV=1	10.4918	114.66	11.7888	302.476	187.339	223.38	145.087	126.429	259.28	74.0509	28.0242	20.8179	746.285	53.9144	0	318.269	226.87	101.179	117.99	108.908	135.081	358.131	263.432	194.2	528.985	609.794	364.614
P51649	2	1	15.443	0.157665	1.53164	-0.617943	Ctrl	CLN5 KO	Succinate-semialdehyde dehydrogenase_ mitochondrial OS=Homo sapiens OX=9606 GN=ALDH5A1 PE=1 SV=2	925.996	1061.77	1104.87	1764	1936.76	1749.79	1511.1	1735.31	1507.57	997.212	947.034	1243.32	0	603.884	535.294	1640.59	1506.18	1882.63	79.7945	890.603	1459.69	1264.27	1331.52	1363.29	650.459	523.469	444.1
P51659	3	1	13.6343	0.147438	1.26926	-0.368998	Ctrl	CLN5 KO	Peroxisomal multifunctional enzyme type 2 OS=Homo sapiens OX=9606 GN=HSD17B4 PE=1 SV=3	2560.13	3444.83	3347.05	2045.77	2046.23	2837.7	2597.09	2751.8	2921.33	2777.25	2613.08	2026.57	367.906	2425.22	2360.49	2966.2	2653.79	2776.3	181.066	2689.38	1895.34	1899.68	2681.66	2669.81	1896.8	1921.72	1884.74
P51809	11	8	76.2089	0.282236	1.06459	-0.0830694	Ctrl	CLN5 KO	Vesicle-associated membrane protein 7 OS=Homo sapiens OX=9606 GN=VAMP7 PE=1 SV=3	8697.71	9200.62	9396.67	9898.95	10749.5	12030.1	9116.31	10033.2	9619.02	8470.78	8787.12	8007.55	12063.5	9273	8104.78	9108.29	8474.55	7532.53	21805.4	7987.61	8688.91	7370.77	8648.24	8363.23	8379.39	7562.39	8087.57
P51991	12	4	87.1304	0.449022	1.04351	-0.0796711	Ctrl	CLN5 KO	Heterogeneous nuclear ribonucleoprotein A3 OS=Homo sapiens OX=9606 GN=HNRNPA3 PE=1 SV=2	11576.2	12601.6	13082.6	15652.1	17826.9	16391.5	16629	14371.5	15347.3	17244.9	14367.7	16142.1	6371.15	10356.4	9547.43	11672.8	12513.7	11722.2	6204.64	26823.5	25383.6	17105.6	17737.3	17467.5	12408.1	12034	10722.8
P52209	7	3	35.0538	0.00942903	1.43291	0.519436	CLN5 KO	Ctrl	6-phosphogluconate dehydrogenase_ decarboxylating OS=Homo sapiens OX=9606 GN=PGD PE=1 SV=3	1939.05	1374.72	1919.21	1597.44	1713.68	1801.65	1680.21	1985.66	1666.37	2481.78	2065.81	2105.02	5919.7	2854.56	3613.55	2003.11	1724.03	1674.97	3024.27	1784.78	1968.8	1661.83	2151.14	2082.54	2454.05	2356.12	3004.25
P52272	22	14	97.8946	0.191369	1.26843	-0.344355	Ctrl	CLN5 KO	Heterogeneous nuclear ribonucleoprotein M OS=Homo sapiens OX=9606 GN=HNRNPM PE=1 SV=3	24694.8	34513.5	34711	46640.5	44919.9	44338.3	27477.5	24685.3	21764.4	27016.8	26150.9	28488.7	4377.73	19943.4	21593.1	33676.2	34537.4	33992.7	1817.63	31436.8	31637.4	30641.1	31956.1	32651.7	29444.5	31278.4	28289
P52292	6	4	27.5559	0.00789347	1.23174	0.318418	CLN5 KO	Ctrl	Importin subunit alpha-1 OS=Homo sapiens OX=9606 GN=KPNA2 PE=1 SV=1	6370.83	5362.98	5042.56	6087.36	6265.98	6521.87	5249.07	4859.17	4946.7	5481.96	5739.75	5619.26	4115.88	6277.77	7153.62	8296.58	7771.25	7931.73	7304.5	6083.91	6178.39	7873.82	7946.8	8095.11	7813.75	7584.34	7646.34
P52565	5	2	42.3691	0.163713	2.61615	1.43398	CLN5 KO	Ctrl	Rho GDP-dissociation inhibitor 1 OS=Homo sapiens OX=9606 GN=ARHGDIA PE=1 SV=3	664.018	1258.8	568.043	417.085	633.625	261.009	319.615	711.775	628.151	702.971	613.979	524.141	14357.7	1007.32	798.324	591.396	608.153	515.805	238.683	852.708	577.407	455.263	850.236	570.002	2021.37	1591.8	1702.19
P52815	7	7	48.3123	0.768239	1.13197	0.221749	CLN5 KO	Ctrl	39S ribosomal protein L12_ mitochondrial OS=Homo sapiens OX=9606 GN=MRPL12 PE=1 SV=2	20125.2	30158	20304.2	39776.2	34156.2	36113.5	34932.3	35498.5	30681.9	17250.6	14541.3	14861.5	106931	18846.7	22010	27048.4	25222.1	23851.8	133725	26384.3	24333.7	30208	27088.2	25699.5	34165.6	34962.4	30728.9
P52907	5	3	36.9831	0.767712	1.00263	0.0615025	CLN5 KO	Ctrl	F-actin-capping protein subunit alpha-1 OS=Homo sapiens OX=9606 GN=CAPZA1 PE=1 SV=3	248.542	270.906	193.819	764.588	388.936	673.369	1086.09	812.857	585.18	171.329	127.517	160.436	156.085	430.937	240.464	310.73	629.827	333.307	461.056	482.847	705.818	1009.05	810.082	574.726	1048.27	1531.44	891.056
P53007	7	4	39.8742	0.67495	1.14863	0.179445	CLN5 KO	Ctrl	Tricarboxylate transport protein_ mitochondrial OS=Homo sapiens OX=9606 GN=SLC25A1 PE=1 SV=2	33405.9	35667.2	30813.8	35201.8	40805.3	40386.8	40853.5	38471.8	44108.6	53741.2	49106	52614.3	3421.76	2929.54	5031.33	54407.5	48580.1	59389.7	20191.5	55612.3	57712.4	63188.9	54216.6	54703.6	48536.6	48820.5	48210.5
P53396	15	6	73.7729	0.00264543	1.93786	0.958334	CLN5 KO	Ctrl	ATP-citrate synthase OS=Homo sapiens OX=9606 GN=ACLY PE=1 SV=3	3682.85	1371.6	1538.21	2115.58	1708.44	1793.96	2054.8	2230.66	1940.81	3788.39	4084.31	3582.55	811.098	4737.5	5196.89	7123.15	6399.78	5885.12	1617.78	2998.31	2760.15	3225.77	3735.02	3454.49	4101.52	3792.93	4161.4
P53618	9	4	56.0685	0.894998	1.19159	0.300439	CLN5 KO	Ctrl	Coatomer subunit beta OS=Homo sapiens OX=9606 GN=COPB1 PE=1 SV=3	168.895	135.09	38.7838	964.848	736.826	1138.95	235.176	169.075	247.929	218.505	174.531	181.106	777.456	125.444	125.995	303.979	372.467	156.712	3783.64	65.5013	60.3089	387.44	345.288	190.543	654.183	515.152	702.568
P53621	11	3	62.5814	0.247116	1.29759	-0.350099	Ctrl	CLN5 KO	Coatomer subunit alpha OS=Homo sapiens OX=9606 GN=COPA PE=1 SV=2	1114.02	895.882	992.559	1475.41	1488.29	1318.04	1354.61	1279.86	1127.37	656.457	510.594	756.281	0	283.364	1089.96	780.081	868.89	693.18	1571.27	501.004	677.913	748.69	996.865	1101.77	1815.46	2007.06	1966.63
P53675	47	33	230.488	0.0239385	1.27704	0.365168	CLN5 KO	Ctrl	Clathrin heavy chain 1 OS=Homo sapiens OX=9606 GN=CLTC PE=1 SV=5	27614.4	23125	24046.3	30841	30785.9	30459.4	23310.1	23320.3	22547.7	28590.8	27219.8	27029.8	72105.8	33526.7	36204.9	29047.4	28388.3	29704.5	50046.3	26632.2	25950.7	30127.7	30573.2	28575.2	32543.3	34630.7	31991.8
P53680	3	3	14.0066	0.148321	1.20952	-0.224184	Ctrl	CLN5 KO	AP-2 complex subunit sigma OS=Homo sapiens OX=9606 GN=AP2S1 PE=1 SV=2	691.71	451.755	584.228	1877.31	1180.53	1546.8	381.116	545.803	452.299	281.585	395.45	389.17	69.6142	273.957	364.446	317.648	414.389	574.959	5103.3	467.022	752.956	627.622	617.459	543.999	514.755	346.846	696.285
P53985	18	13	64.4334	1.63682e-05	1.94229	-0.961742	Ctrl	CLN5 KO	Monocarboxylate transporter 1 OS=Homo sapiens OX=9606 GN=SLC16A1 PE=1 SV=3	12981.2	15974	14158.5	18741.7	17569.9	15958.1	16125	15996.4	15228.2	8548.26	7416.04	7460.96	3545.52	7766.58	6964.45	10708.4	10461.7	9868	2361.11	8666.79	7324.19	8065.67	8022.24	7743.85	11053.5	10335.6	10661.2
P53990	3	1	11.1728	0.835574	1.78817	0.920943	CLN5 KO	Ctrl	IST1 homolog OS=Homo sapiens OX=9606 GN=IST1 PE=1 SV=1	18.675	0	0	17.1443	10.7405	14.6829	0	0	24.8482	0	0	0	0	0	0	0	41.3315	0	131.273	0	30.7079	10.2151	44.2357	8.60513	23.6248	17.8967	0
P53999	4	2	18.0133	0.00259777	1.42584	0.52877	CLN5 KO	Ctrl	Activated RNA polymerase II transcriptional coactivator p15 OS=Homo sapiens OX=9606 GN=SUB1 PE=1 SV=3	4813.66	2659.93	3818.5	2832.19	2898.54	3097.7	4659.06	3974.93	4762.56	4242.68	5206.77	5260.39	4733.2	5247.74	11115.8	4916.63	5475.38	5592.71	7606.11	4225.93	4227.68	3270.02	5344.11	4385.83	4538.98	5024.09	5165.89
P54136	9	1	42.9375	0.323976	Infinity	#DIV/0!	CLN5 KO	Ctrl	Arginine--tRNA ligase_ cytoplasmic OS=Homo sapiens OX=9606 GN=RARS PE=1 SV=2	0	0	0	0	0	0	0	0	0	0	0	0	0	0	0	0	0	0	23.536	0	0	0	0	0	0	0	8.08756
P54289	12	5	53.606	0.153807	1.12273	-0.178084	Ctrl	CLN5 KO	Voltage-dependent calcium channel subunit alpha-2/delta-1 OS=Homo sapiens OX=9606 GN=CACNA2D1 PE=1 SV=3	6064.67	5928.1	5884.01	4189.19	5719.27	4727.41	8402.19	7904.95	7632.19	6312.79	6473.41	5731.96	5738.45	5359.92	5640.26	6405.38	5404.39	5404.85	3839.18	5241.32	5981.52	5634.68	6021.12	5792.37	5432.99	4899.95	5247.29
P54577	9	4	48.5623	0.537674	1.08894	-0.108441	Ctrl	CLN5 KO	Tyrosine--tRNA ligase_ cytoplasmic OS=Homo sapiens OX=9606 GN=YARS PE=1 SV=4	3598.47	3073.85	2864.98	6680.41	6647.23	6445.19	3554.62	4060.01	4034.73	3462.71	2936.63	3349.93	9274.94	3139.39	2965.57	3766.56	3725.57	3265.9	5959.25	3840.42	3894.92	3741.13	4120.03	4249.77	4387.55	4298.03	4850.07
P54619	6	3	32.5535	0.0251788	1.89883	0.951521	CLN5 KO	Ctrl	5'-AMP-activated protein kinase subunit gamma-1 OS=Homo sapiens OX=9606 GN=PRKAG1 PE=1 SV=1	3338.96	3206.43	3633.71	2619.54	2387.74	2802.82	3575	3360.37	3329.65	4089.05	4019.37	4441.59	16252.4	4033.43	5874.19	4124.07	3418.33	3179.38	23688	3312.07	3102.98	3138.29	3920.31	3653.99	6298.17	4933.11	5821.4
P54652	22	4	161.996	0.017886	1.27733	-0.355718	Ctrl	CLN5 KO	Heat shock-related 70 kDa protein 2 OS=Homo sapiens OX=9606 GN=HSPA2 PE=1 SV=1	55285.2	60012.7	55486.5	56002	54705	50305.7	49543.8	49498	46190.6	42757.2	41399	44473.8	21007.6	46587.2	36576.1	50283.6	48935.4	51487.2	14939.7	52103.7	56070.8	41142.9	42072.8	46128.7	35354.4	35995.9	39598.8
P54707	33	11	155.711	0.0534152	1.24054	-0.297564	Ctrl	CLN5 KO	Potassium-transporting ATPase alpha chain 2 OS=Homo sapiens OX=9606 GN=ATP12A PE=1 SV=3	8684.25	4610.09	4650.1	7357.32	6451.61	6813.66	8795.63	8513.81	8991.74	4887.75	3907.14	4556.02	6049.15	7941.02	8804.03	3620.95	4356.67	4729.64	9650.78	5108.85	4269.83	5684.17	6502.06	6907.91	6168.73	5926.98	5508.62
P54709	17	8	80.9044	0.107231	1.20174	-0.224934	Ctrl	CLN5 KO	Sodium/potassium-transporting ATPase subunit beta-3 OS=Homo sapiens OX=9606 GN=ATP1B3 PE=1 SV=1	2369.85	1603.44	1630.49	2969.48	2522.76	2682.78	2249.93	1915.41	2262.14	971.139	839.388	852.332	3558.45	1604.56	2144.97	1768.78	1440.96	1516.82	4790.13	1243.21	1126.77	2131.46	1929.74	2201.38	1862.72	1927.99	1717.69
P54819	16	12	69.6394	5.88616e-08	1.68299	-0.740979	Ctrl	CLN5 KO	Adenylate kinase 2_ mitochondrial OS=Homo sapiens OX=9606 GN=AK2 PE=1 SV=2	127212	129730	125641	151841	152428	150017	121049	124106	113699	69561.1	59744.1	63698.1	46406	93614	71988.7	80616.5	78024.1	70784.5	83893	94948.5	95809.4	89316.7	98323.6	93799.1	76199.2	74336.6	79885.2
P54886	9	7	57.2324	0.000140369	1.60701	-0.680919	Ctrl	CLN5 KO	Delta-1-pyrroline-5-carboxylate synthase OS=Homo sapiens OX=9606 GN=ALDH18A1 PE=1 SV=2	23845	27555.6	26489.4	31499.9	29745.1	30896.9	17397.8	18239.5	18759.2	14884.3	15123.1	14578.6	8537.95	18334.9	17139.7	13952.2	13805.6	13614.9	37384.9	13971.8	16777.1	14773.9	13025.4	12316.9	12246.9	12808	16035.9
P54920	7	5	46.5605	0.758862	1.00895	0.000831916	CLN5 KO	Ctrl	Alpha-soluble NSF attachment protein OS=Homo sapiens OX=9606 GN=NAPA PE=1 SV=3	16063.5	22152.3	22872.1	23997.3	20459.3	21633.2	18771.3	18644.9	19327.3	23529	24398.3	25191.3	8430.23	33206.5	25975.3	26282.4	24880.1	25788.1	8309.71	19591.7	18294.1	15520.5	19779.7	17791.8	16501.5	18836.2	18829.9
P55011	24	10	107.497	0.838659	1.13815	0.211447	CLN5 KO	Ctrl	Solute carrier family 12 member 2 OS=Homo sapiens OX=9606 GN=SLC12A2 PE=1 SV=1	11303.1	14234	14137.5	15802.9	13393	12795.9	13967.3	14437.4	12472.5	10937.7	12374.3	12124.3	58288.8	11208.4	11558.6	12386.7	15714.2	10578.6	18643.3	10662.9	12670.6	12637.1	13382.4	14337.1	13327.2	11192.4	16921.6
P55060	5	3	27.898	0.705786	1.09231	0.15146	CLN5 KO	Ctrl	Exportin-2 OS=Homo sapiens OX=9606 GN=CSE1L PE=1 SV=3	9102.42	10499.2	9912.83	7886.71	7690.38	8402.94	8828.95	8980.93	9281.38	6982.72	6145.8	7250.42	7442.73	8205.4	8603.33	6685.1	6813.4	7255.63	44781.2	7120.51	6490.1	7471.37	7241.16	6901.31	9815.28	10620.6	10223.6
P55072	15	11	80.6751	0.00336945	1.67257	0.749427	CLN5 KO	Ctrl	Transitional endoplasmic reticulum ATPase OS=Homo sapiens OX=9606 GN=VCP PE=1 SV=4	9207.9	6616.36	7763.05	7867.45	8253.27	7719.58	6762.84	8259.5	7215.64	11821.6	12395.6	12382.6	2731.65	9741.45	17645.1	11624.7	13458.8	14443	21434.3	15712.4	15475.3	13911.9	11928.3	12182.6	11991.4	11731	12430.2
P55084	18	11	89.2184	0.00468708	1.4114	-0.480745	Ctrl	CLN5 KO	Trifunctional enzyme subunit beta_ mitochondrial OS=Homo sapiens OX=9606 GN=HADHB PE=1 SV=3	53932.6	53545.4	46310.7	74760.3	73530.2	70433.5	59403.4	55992.6	57572.3	34608.3	35632.2	34029.7	23233.3	28665.7	34100.2	48287.7	46157.9	43982.4	16366.6	61239.2	60021.6	53723.9	54301.9	55346.5	47909.3	47036	48324.7
P55145	2	2	7.6291	0.374045	1.03602	-0.0223617	Ctrl	CLN5 KO	Mesencephalic astrocyte-derived neurotrophic factor OS=Homo sapiens OX=9606 GN=MANF PE=1 SV=3	5249	9991.29	7065.67	10829.7	10221.7	9029.18	9696.54	11079.7	8829.87	5791.14	5009.94	5747.71	7235.5	5707.15	5898.58	8153.98	8123.67	6578.29	35718.5	5364.66	6728.99	9046.99	8343.57	8209.26	9374.67	8915.76	8335.87
P55196	39	16	230.557	0.574181	1.00431	0.00785347	Ctrl	CLN5 KO	Afadin OS=Homo sapiens OX=9606 GN=AFDN PE=1 SV=3	25358.7	22623.6	21270.9	19309	20532.4	21923.7	21709	23157.1	24396.2	18469.1	16860.2	16739	58819	16614.4	16318.6	18767.6	18231	18537.5	37167.9	20022.7	19420.5	19578.7	20527.7	20615.9	21202	21140.9	19809.4
P55209	3	1	24.7429	0.357804	2.62678	1.47576	CLN5 KO	Ctrl	Nucleosome assembly protein 1-like 1 OS=Homo sapiens OX=9606 GN=NAP1L1 PE=1 SV=1	0	0	0	0	0	16.0403	0	0	0	0	0	0	0	0	0	0	0	0	30.6881	15.4996	0	0	20.0974	0	8.53709	0	9.44648
P55854	2	2	8.2329	0.110064	1.25823	0.329379	CLN5 KO	Ctrl	Small ubiquitin-related modifier 3 OS=Homo sapiens OX=9606 GN=SUMO3 PE=1 SV=2	14976.2	18104.6	15046	20300.2	21046.9	19379.3	15110.3	15042.9	13427.7	21817.6	19367.9	22487.9	5973.54	20665.4	23172	23558.5	21984.9	19444.7	15010.4	21094.9	22185.2	24258	21228	19384.6	25185.7	26912.4	29863.6
P55884	11	3	47.7379	0.00201824	1.67224	0.763497	CLN5 KO	Ctrl	Eukaryotic translation initiation factor 3 subunit B OS=Homo sapiens OX=9606 GN=EIF3B PE=1 SV=3	6516.7	5303	5507.98	4491.34	4724.91	4296.9	5336	5901.15	4898.48	6477.82	6234.24	6705.98	18810.3	6683.48	6868.24	8642.68	7706.71	6805.04	22134.1	6675.27	5944.56	6053.3	6903.06	6842.9	10491.1	8993.74	8139.02
P57053	45	40	78.7662	0.00054218	1.26883	0.342607	CLN5 KO	Ctrl	Histone H2B type 1-N OS=Homo sapiens OX=9606 GN=HIST1H2BN PE=1 SV=3	750646	974189	825446	1.03493e+06	1.01827e+06	1.02898e+06	840914	824502	821314	1.15668e+06	1.1622e+06	1.14245e+06	994906	1.14035e+06	976043	1.36983e+06	1.32186e+06	1.46076e+06	805794	1.31525e+06	1.31531e+06	1.24547e+06	1.17513e+06	1.08508e+06	976150	977239	983242
P57088	2	2	6.5019	0.025405	1.34909	-0.392587	Ctrl	CLN5 KO	Transmembrane protein 33 OS=Homo sapiens OX=9606 GN=TMEM33 PE=1 SV=2	2737.45	1678.75	1534.81	2871.48	2283.22	2236.58	2221.95	2162.99	2123.23	865.37	983.47	965.86	562.657	1250.88	3507.5	1746.94	1428.41	1579.37	1768.85	1931.1	2070.69	2461.28	2372.32	2240.75	1226.17	1226.92	1239.36
P57105	4	1	19.6322	0.175405	1.17127	-0.203469	Ctrl	CLN5 KO	Synaptojanin-2-binding protein OS=Homo sapiens OX=9606 GN=SYNJ2BP PE=1 SV=2	5245.63	4481.44	4265.19	7519.34	8796.57	6934.24	4208.57	4619.66	4395.67	3387.33	3706.3	4175.63	9659.97	9272.65	5621.74	3834.05	4797.53	4974.75	7479.2	3552.94	4203.23	3766	3674.84	3782.6	3524.82	3365.13	3394.78
P58546	2	1	13.2353	0.673056	5.68071	2.58853	CLN5 KO	Ctrl	Myotrophin OS=Homo sapiens OX=9606 GN=MTPN PE=1 SV=2	81.8811	0	0	97.2922	142.48	30.4626	28.0535	121.159	20.2041	0	14.9296	0	0	0	0	84.5694	36.1253	35.1165	5332.42	46.9003	97.3819	39.9585	83.2654	105.681	28.4726	0	20.5289
P59998	4	4	28.5644	0.975364	1.1639	0.207761	CLN5 KO	Ctrl	Actin-related protein 2/3 complex subunit 4 OS=Homo sapiens OX=9606 GN=ARPC4 PE=1 SV=3	26550.6	28434.3	28194.9	22931.6	24426.5	25727.3	21128.5	21866.8	20103.8	32101.1	32531	34856.7	1903.75	41769.7	41166.6	31481	34626.8	37456	6990.78	25258.4	27727.1	26709.6	27562.9	29095.5	27645.9	28459.7	23294.8
P60033	7	7	29.8556	0.218046	1.1687	-0.163095	Ctrl	CLN5 KO	CD81 antigen OS=Homo sapiens OX=9606 GN=CD81 PE=1 SV=1	462.278	146.679	302.278	1228.52	1143.99	1264.92	962.587	948.475	892.792	178.877	127.426	215.26	2064.84	428.204	143.01	289.832	285.292	140.005	3655.43	326.645	224.486	505.315	529.835	449.4	1107.65	1109.59	801.333
P60174	22	15	130.684	0.264188	1.1555	0.208367	CLN5 KO	Ctrl	Triosephosphate isomerase OS=Homo sapiens OX=9606 GN=TPI1 PE=1 SV=3	11529.3	11343.2	12093.2	9885.75	9963.25	9567.16	15064.7	14609	15023.6	14030	14452.8	13036	22709.9	23385.8	18822.4	10322.8	10790.2	9770.8	18989.3	11532.1	11311.5	10583.7	10252.8	9336.64	14506.6	13583.9	14665.2
P60228	3	2	14.3642	0.326961	1.15922	0.238635	CLN5 KO	Ctrl	Eukaryotic translation initiation factor 3 subunit E OS=Homo sapiens OX=9606 GN=EIF3E PE=1 SV=1	1852.88	2071.26	2089.89	1209.85	1299.26	1271.18	1415.18	1585.89	1497.58	1283.24	1532.65	1356.93	1793.77	2874.56	2743.19	1795.1	2294.56	1661.08	1057.76	1478.59	1066.92	1623.45	1368.16	1578.15	2672.11	2799.11	2158.01
P60468	2	1	12.7491	0.332932	1.23422	-0.329073	Ctrl	CLN5 KO	Protein transport protein Sec61 subunit beta OS=Homo sapiens OX=9606 GN=SEC61B PE=1 SV=2	2496.87	3598.65	2889.7	3107.98	2483.58	3007.21	3201.61	3098.45	2900.83	3128.86	3872.86	3574.62	1044.96	4074.61	3154.3	2848	2683.8	2968.93	0	2474.61	2526.42	2019.64	1867.46	1741.42	1965.79	1697.18	1760.36
P60660	11	8	69.4595	0.0422796	1.7124	0.819873	CLN5 KO	Ctrl	Myosin light polypeptide 6 OS=Homo sapiens OX=9606 GN=MYL6 PE=1 SV=2	4643.43	2070.4	2347.01	6028.78	5686.69	6154.52	5094.6	4179.1	4143.55	3649.34	3408.93	3902.57	27953.5	5588.72	3203.81	5271.2	6097.45	5664.24	17896	6250.79	6725.16	6831.69	7204.82	6573.58	6547.6	7058.94	8356.18
P60763	3	1	7.5815	0.808778	1.18467	0.264474	CLN5 KO	Ctrl	Ras-related C3 botulinum toxin substrate 3 OS=Homo sapiens OX=9606 GN=RAC3 PE=1 SV=1	146.127	177.854	332.873	815.379	973.498	646.483	165.301	86.1869	136.662	349.44	279.794	234.199	2598.79	57.4579	113.871	301.177	230.074	62.6006	1134.54	158.122	352.961	492.082	362.605	403.437	303.238	334.052	477.702
P60842	19	8	104.205	0.526399	1.44944	0.574198	CLN5 KO	Ctrl	Eukaryotic initiation factor 4A-I OS=Homo sapiens OX=9606 GN=EIF4A1 PE=1 SV=1	1291.21	791.012	1746.91	4136.11	3056.4	2883.9	1687.25	1849.89	1661.48	1654.64	1690.61	1525.76	10203.9	780.58	1664.74	1831.78	3301.34	1230.38	12564.7	1803.76	1131.7	1759.32	1744.55	1724.84	4535.9	3328.51	2903.62
P60903	7	3	40.4758	0.688887	1.09128	0.146239	CLN5 KO	Ctrl	Protein S100-A10 OS=Homo sapiens OX=9606 GN=S100A10 PE=1 SV=2	2783.32	3191.98	3837.18	2567.04	2382.96	2670.58	3719.62	3064.88	2656.28	2476.69	2680.86	2814.15	15341.5	1290.88	2014.18	2906.78	3164.87	2781.9	3544.77	2937.14	2741.54	2146.91	2483.86	2193.65	2635.36	2433.84	2064.79
P60981	3	1	12.821	0.0154072	1.82869	-0.816237	Ctrl	CLN5 KO	Destrin OS=Homo sapiens OX=9606 GN=DSTN PE=1 SV=3	169.888	327.068	350.304	416.719	508.792	529.388	509.623	499.709	500.929	79.8311	470.704	550.002	0	1260.44	29.1307	576.403	710.426	0	0	81.7586	44.9746	201.081	50.2305	36.4679	53.3663	0	24.747
P61006	9	2	108.552	0.167294	1.62996	-0.716771	Ctrl	CLN5 KO	Ras-related protein Rab-8A OS=Homo sapiens OX=9606 GN=RAB8A PE=1 SV=1	2151.3	4193.2	3057.23	2473.65	2856.19	2668.97	2249.46	2752.38	2714.82	1951.98	2178.7	2050.37	0	1914.46	1929.42	2272.35	2183.9	2288.91	0	1881	1783.14	1780	1559.53	1810.06	2297.54	1674.38	1263.68
P61009	4	3	26.7921	0.0611719	1.54498	-0.671338	Ctrl	CLN5 KO	Signal peptidase complex subunit 3 OS=Homo sapiens OX=9606 GN=SPCS3 PE=1 SV=1	1577.81	987.994	1171.29	1451.39	1835.78	1757.96	1829.9	1661.16	1741.77	1519.73	1521.54	1630.42	195.6	90.2007	29.3304	1079.8	1347.2	1486.08	536.581	1344.57	882.68	1646.42	1060.62	1112.43	738.319	1020.21	900.959
P61019	22	10	110.239	0.286596	1.8103	0.903433	CLN5 KO	Ctrl	Ras-related protein Rab-2A OS=Homo sapiens OX=9606 GN=RAB2A PE=1 SV=1	5896.98	4484.98	3571.23	9194.96	8887.77	8401.99	9841.11	8745.46	9264.49	5969.16	4431.31	4923.89	8618.8	6141.53	5913.82	9193.36	9381.16	8388.58	103945	7810.06	8202.34	12184.8	10238.6	10652.9	10474.9	10442.6	10333.9
P61020	8	2	37.5003	0.115254	1.79384	-0.827612	Ctrl	CLN5 KO	Ras-related protein Rab-5B OS=Homo sapiens OX=9606 GN=RAB5B PE=1 SV=1	3050.28	2883.2	3083.74	4817.98	4272.92	3807.59	2964.66	2963.91	2650.05	1543.35	1314	1621.77	0	1089.12	1104.12	2462.23	3124.99	2080.81	85.697	2395.28	3601.08	2776.51	2499.34	2703.77	2078.07	1609.22	1909.56
P61026	28	21	87.6047	0.103183	1.20327	-0.256513	Ctrl	CLN5 KO	Ras-related protein Rab-10 OS=Homo sapiens OX=9606 GN=RAB10 PE=1 SV=1	16276.8	12232.1	11947.1	17829.8	16488	16183.3	12969.7	14047.5	13670	10653.3	10451.7	11121.2	2877.69	13902.8	10060.6	13215.8	14450.5	14119.9	16661.1	15453	15000.8	14681.6	13748.5	13032.2	9198.81	9695.17	10485.4
P61106	13	10	75.801	0.0251662	1.30209	-0.351177	Ctrl	CLN5 KO	Ras-related protein Rab-14 OS=Homo sapiens OX=9606 GN=RAB14 PE=1 SV=4	6061.09	5129.12	5291.83	7177.44	7387.92	8589.36	8597.54	9044.95	8549.65	3633.98	4096.24	3955.65	3792.89	3948.18	3499.86	5857.66	6362.79	5804.18	2853.3	5827.78	6230.58	8275.65	7705.6	7117.45	7784.79	7469.48	6896.27
P61204	10	2	61.2623	0.0186122	2.57873	-1.30796	Ctrl	CLN5 KO	ADP-ribosylation factor 3 OS=Homo sapiens OX=9606 GN=ARF3 PE=1 SV=2	450.758	331.792	648.359	3769.27	3629	2574.6	733.12	762.491	937.426	175.266	459.406	325.715	351.104	145.858	423.986	620.856	490.832	804.353	1191.3	505.237	206.852	746.915	610.465	599.001	930.96	1127.76	1015.62
P61225	10	5	53.144	0.505095	1.08348	0.118809	CLN5 KO	Ctrl	Ras-related protein Rap-2b OS=Homo sapiens OX=9606 GN=RAP2B PE=1 SV=1	8164.89	5568.95	6092.66	5066.96	4521.75	5879.87	6167.4	6279.62	5491.22	6171.09	5311.23	5898.9	5226.91	13445.9	8477.06	5817.88	7283.93	7221.26	5977.32	4986.4	4799.07	5249.88	6014.06	6161.46	6203.7	5922.26	5185.86
P61247	18	11	83.5356	0.00865367	1.17381	0.222312	CLN5 KO	Ctrl	40S ribosomal protein S3a OS=Homo sapiens OX=9606 GN=RPS3A PE=1 SV=2	21368.4	18802.4	20850.7	22664.2	19594.3	22656.2	17533.2	19460.8	20951	26486.9	23900.5	22977.5	20201	31659.5	26676.1	28568.5	27073.3	28276.8	19313.6	24135.2	24106.9	20399.3	24477.2	22620.4	18637.2	20815.8	21358.7
P61313	5	2	38.3611	0.0916028	1.47434	0.571706	CLN5 KO	Ctrl	60S ribosomal protein L15 OS=Homo sapiens OX=9606 GN=RPL15 PE=1 SV=2	4424.89	4161.45	2749.25	2302.19	1701.55	2174.26	2286.03	2611.44	3177.96	3614.72	3451.36	3933.11	502.945	3265.21	3422.92	5252.14	4731.84	4736.53	7070.72	5293.11	5215.95	4380.82	4259.98	4374.15	3878.77	4036.88	4032.61
P61326	2	2	13.5403	0.0252045	1.28	0.365891	CLN5 KO	Ctrl	Protein mago nashi homolog OS=Homo sapiens OX=9606 GN=MAGOH PE=1 SV=1	8522.68	8307.6	8446.06	8754.14	8465.06	9026.36	8285.65	8331.89	8335.61	9622.7	10411.8	9871.18	6984.96	9254.89	12653.8	10019.8	10367.6	9784.13	25814	11805.4	11364.1	8717.29	10396.5	10190.4	9330.38	8941.27	10245.6
P61353	3	1	13.4212	0.3493	1.23251	0.321687	CLN5 KO	Ctrl	60S ribosomal protein L27 OS=Homo sapiens OX=9606 GN=RPL27 PE=1 SV=2	1293.11	921.224	706.48	1075.81	1221.47	954.143	759.91	1011.94	1022.22	935.254	939.258	1074.43	2266.99	776.446	646.317	1021.61	1049.28	960.194	338.728	1552.75	1223.83	1683.21	1708.07	1668.39	1445.71	1490	1321.69
P61421	17	12	94.1259	0.578438	1.05952	0.101887	CLN5 KO	Ctrl	V-type proton ATPase subunit d 1 OS=Homo sapiens OX=9606 GN=ATP6V0D1 PE=1 SV=1	8115.32	7017.33	6833.26	9305.28	7688.05	7517.44	6919.26	7511.36	8614.71	6391.8	5858.35	6078.87	4817.45	1913.35	2689.41	6458.02	6441.63	5636.14	32227.5	7088.6	8431.58	10194.2	9248.81	9017.67	8471.19	7602.72	8753.21
P61604	43	38	115.468	0.000331897	1.40497	-0.481392	Ctrl	CLN5 KO	10 kDa heat shock protein_ mitochondrial OS=Homo sapiens OX=9606 GN=HSPE1 PE=1 SV=2	816968	940420	795105	969594	987161	962608	764821	784144	833924	553979	581861	572333	430612	653278	640483	670513	682919	714036	274805	796909	801780	706598	691814	688918	541351	570547	608597
P61626	4	1	24.9755	0.566354	1.74978	0.633862	CLN5 KO	Ctrl	Lysozyme C OS=Homo sapiens OX=9606 GN=LYZ PE=1 SV=1	254.996	220.229	138.185	1181.09	1120.77	1075.98	469.981	548.421	620.327	3200.95	4016.81	3992.5	496.359	161.654	65.6474	1170.42	1352.21	1429.76	294.171	595.521	404.366	458.246	530.373	387.485	441.205	322.846	381.975
P61769	4	3	16.9467	0.547613	1.0359	-0.0685517	Ctrl	CLN5 KO	Beta-2-microglobulin OS=Homo sapiens OX=9606 GN=B2M PE=1 SV=1	3946.97	2666.13	3374.45	3347.96	2976.88	3441.84	2755.64	3126.67	3073.92	3716.53	3091.34	3467.17	2156.36	3607.9	3685.18	2665.66	3447.73	3493.49	1281.53	3254.47	2940.87	2480.74	2543.14	2902.58	3469.57	3623.92	3602.62
P61803	2	2	12.2214	0.0111175	1.18734	-0.254015	Ctrl	CLN5 KO	Dolichyl-diphosphooligosaccharide--protein glycosyltransferase subunit DAD1 OS=Homo sapiens OX=9606 GN=DAD1 PE=1 SV=3	8494.82	8330.98	8495.92	9285.39	9748.1	9657.37	7534.16	8160.85	8139.01	7822.74	8072.4	7994.84	6046.82	5822.93	6853.45	9210.6	7360.62	7649.39	5456.58	6977.51	6879.6	4917.73	6751.49	5832.14	9387.1	8499.49	9592.09
P61978	11	9	79.7242	0.471337	1.20568	0.27425	CLN5 KO	Ctrl	Heterogeneous nuclear ribonucleoprotein K OS=Homo sapiens OX=9606 GN=HNRNPK PE=1 SV=1	48025	49384.1	48846.1	34773	32984.9	37566.2	46231.3	45594.4	45231.4	49356.9	53424	52210.8	10181.1	40534	36828.5	52667.2	56750.4	56046.3	22136.4	71992	71019.3	64236.7	62062.2	64605.3	59006	56842.7	57241.3
P61981	6	1	86.2672	0.237664	1.30702	-0.317933	Ctrl	CLN5 KO	14-3-3 protein gamma OS=Homo sapiens OX=9606 GN=YWHAG PE=1 SV=2	72.0761	53.6207	59.0373	293.254	391.629	474.066	36.0854	14.2053	55.3042	21.5855	0	0	20.6757	82.9874	0	132.822	68.0105	110.785	344.77	37.6218	60.5763	34.495	52.6727	7.89136	279.752	548.555	414.478
P62070	7	7	53.1312	0.0463837	2.49874	1.35557	CLN5 KO	Ctrl	Ras-related protein R-Ras2 OS=Homo sapiens OX=9606 GN=RRAS2 PE=1 SV=1	5412.14	4901.13	4565.49	2958.99	2997.42	3122.97	4674.99	5280.25	4516.66	6297.27	5671.19	5715.43	48514.9	7355.09	6635.13	5983.72	5845.62	5472.92	54247.3	4788.28	4103.08	5160.51	4639.68	5028.27	5108.39	5315.92	6170.87
P62166	4	1	20.6637	0.270995	2.26734	1.26346	CLN5 KO	Ctrl	Neuronal calcium sensor 1 OS=Homo sapiens OX=9606 GN=NCS1 PE=1 SV=2	0	0	0	0	0	0	0	0	18.4978	0	0	0	0	0	0	14.4995	6.22153	0	0	24.699	0	15.4239	9.42212	13.6156	0	0	0
P62195	1	1	5.412	0.0272541	7.41137	2.96028	CLN5 KO	Ctrl	26S proteasome regulatory subunit 8 OS=Homo sapiens OX=9606 GN=PSMC5 PE=1 SV=1	248.087	56.9318	164.029	297.297	59.8643	146.012	158.958	144.257	44.2251	160.931	87.4616	158.255	14484.6	270.76	240.121	260.577	234.435	185.704	91.2988	230.686	261.261	345.085	332.207	242.835	630.592	643.385	700.774
P62241	4	3	25.8717	0.0276468	1.15798	-0.220042	Ctrl	CLN5 KO	40S ribosomal protein S8 OS=Homo sapiens OX=9606 GN=RPS8 PE=1 SV=2	2101.86	1823.93	1826.03	1941.02	2701.88	2447.27	2725.39	2387.92	2367.79	2143.21	1468.72	1891.53	2321.34	1754.82	2130.71	2350.59	1795.64	1901.48	1418.82	1768.23	2554.73	2166.78	1751.95	1875.53	1980.61	1830.85	1995.35
P62249	3	1	6.3999	0.0960333	1.09853	0.218035	CLN5 KO	Ctrl	40S ribosomal protein S16 OS=Homo sapiens OX=9606 GN=RPS16 PE=1 SV=2	231.311	137.544	119.122	207.469	270.27	303.984	70.2646	94.036	103.972	0	14.2688	35.9295	0	22.2109	0	746.453	259.348	31.3373	0	83.3042	200.579	42.594	59.8466	54.6398	637.788	720.735	469.98
P62258	30	21	150.371	0.123932	1.34012	0.447608	CLN5 KO	Ctrl	14-3-3 protein epsilon OS=Homo sapiens OX=9606 GN=YWHAE PE=1 SV=1	25050.6	21944.8	23947.2	17001.1	18420.1	18574.4	19030	19570.5	20714.2	19201.5	20628.2	21313.1	49234	31175.9	26359.3	22712.2	24078.3	22479.6	86443.1	23043.6	23588.8	19810.8	20269.7	21238	19395.4	21314.3	21555.6
P62263	2	2	13.3655	0.970326	1.07469	0.101878	CLN5 KO	Ctrl	40S ribosomal protein S14 OS=Homo sapiens OX=9606 GN=RPS14 PE=1 SV=3	7943.79	8352.55	8087.83	6608.65	7423.66	7640.99	7395.5	8254.27	8028.64	8526.81	9304.18	8740.15	14695.1	10937	12574.1	8251.41	7427.21	7596.98	1298.84	7683.32	6866.79	6823.6	6626.94	6862.38	8228.08	8713.57	8731.76
P62269	12	5	62.9148	0.756392	1.00199	0.0177029	CLN5 KO	Ctrl	40S ribosomal protein S18 OS=Homo sapiens OX=9606 GN=RPS18 PE=1 SV=3	3985.25	2535.69	3646.71	3978.75	4431.51	3691.12	3881.28	3548.04	3447.82	3041.8	3198.74	2596.99	4075.76	2767.39	2592.63	3383.21	3224.9	3145	8713.8	3312.51	3474.66	3317.65	3178.58	3363.71	4283.25	4198.81	4554.86
P62280	8	4	32.7584	0.285923	1.12551	-0.131186	Ctrl	CLN5 KO	40S ribosomal protein S11 OS=Homo sapiens OX=9606 GN=RPS11 PE=1 SV=3	1638.21	791.072	1301.45	1053.82	1105.57	715.681	1216.64	1061.54	1134.08	523.667	1176.07	938.078	1009.08	384.046	385.36	916.683	868.41	839.789	1941.27	1027.38	1325.19	899.3	1252.54	1133.75	1324.39	904.834	952.048
P62318	2	2	12.3073	0.0295042	1.18169	-0.248001	Ctrl	CLN5 KO	Small nuclear ribonucleoprotein Sm D3 OS=Homo sapiens OX=9606 GN=SNRPD3 PE=1 SV=1	12946.6	13279.8	14900.8	17221.4	15587.3	16272	14240.1	14085.9	13928.5	13502.3	12642.3	13124.1	10909	12025.8	8344.54	14808.6	14639.8	14357.9	5913.81	14525	14947.8	13243.6	13067.8	12561.4	11533.2	12026	12018.9
P62330	8	4	29.1757	0.0875546	1.89482	-0.876962	Ctrl	CLN5 KO	ADP-ribosylation factor 6 OS=Homo sapiens OX=9606 GN=ARF6 PE=1 SV=2	135.221	12.3737	57.3366	98.0679	36.8557	51.9799	53.181	10.8919	24.1209	12.954	14.1378	41.2453	64.5826	73.307	48.4954	9.57214	77.1798	0.00833564	0	12.1092	6.35733	20.9854	22.0379	9.58558	23.8347	23.0576	47.2249
P62424	9	6	46.2428	0.113135	1.2394	-0.293898	Ctrl	CLN5 KO	60S ribosomal protein L7a OS=Homo sapiens OX=9606 GN=RPL7A PE=1 SV=2	27687	21288	24329.1	28411.5	27094.8	27161.9	23796.7	23710.6	23392.9	16543.8	17661.5	18425.9	2925.21	17500.4	20200.7	19871.3	18264.9	17046.6	6638.45	28962	32402.8	26906.1	24940.9	24901.7	24345.3	22092	26469.7
P62491	12	8	57.7721	0.0571153	1.11044	-0.155232	Ctrl	CLN5 KO	Ras-related protein Rab-11A OS=Homo sapiens OX=9606 GN=RAB11A PE=1 SV=3	38791.4	37176.8	37887.1	34944.9	31851.7	37480.5	37716.2	38815.1	41650.3	35276.5	32449.2	34554.7	53092.3	30314.3	28906.5	36169.2	37248.5	39277.8	37593.1	27885.2	24754.8	32842.3	32597	31335.1	31320.7	30248.1	29866.7
P62701	6	3	16.3694	0.0788405	1.67364	-0.670103	Ctrl	CLN5 KO	40S ribosomal protein S4_ X isoform OS=Homo sapiens OX=9606 GN=RPS4X PE=1 SV=2	329.257	177.5	357.479	309.265	314.041	214.913	137.704	251.715	176.698	17.9372	36.5207	92.6067	0	102.751	0	267.902	376.739	113.634	86.5964	310.593	164.602	59.6145	227.873	203.704	217.852	272.293	159.727
P62750	10	5	67.9348	0.118736	1.15447	-0.192702	Ctrl	CLN5 KO	60S ribosomal protein L23a OS=Homo sapiens OX=9606 GN=RPL23A PE=1 SV=1	14324.5	12055.8	12009.8	18770.8	18696.4	16463.1	13900.6	13335.7	12010.5	10484.6	10176.2	8801.45	13191.9	6206.96	8434.67	13442.7	12431.6	11815.2	14969	15426	17338	15624.4	15117.8	16542.8	13249.3	12455.8	12219.2
P62805	42	40	126.04	0.0440412	1.22221	0.286228	CLN5 KO	Ctrl	Histone H4 OS=Homo sapiens OX=9606 GN=HIST1H4A PE=1 SV=2	629112	862117	596188	989297	871741	858970	586862	544008	620255	924844	896249	898309	1.23312e+06	892005	863345	890378	916037	953994	1.55549e+06	856805	974476	812277	779778	740890	606658	609741	627418
P62820	8	1	78.0332	0.0612831	2.04745	-1.01213	Ctrl	CLN5 KO	Ras-related protein Rab-1A OS=Homo sapiens OX=9606 GN=RAB1A PE=1 SV=3	880.774	1053.89	979.751	1055.18	732.274	957.945	731.154	489.582	711.532	305.907	350.308	422.128	23.7817	647.12	459.612	422.936	448.838	663.987	0	632.827	464.14	489.518	458.987	481.316	336.774	452.237	355.735
P62826	12	10	51.9371	0.013338	1.29588	0.387557	CLN5 KO	Ctrl	GTP-binding nuclear protein Ran OS=Homo sapiens OX=9606 GN=RAN PE=1 SV=3	65741.2	69915.5	65517.9	85558.5	82871.9	82617.7	60917.4	58458.8	60476	76331.7	76402.3	78646.4	120137	75325.5	85525.9	89597.7	86020.8	81164	207211	89135.4	91028.2	80143.9	86578.1	84697	75855	73441.8	80946.6
P62829	6	5	35.3229	0.946887	1.21809	0.323052	CLN5 KO	Ctrl	60S ribosomal protein L23 OS=Homo sapiens OX=9606 GN=RPL23 PE=1 SV=1	4631.6	3526.12	3599.58	4924.45	3840.55	5005.39	4706.62	4202.55	4231.73	2831.41	2743.96	2947.69	9269.05	2080.76	2892.3	3867.54	3263.56	3454.59	23751.2	5024.21	4360.05	5208.46	5081.61	4924.01	4591.92	3984.21	3926.85
P62834	15	7	64.4832	0.00152512	1.34209	0.424562	CLN5 KO	Ctrl	Ras-related protein Rap-1A OS=Homo sapiens OX=9606 GN=RAP1A PE=1 SV=1	18282.5	14095.2	15998.3	9939.47	9303.12	10959.5	14244.7	14325.1	14739.3	18157.8	17823.6	18211.5	14858.1	18699.4	11596.4	25618	23914.3	25632.5	16591.7	16076.3	17398.3	15043.2	18607.7	19361.9	16741.5	16855.5	15978.8
P62851	5	3	22.1671	0.0187876	1.79547	0.872189	CLN5 KO	Ctrl	40S ribosomal protein S25 OS=Homo sapiens OX=9606 GN=RPS25 PE=1 SV=1	1388.68	1393.39	1066.96	836.58	1425.73	1439.8	1000.23	1191.66	986.399	1431.83	1424.78	1073.38	7026.69	701.254	742.596	1991.13	1927.23	1961.96	1542.09	2674.55	2796.14	2867.78	2618.49	2311.47	1895.02	2015.1	1527.31
P62879	12	11	36.1345	0.235528	1.10729	-0.151437	Ctrl	CLN5 KO	Guanine nucleotide-binding protein G(I)/G(S)/G(T) subunit beta-2 OS=Homo sapiens OX=9606 GN=GNB2 PE=1 SV=3	7548.02	6987.59	6771.77	4437.33	4395.18	4995.69	6061.26	6730.45	6765.12	5772.52	5909.71	5362.59	12144.5	5180.65	6345.58	5899.25	5152.11	6050.1	3359.34	5273.84	4587.44	4964.07	4288.36	4811.21	4588.18	4374.68	4721.95
P62906	4	4	12.0746	0.597898	1.16502	0.241494	CLN5 KO	Ctrl	60S ribosomal protein L10a OS=Homo sapiens OX=9606 GN=RPL10A PE=1 SV=2	3185.33	2498.5	2740.47	4028.65	3895.99	4475.76	3130.21	2983.29	2699.55	2874.07	2830.95	2674.14	22176.3	705.871	952.373	3967.83	3617.2	2549.73	5136.75	2666.96	3454.59	2741.47	3051.38	2652.19	2923.17	2163.68	1918.82
P62910	1	1	7.7228	0.354193	9.28554	-3.13252	Ctrl	CLN5 KO	60S ribosomal protein L32 OS=Homo sapiens OX=9606 GN=RPL32 PE=1 SV=2	182.411	0	0	1066.79	1316.53	1134.92	52.8381	18.6601	0	0	0	0	0	26.7626	0	64.1494	108.282	0	34.0331	81.5141	12.4542	198.449	50.8977	110.828	48.7777	49.8106	26.5182
P62913	4	3	22.5961	0.0269674	1.33096	-0.384495	Ctrl	CLN5 KO	60S ribosomal protein L11 OS=Homo sapiens OX=9606 GN=RPL11 PE=1 SV=2	12214.2	11722.8	9687.91	18335.7	15276.2	17293.1	9926.57	9802.28	10513.4	6392.45	6408.57	6558.86	3853.21	6921.38	8439.44	8681.44	7853.46	7816.62	9810.26	12104.5	16783	14748.2	13271.6	12805.4	10064.3	9969.52	9983.02
P62937	11	7	71.5798	0.762396	1.11047	0.163221	CLN5 KO	Ctrl	Peptidyl-prolyl cis-trans isomerase A OS=Homo sapiens OX=9606 GN=PPIA PE=1 SV=2	24427.4	19248	15620.3	33516.9	23889.1	31789.9	23120.7	23545.1	23594.2	23142.1	21492.5	22852.6	4175.98	22787.9	23584.4	32939.1	31514.4	30466.7	17226.2	34004.3	29798	31944.3	30536.4	29870.7	35156.8	32611.6	31730.1
P62987	37	31	160.956	0.137355	1.20204	0.264366	CLN5 KO	Ctrl	Ubiquitin-60S ribosomal protein L40 OS=Homo sapiens OX=9606 GN=UBA52 PE=1 SV=2	217671	242611	246251	365351	337111	366396	211913	204636	199004	323563	277254	303217	492372	266522	242098	295343	292331	285866	726444	357999	338759	275541	279906	273658	236708	238955	241502
P63000	4	3	21.5464	0.263751	1.24353	0.380484	CLN5 KO	Ctrl	Ras-related C3 botulinum toxin substrate 1 OS=Homo sapiens OX=9606 GN=RAC1 PE=1 SV=1	401.118	179.984	174.468	581.752	731.196	730.621	1753.73	2090.39	1490.7	228.947	612.499	969.347	3878.39	1165.21	1125.6	1189.35	1585.22	1585.95	1839.25	577.783	477.292	794.085	781.74	607.945	1096.1	1302.49	412.459
P63010	19	10	125.016	0.999863	1.02006	0.0368667	CLN5 KO	Ctrl	AP-2 complex subunit beta OS=Homo sapiens OX=9606 GN=AP2B1 PE=1 SV=1	20431.3	21212.2	20605.3	21120.4	22225.5	20317.1	19276.7	18612.7	17997.3	18604.3	17740.7	17986.5	25407.4	17213.2	25777.8	20535.8	23156.8	21259.6	37237.7	18727.1	19326.9	15509.2	19725.1	19150.3	17461.6	17046.4	19023.2
P63027	3	3	26.9573	0.055799	1.56357	0.682176	CLN5 KO	Ctrl	Vesicle-associated membrane protein 3 OS=Homo sapiens OX=9606 GN=VAMP3 PE=1 SV=3	2055.97	1523.79	2070.4	2071.21	2245.7	1836.88	2058.32	1797.33	2148.6	1714.92	2189.17	1858.37	3110.15	6222.97	3606.22	1946.6	2162.17	1814.52	11012.6	2210.04	1922.13	2329.52	2653.95	2542.66	2728.41	2831.89	2832.31
P63092	22	15	105.65	0.382738	1.09888	-0.158203	Ctrl	CLN5 KO	Guanine nucleotide-binding protein G(s) subunit alpha isoforms short OS=Homo sapiens OX=9606 GN=GNAS PE=1 SV=1	17720.3	20435.5	17568.6	13026.9	11575.9	10806.5	21792	21595.7	12700.4	18745.8	17214.1	19802.9	16634.7	3964.87	3906.47	11485	10837.2	7229.01	19577.4	14029.9	23428.3	22625.1	19807.4	19570.7	14393.2	15042.9	9654.77
P63096	11	1	85.7904	0.965796	1.84533	0.966345	CLN5 KO	Ctrl	Guanine nucleotide-binding protein G(i) subunit alpha-1 OS=Homo sapiens OX=9606 GN=GNAI1 PE=1 SV=2	34.3427	0	1.57636	13.4284	18.6306	0.935048	0	11.6701	0	0	0	17.6885	0	0	0	28.6609	34.427	25.1615	0	57.3386	0	0	78.1175	40.8852	0	15.1267	0
P63104	16	10	91.4281	1.79698e-05	1.81458	0.882413	CLN5 KO	Ctrl	14-3-3 protein zeta/delta OS=Homo sapiens OX=9606 GN=YWHAZ PE=1 SV=1	17902.9	10609.3	9571.58	10363.7	9933.73	10530.2	9983.2	10649.3	14404.7	15289.2	15374.9	15446.9	20681	22149.2	22176.8	15040.5	17343.1	15766.1	36657.9	14999	17061.9	16892.5	21013.4	20096	29038.9	29444.1	32774.9
P63151	4	1	21.4654	0.0611932	1.53795	0.620647	CLN5 KO	Ctrl	Serine/threonine-protein phosphatase 2A 55 kDa regulatory subunit B alpha isoform OS=Homo sapiens OX=9606 GN=PPP2R2A PE=1 SV=1	334.195	0	159.094	73.0343	193.109	87.0562	136.969	239.663	124.537	231.278	207.111	209.908	105.102	323.408	353.525	110.568	203.968	208.92	37.4051	268.653	251.726	308.854	215.6	247.1	363.746	251.362	247.032
P63218	4	2	0	0.171023	1.0839	-0.0975909	Ctrl	CLN5 KO	Guanine nucleotide-binding protein G(I)/G(S)/G(O) subunit gamma-5 OS=Homo sapiens OX=9606 GN=GNG5 PE=1 SV=3	118.446	200.943	38.7676	122.645	99.3534	93.2382	75.0055	98.163	30.7478	70.0563	43.441	16.8881	530.595	0	0	44.769	42.62	70.67	0	245.036	147.665	44.0366	42.7934	127.117	60.7522	85.9285	46.44
P63241	10	8	35.2082	0.849716	1.10386	-0.148501	Ctrl	CLN5 KO	Eukaryotic translation initiation factor 5A-2 OS=Homo sapiens OX=9606 GN=EIF5A2 PE=1 SV=3	8756.5	7620.65	7858.33	18305.4	16386.8	20328.1	7086.03	5432.49	5755.16	10503.1	8398	9578.71	3491.38	14261.6	15511.1	9571.43	10180.1	11698.6	4151.95	10972.9	10537.8	10463.8	9890.01	10629.3	8951.95	8237.91	9676.28
P63244	12	8	65.8916	0.36999	1.07321	-0.0927069	Ctrl	CLN5 KO	Receptor of activated protein C kinase 1 OS=Homo sapiens OX=9606 GN=RACK1 PE=1 SV=3	43257.2	34644.9	35034.6	48140	43666.1	45309.5	38334.7	38922.2	38820.8	33771.5	33908.3	34329.7	12113.3	31638.7	40334	43646.6	40498.8	36740.2	14781.3	47222.8	52691.7	49680.8	47594.9	47604.3	38682.9	37025.2	40042.7
P63261	33	12	280.512	0.135726	1.15914	-0.257827	Ctrl	CLN5 KO	Actin_ cytoplasmic 2 OS=Homo sapiens OX=9606 GN=ACTG1 PE=1 SV=1	56484.9	68432.7	57909.7	58574.4	53834.1	52152.4	49194.1	44648.8	48052.4	71261.5	72222.5	69523.6	35743.8	33335.5	43752.2	40698.7	38832.2	38594.3	14434.6	47737.9	54072	39746.5	41455	42307.6	54753.6	50628.9	55114.5
P63267	58	38	228.389	0.00562249	1.60123	-0.650272	Ctrl	CLN5 KO	Actin_ gamma-enteric smooth muscle OS=Homo sapiens OX=9606 GN=ACTG2 PE=1 SV=1	32043.7	22069.6	23563.9	49729.6	49248	53595.4	23962	24380.9	25629.8	13846	12742.9	12951.5	29278.8	12252.6	11416.3	12240.3	13899.7	14271.7	34104	25931	25321.1	26595.5	27906	25246.3	28620.4	28433.7	24928
P67809	4	2	31.0633	0.00283496	3.42729	-1.86399	Ctrl	CLN5 KO	Nuclease-sensitive element-binding protein 1 OS=Homo sapiens OX=9606 GN=YBX1 PE=1 SV=3	868.988	511.464	565.389	253.493	317.506	394.539	1195.8	899.505	705.674	369.268	191.465	292.096	0	17.4082	32.648	56.7162	48.3601	48.7168	406.233	655.552	545.725	97.8354	271.359	200.117	26.964	34.2702	38.7175
P67812	3	2	18.4257	0.92935	1.07896	0.143524	CLN5 KO	Ctrl	Signal peptidase complex catalytic subunit SEC11A OS=Homo sapiens OX=9606 GN=SEC11A PE=1 SV=1	2997.54	1525.14	1295.82	3213.43	2846.99	2520.4	2210.44	2401.36	2420.4	1531.5	896.639	1415.26	1495.16	799.577	1103.39	2050.74	3167.64	2592.35	5339.63	3459.87	4086.47	3861.83	3626.09	3755.18	2270.59	2461.48	2334.25
P68371	12	1	111.139	0.423072	1.29057	0.404438	CLN5 KO	Ctrl	Tubulin beta-4B chain OS=Homo sapiens OX=9606 GN=TUBB4B PE=1 SV=1	2613.83	2444.98	2672.19	2885.59	2916.74	2753.67	2219.29	2453.52	2131.09	1871.54	1390.93	2448.42	2936.71	4514.61	6507.65	2710.47	2064.8	1750.98	7496.37	2253.01	2211.03	2545.01	2294.47	1877.77	3975.37	4668.31	6083.25
P68431	51	42	157.042	0.00304541	1.66409	0.743832	CLN5 KO	Ctrl	Histone H3,3C OS=Homo sapiens OX=9606 GN=H3F3C PE=1 SV=3	767201	748982	744859	840863	835854	858729	632699	682662	669052	1.11887e+06	1.07042e+06	1.08722e+06	2.10987e+06	1.64802e+06	1.91502e+06	1.11456e+06	1.14243e+06	1.2341e+06	3.15791e+06	1.01826e+06	969024	855243	901334	924566	784268	759078	757807
P69849	5	2	20.2993	0.205881	2.16571	-1.03238	Ctrl	CLN5 KO	Nodal modulator 3 OS=Homo sapiens OX=9606 GN=NOMO3 PE=3 SV=2	0	0	0	224.102	21.4744	78.1427	284.334	162.989	46.7652	0	0	0	0	0	0	51.6053	138.759	0	0	0	0	22.4392	9.29897	25.5805	238.501	169.539	99.5082
P78310	12	7	70.0667	0.0100427	1.57774	0.666651	CLN5 KO	Ctrl	Coxsackievirus and adenovirus receptor OS=Homo sapiens OX=9606 GN=CXADR PE=1 SV=1	4556.31	4086.86	4391.72	4934.48	4547.84	5476.46	6090.25	5634.19	5250.54	7064.23	6623.22	5893.03	6763.97	10301.5	10548.1	4377.09	4029.56	4148.74	22977.1	7554.92	7165.98	7647.08	6737.37	6298.27	8547.2	7798.57	7422.01
P78347	16	3	77.3167	0.0832209	1.34143	0.405544	CLN5 KO	Ctrl	General transcription factor II-I OS=Homo sapiens OX=9606 GN=GTF2I PE=1 SV=2	6181.52	12004.1	7180.43	10930.7	8921.81	9876.4	10797.3	12286.3	11280.7	16179.4	17039.8	16774.4	11634.4	17681.9	8128.45	13395	11715.4	12834.1	36102.6	10185.2	9250.93	7764.98	9564.32	10413.8	9947.4	11196.1	10198.5
P78371	14	7	77.7272	0.655928	1.08269	0.122137	CLN5 KO	Ctrl	T-complex protein 1 subunit beta OS=Homo sapiens OX=9606 GN=CCT2 PE=1 SV=4	19984.8	20329.4	21043.2	14868	15556.5	16007.3	18546.6	19313.4	17975.4	17936.7	19594.2	19343.8	6673.57	18883.8	20832.3	21219.7	23387.8	23562.8	10802	22987.1	21246.2	19312.7	23090.4	23541.7	19729.1	20904.4	21262
P78417	3	1	16.8363	0.00979273	23.3232	4.62615	CLN5 KO	Ctrl	Glutathione S-transferase omega-1 OS=Homo sapiens OX=9606 GN=GSTO1 PE=1 SV=2	24.4829	0	12.9209	29.6934	30.8359	0	34.0188	0	29.5936	0	0	20.48	5177.28	225.947	255.773	104.559	69.3963	64.0309	176.626	108.392	111.551	102.466	44.371	45.1644	389.973	303.728	335.767
P78527	49	21	245.208	0.0165123	1.11431	0.153316	CLN5 KO	Ctrl	DNA-dependent protein kinase catalytic subunit OS=Homo sapiens OX=9606 GN=PRKDC PE=1 SV=3	84793.6	82720.3	82448.4	89853.4	89323.7	88207.1	83900.1	84538.3	81034.2	98108.3	94702.7	98691.8	112257	77322.8	90178.4	101249	107210	103495	120100	93500.4	93544.6	86701.7	94127.3	88985.8	80674.9	81581.6	86514.6
P80303	12	6	93.0386	0.00406929	1.48995	0.591048	CLN5 KO	Ctrl	Nucleobindin-2 OS=Homo sapiens OX=9606 GN=NUCB2 PE=1 SV=3	10028.2	10196.3	10456.3	8317.27	9524.98	7878.08	8946.11	8806.28	8879.46	11175.4	11352.1	11142.4	32206.3	8444.45	10712.8	14282.6	14194.7	13792.7	25880.2	12128.4	12952.6	11252.9	11025.7	11567.2	11437.4	11092	12790
P80723	18	15	105.828	0.170366	1.12189	-0.156273	Ctrl	CLN5 KO	Brain acid soluble protein 1 OS=Homo sapiens OX=9606 GN=BASP1 PE=1 SV=2	12332	14652.2	13082	11372.5	11500	11973.1	12826.7	11991.2	12421.4	9838.77	9900.75	8939.98	7475.67	15374.6	10256.6	10051.5	10792.2	9812.55	3870.13	13960.7	13658.9	13902.8	13195.8	12515.3	12094.3	12502.2	11789.5
P81605	7	6	39.9923	0.00535991	1.26964	-0.317441	Ctrl	CLN5 KO	Dermcidin OS=Homo sapiens OX=9606 GN=DCD PE=1 SV=2	32673.7	40105	36892.6	56987.2	50865.7	56707	47383	45287.3	46864.1	24588.2	26188.1	26835.4	49581.1	48944.6	49398.9	32326.9	33877.2	35130.8	38187.3	36552.1	38671.9	36400.2	34530.2	33775.3	34870.6	36418	35504.7
P82650	9	1	42.2578	0.073045	2.02714	-1.0111	Ctrl	CLN5 KO	28S ribosomal protein S22_ mitochondrial OS=Homo sapiens OX=9606 GN=MRPS22 PE=1 SV=1	675.346	617.068	632.295	562.951	795.721	750.353	489.82	531.02	534.193	276.113	222.455	349.744	0	443.979	405.346	383.344	392.049	418.333	0	405.944	395.66	500.169	310.675	347.501	251.541	252.256	158.826
P82673	5	2	29.2883	0.078759	1.87079	-0.895481	Ctrl	CLN5 KO	28S ribosomal protein S35_ mitochondrial OS=Homo sapiens OX=9606 GN=MRPS35 PE=1 SV=1	2692.72	3690.65	3117.28	3327.11	3103.38	2895.24	2073.43	2336.19	2356.18	1373.31	1441.98	1551.07	2.04919	1703.99	1870.5	1976.58	2014.92	2128.77	89.1635	1999.19	2019.83	1722.84	1659.71	1768.92	1226.63	1391.08	1419.22
P82675	3	2	18.7242	0.00141368	1.31926	-0.411023	Ctrl	CLN5 KO	28S ribosomal protein S5_ mitochondrial OS=Homo sapiens OX=9606 GN=MRPS5 PE=1 SV=2	7790.65	8601.38	8766.94	10434.9	10182.3	9850.09	8409.22	7836.79	8315.85	7649.31	7627.38	6982.66	9632.81	9119.71	8077.71	7035.95	6359.16	6952.02	3516.74	6963.76	7288.78	6068.57	5559.49	5472.24	5023.85	5642.43	6593.24
P82914	3	2	19.7502	0.0649369	1.44819	0.559282	CLN5 KO	Ctrl	28S ribosomal protein S15_ mitochondrial OS=Homo sapiens OX=9606 GN=MRPS15 PE=1 SV=1	18548.8	21199.3	20086.3	22059.8	20669.5	21495.6	17976.3	18107.9	18334.1	20175	21229.3	19908.1	28059.4	24557.3	23222.3	19466.5	18036.9	18856.8	12411.8	18814.5	19968.4	35247.4	40796.6	42059.3	50470.9	49720	53939.5
P82930	2	2	12.9584	0.00564747	1.46977	-0.540784	Ctrl	CLN5 KO	28S ribosomal protein S34_ mitochondrial OS=Homo sapiens OX=9606 GN=MRPS34 PE=1 SV=2	4786.41	4611.5	4905.22	9056.6	9247.67	9539.72	4569.62	3872.17	4135.39	3411.58	3213.42	3217.68	2952.24	7994.21	5527.87	4056.82	4041.22	4055.09	3482.3	3871.31	4194.79	4065.38	4273.04	4046.88	3475.18	4424.06	4163.45
P82979	4	4	23.7264	0.0378351	1.41014	0.499597	CLN5 KO	Ctrl	SAP domain-containing ribonucleoprotein OS=Homo sapiens OX=9606 GN=SARNP PE=1 SV=3	17953.1	16537.4	17072.3	17072.4	18394.5	16399.5	18221.8	17078.3	16762	23283	21615.2	22999.4	86836.5	22073.5	21068.2	22672.4	21910.3	21594.3	18272.1	21220.1	20888	19203.9	18314.2	19253.6	19257.3	19236	18831.7
P84085	9	2	43.0136	0.00222468	2.02354	1.00812	CLN5 KO	Ctrl	ADP-ribosylation factor 5 OS=Homo sapiens OX=9606 GN=ARF5 PE=1 SV=2	1357.82	1298.82	1095.36	321.835	191.316	276.123	677.544	773.144	591.822	1632.69	1614.93	1999.76	2336.28	3580.67	2477.41	988.615	731.949	1181.4	772.359	721.022	569.63	1405.36	958.713	1036.44	1452.31	1472.62	1712.91
P84095	4	3	24.9882	0.00645538	3.93969	-2.11068	Ctrl	CLN5 KO	Rho-related GTP-binding protein RhoG OS=Homo sapiens OX=9606 GN=RHOG PE=1 SV=1	35.7036	429.572	219.533	271.477	249.246	287.66	185.963	96.5996	232.254	141.171	112.801	93.4209	0.0388775	14.3237	51.2693	133.275	125.506	61.6788	0	50.8523	0	48.0072	63.5178	71.3968	0	21.9149	30.2
P84098	6	3	39.2268	0.889229	1.02205	0.0391497	CLN5 KO	Ctrl	60S ribosomal protein L19 OS=Homo sapiens OX=9606 GN=RPL19 PE=1 SV=1	19483	18190.1	19715.5	20820	22019.7	21623.8	19485.1	22133.1	21148.5	19061.6	18647.5	19793.7	42325.8	19021.6	19538.2	18263.8	18681.5	20296.8	37188.3	17099.7	18735.6	18497.3	17312.5	16783	18041	19310.7	18780
P84103	5	4	34.701	0.752164	1.09951	0.144301	CLN5 KO	Ctrl	Serine/arginine-rich splicing factor 3 OS=Homo sapiens OX=9606 GN=SRSF3 PE=1 SV=1	31702.7	32907.4	31631	34713.9	33324.4	37323.2	26451.7	26872.2	25083.3	31198.8	28649.1	28793.2	8688.47	31993.7	25817.9	38703.8	36757.8	40139.6	58795.3	42138.4	43957.7	32977.4	41409.8	42218.5	30172.1	24823.5	28509.3
P98172	1	1	5.9273	0.490305	Infinity	#DIV/0!	CLN5 KO	Ctrl	Ephrin-B1 OS=Homo sapiens OX=9606 GN=EFNB1 PE=1 SV=1	0	0	0	0	0	0	0	0	0	0	0	0	0	421.19	0	0	0	0	0	0	0	0	0	0	0	0	0
P98196	8	2	32.8688	0.972154	1.01596	0.0128822	CLN5 KO	Ctrl	Probable phospholipid-transporting ATPase IH OS=Homo sapiens OX=9606 GN=ATP11A PE=1 SV=3	1006.11	1436.66	1175.21	1149.17	1210.8	988.524	1159.46	894.22	1169.31	1284.87	867.453	1098.84	1984.74	965.824	863.935	1225.52	1142.47	1000.77	1825.91	974.092	926.73	894.801	1012.13	1064.62	1158.49	1169.07	1244
P99999	10	10	39.121	0.0419538	1.65697	-0.735938	Ctrl	CLN5 KO	Cytochrome c OS=Homo sapiens OX=9606 GN=CYCS PE=1 SV=2	53842.5	73859.3	55489	94752.8	94535.2	87949.1	59968	60874	57693.2	46568.5	36041.5	39324.3	1195.02	51670.7	48184.6	48504.6	46570	53897.5	53764.3	50305.8	53093.1	46845.9	46019.1	40932.4	36735.8	37441.8	34147.8
Q00059	6	4	31.5632	0.000750123	1.46204	-0.539675	Ctrl	CLN5 KO	Transcription factor A_ mitochondrial OS=Homo sapiens OX=9606 GN=TFAM PE=1 SV=1	13460.9	12684.1	14475.8	12788.1	11826.3	13702.1	16883.8	17025.3	15121.4	8771.03	9879	9718.55	10439.3	12153.9	6302.08	11490.6	11538.1	11409.1	3285.93	8921.14	9167.01	11523.3	10977.9	10615	9857.75	9776.96	9227.71
Q00325	25	20	104.042	2.78568e-05	1.49839	-0.595734	Ctrl	CLN5 KO	Phosphate carrier protein_ mitochondrial OS=Homo sapiens OX=9606 GN=SLC25A3 PE=1 SV=2	139965	144188	137727	183891	176970	177810	125362	131853	135223	114835	109533	114522	135691	121016	124169	115638	116632	116514	77932.9	92825.2	97234.2	82591.9	92240.8	87505.1	67624.5	68835	70585.6
Q00341	13	4	63.9073	0.00278697	5.26645	2.45724	CLN5 KO	Ctrl	Vigilin OS=Homo sapiens OX=9606 GN=HDLBP PE=1 SV=2	395.609	30.4371	51.4943	186.287	114.713	191.361	227.539	305.855	191.689	270.812	109.272	195.783	4011.11	108.057	248.222	817.556	762.992	466.856	5756.77	461.325	416.334	488.832	686.347	578.207	929.31	917.984	627.33
Q00765	5	3	21.3358	0.695313	1.05189	0.0789708	CLN5 KO	Ctrl	Receptor expression-enhancing protein 5 OS=Homo sapiens OX=9606 GN=REEP5 PE=1 SV=3	923.705	388.95	873.537	725.349	838.201	683.589	502.603	710.527	679.262	687.012	855.393	816.354	102.004	668.299	617.195	1102.51	998.595	1039.62	39.4549	905.741	618.7	971.34	999.856	1027.95	673.495	644.293	540.066
Q00839	37	28	176.28	9.4927e-05	1.29859	0.37801	CLN5 KO	Ctrl	Heterogeneous nuclear ribonucleoprotein U OS=Homo sapiens OX=9606 GN=HNRNPU PE=1 SV=6	125709	133681	126507	159666	154399	152967	126678	125150	121824	174766	170457	173153	149869	166045	159091	199663	192296	187388	262436	168130	198806	187299	178631	183272	146174	143131	145050
Q01082	124	77	739.562	0.000553569	1.14836	-0.203159	Ctrl	CLN5 KO	Spectrin beta chain_ non-erythrocytic 1 OS=Homo sapiens OX=9606 GN=SPTBN1 PE=1 SV=2	107317	106886	105791	130764	131186	128833	125109	128857	120564	109443	106516	102714	122042	104743	87763.5	97598.6	96620	91695.4	99468.8	107063	103532	107163	105985	107768	118368	111473	110233
Q01518	1	1	4.7439	0.034949	1.94102	1.01146	CLN5 KO	Ctrl	Adenylyl cyclase-associated protein 1 OS=Homo sapiens OX=9606 GN=CAP1 PE=1 SV=5	289.901	199.269	332.035	280.238	334.278	362.929	327.052	362.937	181.042	197.873	197.575	229.12	1607.75	315.912	458.938	314.629	191.671	406.353	485.839	580.286	608.544	558.089	545.884	466.049	1015.82	872.853	1310.6
Q01650	19	14	89.748	0.0136103	1.20225	-0.274285	Ctrl	CLN5 KO	Large neutral amino acids transporter small subunit 1 OS=Homo sapiens OX=9606 GN=SLC7A5 PE=1 SV=2	16720.3	18391.3	18067.3	17095.1	18038.5	18769.9	23216.5	21997.6	22859	17813.4	17473.2	16740.4	27584.2	15053.9	14720.2	12708.9	14982.5	14915.1	24481.2	15236.9	14970.4	16086.6	14324.3	14814.5	13192.3	12457.6	13823.6
Q01844	2	2	11.8532	0.283334	1.16005	-0.233119	Ctrl	CLN5 KO	RNA-binding protein EWS OS=Homo sapiens OX=9606 GN=EWSR1 PE=1 SV=1	4230.95	5635.47	5330.62	9535.42	8551.22	7881.95	4986.36	4434.95	4910.54	6493.67	6306.17	6682.88	1805.39	6385.45	7033.63	8128.63	7844.04	8051.67	1082.3	5263.7	5155.78	3930.59	4726.45	4899.36	4119.21	4106.22	3665.98
Q02224	16	5	78.1621	0.00019508	1.79217	0.823915	CLN5 KO	Ctrl	Centromere-associated protein E OS=Homo sapiens OX=9606 GN=CENPE PE=1 SV=2	21186.4	23853.8	21918.9	7845.9	7923.07	7544.59	18981.4	17957.7	18701	35109.3	31377.9	30720.9	22605	41527.4	50364.3	27133.1	26111.5	24919.7	42061.4	19073.2	20294.8	20464.7	22026.9	20848.2	28309.9	28071.8	31980
Q02252	8	4	34.0192	0.856608	1.00196	-0.00436599	Ctrl	CLN5 KO	Methylmalonate-semialdehyde dehydrogenase [acylating]_ mitochondrial OS=Homo sapiens OX=9606 GN=ALDH6A1 PE=1 SV=2	12679.5	11882.1	11285.7	13691.9	15009.3	14104.1	11079.2	10723.6	11315.6	12620.3	11396	13248.6	12408.7	12168.8	13222.9	11126.9	13284	14747.3	21036.9	11654.4	12082.4	11154.4	11803.1	12415.5	9036.1	9807.34	9891.77
Q02790	18	9	95.1701	0.000418341	1.79945	0.859282	CLN5 KO	Ctrl	Peptidyl-prolyl cis-trans isomerase FKBP4 OS=Homo sapiens OX=9606 GN=FKBP4 PE=1 SV=3	4620.48	3822.35	4725.84	2558.11	2182.88	2573.28	3229.55	3998.04	3599.65	5391.56	6184.78	5587.13	7947.11	12147.5	8693.72	4022.49	4690.25	3476.73	9580.07	3722.97	3871.91	5240.66	5054.31	4348.12	7143.01	8510.63	7069.22
Q02878	11	8	52.5701	0.95798	1.02882	0.0464069	CLN5 KO	Ctrl	60S ribosomal protein L6 OS=Homo sapiens OX=9606 GN=RPL6 PE=1 SV=3	23066.4	21837.2	23439.3	22194.9	25828.7	23736.2	17802.4	21691.8	20433.1	21403.2	22285.7	23481.7	49868.7	23494.9	25095.1	19543.8	19617.7	20661.8	19601.6	24869.6	20561.4	18415.3	21055.9	23459.7	19306.5	19949.2	18917.4
Q02880	10	1	57.7412	0.404164	3.52775	1.85611	CLN5 KO	Ctrl	DNA topoisomerase 2-beta OS=Homo sapiens OX=9606 GN=TOP2B PE=1 SV=3	229.848	216.052	181.537	216.392	116.311	185.852	206.708	40.6024	124.207	329.555	236.521	472.8	0	448.321	438.006	620.697	553.257	387.779	5115.34	387.701	407.869	295.738	323.357	319.557	86.0799	135.179	149.046
Q02952	19	7	98.8035	0.0162816	1.26682	-0.333773	Ctrl	CLN5 KO	A-kinase anchor protein 12 OS=Homo sapiens OX=9606 GN=AKAP12 PE=1 SV=4	3330.17	3021.45	3979.58	4369.53	3860.06	4383.73	3935.37	4022.26	3837.26	2779.15	2919.8	2662.87	11343.3	2507.81	2953.8	2603.28	2680.35	3089.6	2042.99	2591.32	2334.07	2244.15	2691.8	2496.3	2370.86	2254.24	2279.38
Q02978	6	3	38.2081	0.0429317	1.40558	-0.483175	Ctrl	CLN5 KO	Mitochondrial 2-oxoglutarate/malate carrier protein OS=Homo sapiens OX=9606 GN=SLC25A11 PE=1 SV=3	11530.6	8487.01	7391.28	15848.7	13406.4	14184.8	17356.3	16952.6	15353.7	8627.4	8177.98	7600.17	9007.27	6346.81	2609.73	10965.2	11561.5	10847.1	2288	14742.3	14025.1	15594.9	13128.4	12315.6	8484.96	8110.93	7042.74
Q03252	25	9	161.251	0.000869606	1.22467	0.289608	CLN5 KO	Ctrl	Lamin-B2 OS=Homo sapiens OX=9606 GN=LMNB2 PE=1 SV=4	18318.4	28114	22851.8	17208.4	19098.9	17594	21168.7	21222	20968.3	26217.9	29672.8	25274.4	22931.8	28241.7	26553.6	25221.4	27660.3	31334.5	27760.1	27522.2	25439	23485.3	22931.2	24696.9	21252.2	20313.1	20404.2
Q04637	8	3	49.1821	0.0958049	2.05788	-1.01937	Ctrl	CLN5 KO	Eukaryotic translation initiation factor 4 gamma 1 OS=Homo sapiens OX=9606 GN=EIF4G1 PE=1 SV=4	1176.87	591.156	854.061	5965.5	5705.19	5037.89	1046	1161.95	1201.02	910.053	1236.63	1069.45	2397.37	721.976	681.565	690.46	885.023	851.398	2387.94	1268.11	1177.66	1527.74	1551.19	1293.3	1217.94	1048.19	1184.02
Q04695	16	3	157.219	0.375511	1.86917	0.958147	CLN5 KO	Ctrl	Keratin_ type I cytoskeletal 17 OS=Homo sapiens OX=9606 GN=KRT17 PE=1 SV=2	3958.97	5094.22	4512.6	3193.09	3224.82	3338.91	3877.19	4012.55	4308.22	2435.82	3102.08	2747.5	4374.62	1690.33	3465.22	3036.91	2921.02	2502.15	3504.21	2744.78	3150.65	10846.8	11441.9	11658.2	20215.6	21211.6	21738.3
Q04837	16	15	90.6297	4.95972e-10	2.0124	-0.994044	Ctrl	CLN5 KO	Single-stranded DNA-binding protein_ mitochondrial OS=Homo sapiens OX=9606 GN=SSBP1 PE=1 SV=1	111108	126556	117551	115966	123892	112382	95439.1	99486	101859	45680.2	45340.7	45392.6	58495.9	42705.4	45060.9	41587.5	46388.2	46764.7	78005.5	63326	59824.7	51555.6	54640.5	56393	72516.7	73655.8	70719.1
Q04917	6	1	80.5307	5.75224e-05	2.67107	-1.3689	Ctrl	CLN5 KO	14-3-3 protein eta OS=Homo sapiens OX=9606 GN=YWHAH PE=1 SV=4	516.282	757.602	733.111	2107.65	2181.57	1801.56	1071.62	1163.41	1132.74	199.614	290.375	313.501	870.259	415.407	377.821	227.138	207.704	223.22	3374.74	216.913	331.672	326.746	221.167	294.578	148.62	290.318	255.174
Q04941	3	3	14.0075	0.60519	1.00988	0.00275028	CLN5 KO	Ctrl	Proteolipid protein 2 OS=Homo sapiens OX=9606 GN=PLP2 PE=1 SV=1	44765	39779.7	44837.8	25861.4	24670.9	23403.8	27791	29001	33852.9	37413.8	35123	39180.8	4175.24	38759.9	36195.7	42009.6	39868.9	39633.9	1320.7	41894.1	40672.5	40472.5	32951.2	34478.3	27448.1	30016.1	32123.3
Q05682	8	3	42.2362	0.000346474	1.63944	-0.716825	Ctrl	CLN5 KO	Caldesmon OS=Homo sapiens OX=9606 GN=CALD1 PE=1 SV=3	1640.11	2039.67	2017.25	1248.08	1759.88	1384.1	1422.27	1727.38	1437.2	1037.04	1154.31	1039	594.468	899.165	497.763	1865.2	1029.21	968.842	411.138	1255.92	687.702	703.522	1170.43	1280.13	1088.51	1137.87	1083.38
Q06830	30	18	140.403	0.187416	1.28627	0.394026	CLN5 KO	Ctrl	Peroxiredoxin-1 OS=Homo sapiens OX=9606 GN=PRDX1 PE=1 SV=1	20042	13398	13711.3	18411.9	20365.7	20735.5	16068.3	16001.6	15379.3	13936.9	15302.1	14669.4	42994	22370.8	23368.5	17314.4	17821	18306.2	63376	16362	17082.7	17462	18393.6	19035.6	20001.4	18531.8	20134.5
Q07020	3	1	22.462	0.640036	2.51875	-1.39432	Ctrl	CLN5 KO	60S ribosomal protein L18 OS=Homo sapiens OX=9606 GN=RPL18 PE=1 SV=2	19.2362	0	0	62.3228	137.34	88.7003	562.83	646.592	324.871	139.006	88.5358	0	0	0	89.3998	161.046	8.34402	26.1741	0	81.9525	43.7454	181.411	147.581	89.3275	212.165	131.749	62.1101
Q07021	8	8	50.2952	0.0505903	2.15294	-1.14233	Ctrl	CLN5 KO	Complement component 1 Q subcomponent-binding protein_ mitochondrial OS=Homo sapiens OX=9606 GN=C1QBP PE=1 SV=1	15358.4	24506	18179.7	102776	112756	111369	36301.3	38268.3	33090.6	36078.6	26802.7	20803.5	54358.4	34822.4	24746.9	26841.2	24001.6	22955.8	1031.46	32397.6	31083.2	24843.3	23033.1	22616.7	19150.1	17532.9	14512
Q07065	19	7	124.727	0.0276156	1.11425	0.162416	CLN5 KO	Ctrl	Cytoskeleton-associated protein 4 OS=Homo sapiens OX=9606 GN=CKAP4 PE=1 SV=2	27676.9	29356.4	27328.8	29816.3	27990.1	28803.1	26353.5	27690.4	26878.6	28851.4	28614.4	29967.1	32258.6	37156.9	39268.2	35496.2	33344.6	33583.2	23915.9	27748	25505.9	31985.1	28302	29186.8	31420.4	31432.3	33310.7
Q07157	20	5	87.2299	0.580643	1.03385	0.0522242	CLN5 KO	Ctrl	Tight junction protein ZO-1 OS=Homo sapiens OX=9606 GN=TJP1 PE=1 SV=3	793.297	2074.5	1936.59	1444.87	1709.21	1540.3	1104.7	869.863	1347.47	1399.69	1144.44	1093.66	1819.81	579.959	934.241	1217.85	1581.73	1204.38	7191.75	1349.6	825.853	1144.71	926.001	1106.84	1033.71	864.375	1090.84
Q07666	7	6	37.7238	0.925869	1.26251	0.31359	CLN5 KO	Ctrl	KH domain-containing_ RNA-binding_ signal transduction-associated protein 1 OS=Homo sapiens OX=9606 GN=KHDRBS1 PE=1 SV=1	27669.5	31126.4	26504.4	12932.3	14990.2	13704	30302.3	29713.9	31612.6	38795.5	39225.5	37057	1048.82	26422.4	23714.3	37481	39734.8	42368.1	461.385	40959.5	38034.1	39429.2	32897.7	33749.9	27271.9	25595.7	27608.9
Q07955	2	2	6.0911	0.114294	1.53008	0.634664	CLN5 KO	Ctrl	Serine/arginine-rich splicing factor 1 OS=Homo sapiens OX=9606 GN=SRSF1 PE=1 SV=2	3051.35	2899.11	1756.08	4473.88	3330.48	3685.87	2853.03	2832.68	3036.56	3559.95	3312.49	3829.46	640.641	3139.23	3270.51	5277.95	5674.85	6090.68	2106.54	8307.74	7386.83	6309.05	5484.72	5839.78	4519.68	5216.9	5469.5
Q08211	18	12	72.5184	4.03953e-09	1.27863	0.350784	CLN5 KO	Ctrl	ATP-dependent RNA helicase A OS=Homo sapiens OX=9606 GN=DHX9 PE=1 SV=4	56406.9	55338.8	50365	55696.7	54335.5	52743.5	55967.4	61089.6	57009.4	74067.9	68799.1	72171.4	56794.3	65929.8	68554	76784.7	78180.2	75537.2	67058.9	71783.5	74551.7	72375.3	74585.5	73932.2	68641.4	68085.2	68118.4
Q08378	8	1	31.8319	0.0274078	1.85922	-0.922619	Ctrl	CLN5 KO	Golgin subfamily A member 3 OS=Homo sapiens OX=9606 GN=GOLGA3 PE=1 SV=2	38506.1	35995.2	39914.9	51200.1	56840.6	53182.1	47176.2	50304.7	49897.2	33517.5	31885	33678.5	1369.89	7500.87	9138.2	22739.1	31294	37524.7	355.303	42141.3	41730.3	43265.3	39839	37164.9	21826.8	15322	4754.81
Q08379	3	1	12.2305	0.865966	1.01922	0.0260217	CLN5 KO	Ctrl	Golgin subfamily A member 2 OS=Homo sapiens OX=9606 GN=GOLGA2 PE=1 SV=3	137.623	107.401	0	356.908	272.201	379.299	127.36	231.463	216.266	210.586	62.8613	161.407	0	18.6661	25.6867	236.503	190.817	181.619	67.5546	302.302	218.163	422.958	328.08	316.452	273.737	326.985	382.945
Q08722	11	8	56.1062	0.147616	1.1009	-0.106904	Ctrl	CLN5 KO	Leukocyte surface antigen CD47 OS=Homo sapiens OX=9606 GN=CD47 PE=1 SV=1	14837.1	13053.9	12714.1	16287.2	14542	15538.4	12095	11973.6	12457.9	7745.01	7945.91	8337.47	51593.8	7296.21	8309.38	8781.69	11871	12143.7	11716.5	8480.06	8751.45	10167	11686.9	11302.5	12073.9	14589.4	11568
Q09028	3	1	27.8328	0.0149111	1.36772	0.46285	CLN5 KO	Ctrl	Histone-binding protein RBBP4 OS=Homo sapiens OX=9606 GN=RBBP4 PE=1 SV=3	2722.79	2956.74	2492.21	2820.8	2762.27	2723.59	2446	2276.14	2193.98	3089.3	3697.62	4033.91	1367.2	5760.26	4696.89	3546.8	3803.75	4281.62	4468.19	3653.2	3690.23	2826.41	2663.99	2567.57	3121.53	3047.64	3678.1
Q0VDD8	7	1	23.6284	0.56824	1.08596	0.19252	CLN5 KO	Ctrl	Dynein heavy chain 14_ axonemal OS=Homo sapiens OX=9606 GN=DNAH14 PE=2 SV=3	231.455	0	45.0084	285.088	160.297	0.629942	35.5517	105.237	90.4329	12.7601	35.8117	61.3244	0	110.56	68.5329	58.8324	29.137	130.23	868.496	176.614	88.5384	90.8111	58.1767	128.236	11.3332	59.1506	82.8185
Q10471	13	5	61.5572	0.12286	1.35739	-0.430004	Ctrl	CLN5 KO	Polypeptide N-acetylgalactosaminyltransferase 2 OS=Homo sapiens OX=9606 GN=GALNT2 PE=1 SV=1	5547.35	4356.5	3755.65	12798.8	11066	13825.9	5399.81	5187	4873.14	4768	4171.44	4283.57	5933.01	4827.62	4801.84	5337.7	5407.41	4931.46	8150.34	6657.29	6870.5	6126.74	5694.92	5839.98	4920.8	4972.24	4744.15
Q10567	19	8	96.8055	0.24499	1.05364	-0.0834442	Ctrl	CLN5 KO	AP-1 complex subunit beta-1 OS=Homo sapiens OX=9606 GN=AP1B1 PE=1 SV=2	31696.3	29737.7	30096.8	34144.3	37125.2	37497.4	32169.5	33063.7	31271.4	34261.8	33831.4	34309.4	21642.8	27651.7	31208.8	33409	34869.1	35348.4	33019.9	35474.8	33369.4	30750.8	31334.5	30897.9	27646.1	27629.1	26727.2
Q10713	2	1	16.8465	0.0104083	1.53689	-0.648541	Ctrl	CLN5 KO	Mitochondrial-processing peptidase subunit alpha OS=Homo sapiens OX=9606 GN=PMPCA PE=1 SV=2	5498.25	4881.32	4548.23	7108.74	7973.69	7469.31	8142.93	9116.04	6152.4	5867.55	5621.43	4621.01	1243.9	1788.84	1247.7	6244.49	6005.69	5542.98	4332.42	5748.55	4590.48	4112.8	4810.87	5126.01	4212.36	4235.83	3886.36
Q12840	4	2	22.8832	0.598357	1.01413	-0.0257573	CLN5 KO	Ctrl	Kinesin heavy chain isoform 5A OS=Homo sapiens OX=9606 GN=KIF5A PE=1 SV=2	64.6047	114.676	83.0307	203.259	58.5401	56.5967	109.245	142.188	127.91	165.885	178.576	83.4091	43.5556	34.7366	60.9689	72.1725	128.59	69.5608	0	206.424	174.151	87.0671	105.329	139.312	121.667	151.158	124.661
Q12846	8	3	49.1801	0.419655	1.49496	0.615992	CLN5 KO	Ctrl	Syntaxin-4 OS=Homo sapiens OX=9606 GN=STX4 PE=1 SV=2	1787.85	499.92	920.347	1076.8	1292.49	1418.38	1528.6	1522.78	1550.71	1101.71	980.234	881.723	1199.41	446.185	731.497	2700.83	1782.97	1697.22	10172.3	1252.04	1161.38	2167.63	2094.21	2102.73	1589.91	1518	1096.81
Q12849	8	5	29.039	0.000111817	1.6585	-0.730587	Ctrl	CLN5 KO	G-rich sequence factor 1 OS=Homo sapiens OX=9606 GN=GRSF1 PE=1 SV=3	37641.2	32993	39823.8	34622.3	39882.5	41124.9	31017.8	31707.2	27267.5	21352.6	23155.5	24995	9945.73	23937.2	28137.8	25711.8	27860.6	21196.1	7591.15	21875.1	23949.7	16380.1	22044	23551.3	20630.9	20240.7	18608.8
Q12873	6	2	19.2038	0.00244643	1.73205	0.772551	CLN5 KO	Ctrl	Chromodomain-helicase-DNA-binding protein 3 OS=Homo sapiens OX=9606 GN=CHD3 PE=1 SV=3	527.163	239.578	174.024	446.844	297.177	437.064	341.831	276.894	290.985	719.521	389.515	335.386	371.891	301.397	447.18	655.066	1056.81	673.419	300.415	474.239	847.7	693.596	890.299	913.94	516.265	505.952	409.064
Q12906	7	1	46.0005	0.266745	1.18119	-0.211292	Ctrl	CLN5 KO	Interleukin enhancer-binding factor 3 OS=Homo sapiens OX=9606 GN=ILF3 PE=1 SV=3	609.925	1086.17	721.543	1293.1	863.488	722.748	668.459	714.576	848.533	464.223	339.176	530.43	0	377.657	459.086	878.685	767.95	776.589	0	1001.35	1343.66	1289.02	1265.59	1140.66	670.58	748.599	694.183
Q12907	8	5	41.2013	0.0450311	1.34149	0.446698	CLN5 KO	Ctrl	Vesicular integral-membrane protein VIP36 OS=Homo sapiens OX=9606 GN=LMAN2 PE=1 SV=1	11739.8	10600	9840.51	13513.3	12428	12986.2	11409.6	10583.1	10677.9	11267.7	10165.1	10952.9	24590.1	11739.4	13096	16015.6	18352.2	17645.6	39539.5	12461.1	12742.6	12771.7	12364.3	13076.9	13907.2	14141.9	13604.9
Q12923	27	14	136.841	0.100012	1.19085	-0.294028	Ctrl	CLN5 KO	Tyrosine-protein phosphatase non-receptor type 13 OS=Homo sapiens OX=9606 GN=PTPN13 PE=1 SV=2	13412.3	13402.5	13622.1	18435.3	19619.9	19682.1	24161.1	24047.9	24649.3	23747.6	24026.8	23278.5	14384.6	16583.1	19192.2	12665.8	14102.2	13040.2	8885.55	15924.3	16962.9	14574.6	14759.7	14379.3	13925.7	13439.3	13371.5
Q12931	37	24	216.139	3.57778e-07	1.31849	-0.39322	Ctrl	CLN5 KO	Heat shock protein 75 kDa_ mitochondrial OS=Homo sapiens OX=9606 GN=TRAP1 PE=1 SV=3	143791	155524	146623	159769	166960	163564	143497	143353	148055	107821	110101	113312	132876	113063	110669	131812	131182	137089	93773.3	127653	122465	115336	118921	116819	97204.7	96630.6	103136
Q12955	21	5	91.4439	0.00932582	1.48792	-0.598142	Ctrl	CLN5 KO	Ankyrin-3 OS=Homo sapiens OX=9606 GN=ANK3 PE=1 SV=3	1755.7	2568.59	2293.56	3316.59	3731.39	3710.82	3419.92	2943	3546.66	2629.14	2938.34	3519.93	4668.17	2638.05	3024.96	1086.65	1155.03	917.674	2283.24	1337.72	1148.54	2321.94	1378.32	1547.59	1182.99	1462.25	1436.6
Q12959	11	4	68.0653	0.488338	1.14861	0.180094	CLN5 KO	Ctrl	Disks large homolog 1 OS=Homo sapiens OX=9606 GN=DLG1 PE=1 SV=2	1126.72	1180.27	1520.07	1328.04	1385.7	1427.37	1442.16	937.543	1058.61	1792.88	1002.13	1238.98	3133.74	2461.27	1412.53	1351.24	1113.07	874.909	1964.73	926.504	1110.73	1250.62	952.004	971.611	1547.9	1592.04	1506.23
Q13162	6	1	28.3957	0.200403	1.36293	-0.404476	Ctrl	CLN5 KO	Peroxiredoxin-4 OS=Homo sapiens OX=9606 GN=PRDX4 PE=1 SV=1	54.4565	126.6	34.6425	278.547	186.622	223.323	215.138	198.577	169.344	60.0112	18.0843	24.1976	0	19.2648	41.4395	100.757	99.0433	37.4264	165.322	179.989	135.496	233.043	123.962	132.908	310.878	294.836	205.771
Q13185	4	3	12.7586	0.0485969	1.52787	0.619617	CLN5 KO	Ctrl	Chromobox protein homolog 3 OS=Homo sapiens OX=9606 GN=CBX3 PE=1 SV=4	7551.02	6690.01	5871.03	7044.56	6650.64	7395.03	5756.18	5490.26	4872.8	8799.93	6760.97	8178.95	5657.74	8518.53	9101.17	10747.2	11003.8	12238.5	1558.82	13763.3	13016.1	11774.1	11906.2	12840.5	10077.3	9008.86	10207.4
Q13242	4	4	13.3289	0.948531	1.62812	0.72477	CLN5 KO	Ctrl	Serine/arginine-rich splicing factor 9 OS=Homo sapiens OX=9606 GN=SRSF9 PE=1 SV=1	3949.69	2212.53	1699.2	2579.97	3588.64	3690.86	3241.77	3716.51	3069.26	3734.5	3652.67	3971.33	0	3752.93	3304.04	6999.97	6124.97	5453.55	718.957	8447.42	8140.94	8142.23	7572.96	7080.42	4720.29	4515.26	4022.91
Q13277	2	1	12.4328	0.0759558	2.23392	1.21368	CLN5 KO	Ctrl	Syntaxin-3 OS=Homo sapiens OX=9606 GN=STX3 PE=1 SV=3	49.5868	35.5072	37.4934	261.623	211.007	300.639	378.046	356.501	304.344	168.285	208.995	124.282	1839.47	423.7	140.113	237.627	236.683	125.181	2795.6	230.438	218.461	371.129	311.095	290.876	374.539	376.304	171.385
Q13308	21	13	109.37	0.868152	1.0029	0.0222632	CLN5 KO	Ctrl	Inactive tyrosine-protein kinase 7 OS=Homo sapiens OX=9606 GN=PTK7 PE=1 SV=2	5908.12	6086.19	5125.98	11539.7	8833.7	9970.45	8619.3	8803.15	7808.3	6363.65	5802.23	5639	12835.1	6971.17	8801.36	9931.88	9410.64	8065.37	1874.64	8758.18	8005.6	8759.52	8859.75	8057.92	10612.7	8733.56	8329.39
Q13310	8	2	35.2674	0.7081	1.15993	0.225894	CLN5 KO	Ctrl	Polyadenylate-binding protein 4 OS=Homo sapiens OX=9606 GN=PABPC4 PE=1 SV=1	2064.02	790.48	514.288	1380.06	1482.41	1259.06	1159.02	955.922	1090.6	1185.07	842.086	778.342	2363.02	539.754	500.064	1201.08	1113.39	1274.29	382.692	2144.63	2215.41	2383.14	2080.73	2230.55	1307.7	1148	1122.92
Q13423	22	11	124.029	0.00368889	1.3373	-0.467313	Ctrl	CLN5 KO	NAD(P) transhydrogenase_ mitochondrial OS=Homo sapiens OX=9606 GN=NNT PE=1 SV=3	16664.8	36273.8	24334.8	32777.6	29495.4	32188.4	26852.1	26682.5	24366.8	32278.5	20754.8	21720.8	13533.4	17264.1	15894.6	24156.4	21672.7	30447.5	20921.7	24807.8	22428.2	19988	16848	17243.6	17386.7	18525.4	17472.7
Q13425	1	1	5.5302	0.399774	4.33175	-2.08603	Ctrl	CLN5 KO	Beta-2-syntrophin OS=Homo sapiens OX=9606 GN=SNTB2 PE=1 SV=1	73.6322	0	0	1594.69	914.68	1401.13	13.4923	76.1331	114.46	70.4513	0	0	0	0	86.4757	108.756	16.8453	0	879.504	137.747	80.9531	111.713	125.705	142.855	106.043	22.3619	44.3192
Q13428	26	15	145.032	4.43966e-05	1.27892	0.35401	CLN5 KO	Ctrl	Treacle protein OS=Homo sapiens OX=9606 GN=TCOF1 PE=1 SV=3	54100.9	65066.5	57195.8	51181.6	53559.2	52421.2	52898.7	51651.8	52311.6	70434.2	69450.2	68840.5	61461.9	83038.9	87052.2	79596.3	76189.7	78609.6	48641.5	69884.1	74911.5	65955.9	65105.8	62871.5	62207.1	64108.5	65970
Q13433	5	3	16.2283	0.409265	2.13793	1.15278	CLN5 KO	Ctrl	Zinc transporter ZIP6 OS=Homo sapiens OX=9606 GN=SLC39A6 PE=1 SV=3	651.95	604.201	683.726	250.377	242.824	367.021	730.637	759.433	679.664	378.093	572.095	702.403	179.465	8831.41	888.081	712.115	737.662	555.492	2719.83	253.522	325.55	220.731	432.366	429.492	944.472	1239.27	1128.29
Q13442	1	1	5.7554	0.000437706	1.33142	0.423623	CLN5 KO	Ctrl	28 kDa heat- and acid-stable phosphoprotein OS=Homo sapiens OX=9606 GN=PDAP1 PE=1 SV=1	2843.57	3266.96	2708.76	2608.83	2534.09	2137.53	2938.75	2689.24	2767.61	3166.95	3497.16	3074.77	5136.67	3568.1	3622.19	4047.26	3380.95	3159.1	6004.09	3714.82	3745.45	3185.61	3068.61	2992.71	3313.34	2986.84	3562.52
Q13464	17	5	87.224	0.000217691	1.72184	0.798401	CLN5 KO	Ctrl	Rho-associated protein kinase 1 OS=Homo sapiens OX=9606 GN=ROCK1 PE=1 SV=1	6328.7	3856.54	2605.93	2923.09	2671.72	3212.8	5251.15	4123.1	4762.45	5666.93	5533.51	6086.88	4041.4	5694.77	5870.65	7712.14	6711.62	6135.81	17917.9	5009.94	5929.22	6336.51	5968.27	5959.13	7467.74	7382.72	7636.55
Q13510	8	5	45.251	0.739929	1.07584	0.132949	CLN5 KO	Ctrl	Acid ceramidase OS=Homo sapiens OX=9606 GN=ASAH1 PE=1 SV=5	5909.36	3549.28	3943.01	5135.44	4358.81	5850.75	3956.03	4419.01	3689.3	3283.44	4010.57	3070.12	4634.37	2880.83	3017.32	7628.31	5695.84	4341.84	10349.7	4567.43	4990.53	4413.99	5187.36	4977.74	5268.5	4903.67	4590.75
Q13576	25	10	139.479	0.000138808	1.41016	-0.48524	Ctrl	CLN5 KO	Ras GTPase-activating-like protein IQGAP2 OS=Homo sapiens OX=9606 GN=IQGAP2 PE=1 SV=4	101319	107778	73106.1	129211	112700	109987	89333.8	89853.5	94751.1	62563.6	60535.9	64892.2	58099.4	66238.7	69398.6	86644	89389.4	87200.1	43248.1	74443.7	90379.5	86646.9	82788.3	82535	61321.8	59000.8	62528.6
Q13596	8	3	39.8724	0.35007	1.45194	0.576222	CLN5 KO	Ctrl	Sorting nexin-1 OS=Homo sapiens OX=9606 GN=SNX1 PE=1 SV=3	7471.92	9473.61	7202.87	9624.18	8366.63	9497.93	13494.5	13296.5	12820.7	7999.64	8495.87	7918.36	1854.4	19669	18441.4	16044.6	16029.1	11744.1	3024.71	15246.1	15203.5	18339.1	16172.9	15712	24686.4	24874.1	23520.8
Q13642	3	2	19.876	0.634797	1.33954	0.430116	CLN5 KO	Ctrl	Four and a half LIM domains protein 1 OS=Homo sapiens OX=9606 GN=FHL1 PE=1 SV=4	2437.84	2595.05	2539.27	3346.89	3274.01	2386.42	3168.39	3840.91	3288.97	3604.47	3134.67	3026.79	133.761	2341.97	2931.27	4149.23	4722.26	3828.14	7059.52	5418.88	4421.78	4777.66	4994.5	4331.67	4831.81	4473.46	3825.96
Q13740	10	7	47.8335	0.243961	1.06303	-0.0557431	Ctrl	CLN5 KO	CD166 antigen OS=Homo sapiens OX=9606 GN=ALCAM PE=1 SV=2	5001.08	4895.09	4211.86	5540.93	5007.01	4090.41	6196.85	6207.5	6279.58	3040.75	2889.62	2963.52	13097	2554.58	2784.72	3542.93	3581.24	3101.06	16949	3964.58	3957.32	4340.29	4132.37	3984.63	4592.37	4865.98	4893.71
Q13765	19	6	124.377	0.054204	2.69572	1.47161	CLN5 KO	Ctrl	Nascent polypeptide-associated complex subunit alpha_ muscle-specific form OS=Homo sapiens OX=9606 GN=NACA PE=1 SV=1	9548.65	9156.32	9883.9	7400.12	7728.22	7879.6	7962.31	8894.3	8156.53	11719.5	11365.1	11821.4	213005	15314.9	14574	12373.1	13301.9	13783.5	13421.6	10336	9838.51	9507.15	9104.49	10018	11202.9	11433.5	10918
Q13813	132	80	733.59	0.0385673	1.10939	-0.147405	Ctrl	CLN5 KO	Spectrin alpha chain_ non-erythrocytic 1 OS=Homo sapiens OX=9606 GN=SPTAN1 PE=1 SV=3	201069	212093	202083	234984	215797	223480	223308	242630	247195	194990	189430	191482	272624	174406	176673	167291	169071	170695	281845	192831	213996	197127	197925	200492	206775	208775	203920
Q14008	23	8	96.7013	0.0827812	1.26296	-0.310255	Ctrl	CLN5 KO	Cytoskeleton-associated protein 5 OS=Homo sapiens OX=9606 GN=CKAP5 PE=1 SV=3	11337.7	14784.1	14377.4	27224	27877.8	28932.4	15986	17124.5	16393.8	10476.1	9936.09	10049	44201.6	12719.4	12544.5	11597.7	11728.2	11181.9	23751.7	15257.9	13654.3	15299.4	14964.1	14625	15249.2	15063.9	13303
Q14061	3	2	14.9804	2.98533e-05	1.87322	-0.900358	Ctrl	CLN5 KO	Cytochrome c oxidase copper chaperone OS=Homo sapiens OX=9606 GN=COX17 PE=1 SV=2	5550.07	4881.71	5930.19	6983.52	6743.99	6922.75	6279.68	6303.65	6331.63	3115.33	2653.13	2592.91	9421.88	1728.52	3213.89	3398.05	3360.94	2916.63	7537.28	2510.65	2573.05	2311.26	3002.51	2345.57	2403.6	2046.48	2580.83
Q14103	5	4	34.3144	0.000175086	1.53985	0.601628	CLN5 KO	Ctrl	Heterogeneous nuclear ribonucleoprotein D0 OS=Homo sapiens OX=9606 GN=HNRNPD PE=1 SV=1	55898.7	30264.1	41440.3	49009.8	42567.7	51578.2	46180.4	48764.2	57757.1	90384.8	73209	73047.4	53583.2	95016.9	79351.3	93871.8	91636.7	94511.9	93948.7	70695.6	67520.9	54561.8	64015.6	59234.5	45043.3	49851.7	54644.5
Q14108	26	19	98.4193	0.0366645	1.24082	0.327586	CLN5 KO	Ctrl	Lysosome membrane protein 2 OS=Homo sapiens OX=9606 GN=SCARB2 PE=1 SV=2	30677.4	21399.2	24937.6	24220	25249.1	25014.8	23747.9	24385.8	24369.4	24918.4	25995.3	24745.1	66267.9	29393.2	30989	27754.4	28406.5	29013.6	46698.1	26351.7	26653.1	25635.2	27961.9	29261.6	28799.5	27802.6	29241
Q14126	15	9	81.9243	0.0298527	1.51592	-0.590883	Ctrl	CLN5 KO	Desmoglein-2 OS=Homo sapiens OX=9606 GN=DSG2 PE=1 SV=2	1127.97	690.789	605.888	2015.66	1408.3	1879.06	1369.11	1443.88	1021.56	754.156	817.795	725.409	179.511	463.328	491.899	549.438	784.142	558.842	962.837	833.693	950.187	1399.47	1332.42	1441.38	1068.18	948.342	993.323
Q14141	6	2	24.4332	0.00618559	Infinity	-	Ctrl	CLN5 KO	Septin-6 OS=Homo sapiens OX=9606 GN=SEPT6 PE=1 SV=4	0	0	0.412411	94.8385	114.045	133.683	0	0	0	0	0	0	0	0	0	0	0	0	0	0	0	0	0	0	0	0	0
Q14156	13	5	71.7211	0.0307888	1.27485	0.367659	CLN5 KO	Ctrl	Protein EFR3 homolog A OS=Homo sapiens OX=9606 GN=EFR3A PE=1 SV=2	20502	12876.7	12393.6	11775.4	13278.5	12876	14713.7	12815.1	16339	14357.2	15280.5	15531.5	8936.39	15847.7	16933.1	21619.4	22672.8	22214.7	9766.32	20227.3	19700.4	21680.4	21515.9	20487.7	18323.9	19724.1	20445.8
Q14160	28	12	162.633	0.675462	1.04616	0.0693063	CLN5 KO	Ctrl	Protein scribble homolog OS=Homo sapiens OX=9606 GN=SCRIB PE=1 SV=4	17804.3	22283.5	20443.5	20079.6	19519.6	17501.4	15970.8	15441.2	15058.1	18130.6	18504.7	17574.5	32832.1	26479	22079.7	17642.2	17097.5	17890.5	22533.5	16549.4	16189.7	14371.1	15847.2	15076.8	18902.7	18546.4	17107.5
Q14165	6	3	49.4817	0.915593	1.15093	0.223433	CLN5 KO	Ctrl	Malectin OS=Homo sapiens OX=9606 GN=MLEC PE=1 SV=1	4859.21	4374.15	3373.03	7839.03	6313.06	7342.45	5657.3	5489.45	6448.24	4992.08	4880.5	5550.01	451.823	2918.14	4510.98	7355.86	7803.11	7152.47	5522.3	9721.61	10175.2	9513.39	9247.98	8804.29	6547.56	7180.27	6669.23
Q14168	9	2	42.0525	0.0841892	1.26696	0.327258	CLN5 KO	Ctrl	MAGUK p55 subfamily member 2 OS=Homo sapiens OX=9606 GN=MPP2 PE=1 SV=3	4379.44	4019.88	4254	1600.74	2022.5	1936.89	3932.07	3852.97	3431.03	4828.72	3772.39	3725.83	5192.07	6457.03	5670.41	4586.26	4380.61	4076.67	7775.75	3094.2	2866.67	2785.64	2466.93	3122.79	3431.43	3208	3130.85
Q14240	17	4	102.838	0.939228	1.0236	0.0607068	CLN5 KO	Ctrl	Eukaryotic initiation factor 4A-II OS=Homo sapiens OX=9606 GN=EIF4A2 PE=1 SV=2	1054.19	1045	1071.44	2940.48	2957.29	2664.01	1480.23	1412.05	1339.04	1231.19	916.877	1325.59	1596.36	781.606	1459.41	1498.23	1423.91	1548.99	5981.57	1682.04	1809.59	1840.08	2209.7	1893.41	2211.29	1570.12	1700.85
Q14247	15	9	86.4984	0.00140243	2.38082	1.29648	CLN5 KO	Ctrl	Src substrate cortactin OS=Homo sapiens OX=9606 GN=CTTN PE=1 SV=2	11900	10015.1	8951.29	7833.02	8340.02	7184.77	8656.59	8813.5	7695.97	9684.32	10140.5	10551.4	17758.8	14706.3	13178.9	32333.9	23953.6	17275.1	18068.4	13372.7	12152.7	10848.4	11899.5	12572.6	31905.1	49415.7	68209.4
Q14254	33	24	164.797	0.0970215	1.17012	0.232101	CLN5 KO	Ctrl	Flotillin-2 OS=Homo sapiens OX=9606 GN=FLOT2 PE=1 SV=2	26903.1	26092.7	25211.3	26838	25558.9	25191.1	25830.3	26434	25847.2	28457.3	28477.1	30012.3	67075.4	26318.9	30378.9	28448.9	32965	29808.4	33943.3	27253.5	26314.5	27337.1	26969.7	25361.5	26212.1	26918.1	25146.5
Q14315	18	3	104.484	0.0058698	1.31382	-0.411851	Ctrl	CLN5 KO	Filamin-C OS=Homo sapiens OX=9606 GN=FLNC PE=1 SV=3	38171.2	34837.6	36074.8	31991.2	32845.4	29899.6	38153.2	40881.6	41189.6	33206.2	34710.7	33851	16351.6	25051.5	21381.4	30381.3	34155.2	33152.3	11290.8	31620.2	30254	29250.4	26199.6	26337.1	24255	27009.9	24825.8
Q14344	16	10	98.8257	0.979701	1.03582	0.077776	CLN5 KO	Ctrl	Guanine nucleotide-binding protein subunit alpha-13 OS=Homo sapiens OX=9606 GN=GNA13 PE=1 SV=2	19264.8	29773.4	17680.5	47574.6	37695.5	38777	35298.4	36255.9	33513.5	23112	23354.9	20862.3	11867.9	33692.2	38803.2	44502.3	42914.3	38748.3	8768.93	41013.9	39043.2	39015.7	38362.3	36011.4	47793.1	44340.8	40653.7
Q14498	11	5	66.7271	0.742235	1.0134	-0.0485863	Ctrl	CLN5 KO	RNA-binding protein 39 OS=Homo sapiens OX=9606 GN=RBM39 PE=1 SV=2	11057.2	13640.2	12269.8	11902	10659.1	11244.9	18561.7	20189.6	22273.4	19404.2	19461.6	19649.2	5795.01	11790	9987.6	13139.4	12459.6	11454.6	36826.9	11772.1	12628	13715.9	12371	11554.1	12422.3	13273.1	12406.8
Q14532	5	1	24.7735	0.00431882	1.68435	0.771877	CLN5 KO	Ctrl	Keratin_ type I cuticular Ha6 OS=Homo sapiens OX=9606 GN=KRT36 PE=2 SV=1	3333.67	1338.61	1162.17	1395.14	1177.76	1401.03	1389.09	1195.47	1305.19	1965	1553.86	1562.27	7472.62	1686.06	2117.83	2121.17	2691.46	2583.72	4740.5	2445.18	1563.31	2508.89	2635.42	2766.93	2259.95	1703.32	1767.48
Q14566	1	1	5.2744	0.465192	1.24514	0.335906	CLN5 KO	Ctrl	DNA replication licensing factor MCM6 OS=Homo sapiens OX=9606 GN=MCM6 PE=1 SV=1	1216.63	1622.53	1232.51	1960.49	1565.21	1780.37	1525.39	1626.34	1480.74	1487.68	1781.13	1670.84	3259.72	1907.48	1466.97	2709.57	2516.88	2516.1	237.546	1743.37	2232.03	2084.62	2018.16	2069.84	1710.03	1697.93	1779.48
Q14651	11	2	64.5359	0.00158932	10.398	3.44631	CLN5 KO	Ctrl	Plastin-1 OS=Homo sapiens OX=9606 GN=PLS1 PE=1 SV=2	163.967	30.0282	0	0	0	0	0	0	0	40.0312	53.126	0	89.8956	0	27.2411	35.85	30.9709	90.5921	2411.97	266.1	210.539	280.598	155.982	265.219	22.3841	53.8157	0
Q14676	7	3	32.2034	0.0495718	1.41237	0.493956	CLN5 KO	Ctrl	Mediator of DNA damage checkpoint protein 1 OS=Homo sapiens OX=9606 GN=MDC1 PE=1 SV=3	7898.29	6840.03	8456.9	7866.51	7251.76	8168.55	6572.59	7605.57	7206.75	11172.1	9133.87	10419.8	19523.4	11924.9	11565.8	13108	12287.5	12088	2327.21	8948.38	9840.3	8872.76	9303.74	9195.98	11547.9	10546.5	9900.61
Q14677	7	4	47.6103	0.134677	1.22901	-0.255073	Ctrl	CLN5 KO	Clathrin interactor 1 OS=Homo sapiens OX=9606 GN=CLINT1 PE=1 SV=1	461.951	370.204	484.959	826.041	604.142	510.306	290.948	433.018	411.521	195.704	380.083	133.834	262.912	571.114	527.171	491.658	386.047	441.539	709.763	364.151	438.53	377.145	489.35	312.643	256.371	399.163	411.84
Q14683	15	12	76.2073	0.000153747	1.50656	0.597493	CLN5 KO	Ctrl	Structural maintenance of chromosomes protein 1A OS=Homo sapiens OX=9606 GN=SMC1A PE=1 SV=2	22591.4	24032.4	21538.3	21496	19764.6	18776.9	26915.9	27988.5	27437	32649.2	31736.8	32971.4	29914.4	26086.4	24245.6	37530.7	35407.9	33282.4	79306.1	33182.4	33923	34133.7	35387.1	33606.6	30680.7	32773.5	37567.6
Q14697	14	9	86.8588	0.000124513	1.8264	-0.86938	Ctrl	CLN5 KO	Neutral alpha-glucosidase AB OS=Homo sapiens OX=9606 GN=GANAB PE=1 SV=3	33735.1	33027.1	32659.3	52923.7	50554.1	54272	40404.9	42839.8	39548.3	23219.2	22937.7	25050.8	5697.47	16212.9	14908.5	26586.7	27630.9	29541.7	16867.2	25159.4	27504.1	30934.9	29033.4	28383.6	23153.5	22456	20802.8
Q14739	9	6	51.5583	0.0349273	1.09604	0.131921	CLN5 KO	Ctrl	Lamin-B receptor OS=Homo sapiens OX=9606 GN=LBR PE=1 SV=2	26117	23222.6	22992.2	33182.8	31232.5	31910.9	25778.9	26665.5	22515.8	29800.6	26870	28143	29765.5	27662.5	27416.5	32589.3	31131.2	29297.6	32544.7	33430.5	30275.8	30181.4	31675.9	33150.7	28334.1	26508.3	25252.6
Q14789	58	18	323.208	0.459014	1.07937	0.0998371	CLN5 KO	Ctrl	Golgin subfamily B member 1 OS=Homo sapiens OX=9606 GN=GOLGB1 PE=1 SV=2	44841.4	45156.2	40078.7	50710.1	44236.2	40694.3	48909.9	46015.5	50371.6	55284.4	47071.3	51775.5	76892.4	53812.1	49400.5	33392.3	34681.7	32571.5	42480.6	42680.5	45724.5	48651.6	48161.3	47740.9	58041.2	57454.5	61455.2
Q14839	6	1	31.567	0.126223	1.95744	0.989541	CLN5 KO	Ctrl	Chromodomain-helicase-DNA-binding protein 4 OS=Homo sapiens OX=9606 GN=CHD4 PE=1 SV=2	676.973	1112.48	1023.9	2813.22	1960.25	2592.04	2753.1	2765.61	2228.37	2946.73	2545.46	2430.24	120.769	4275.01	3779.9	7093.53	6872.87	5422.06	874.271	3362.97	2449.92	4189.58	3655.13	3167.15	6086.7	5775.53	5130.06
Q14847	5	2	32.4231	0.846976	1.14624	0.272503	CLN5 KO	Ctrl	LIM and SH3 domain protein 1 OS=Homo sapiens OX=9606 GN=LASP1 PE=1 SV=2	48.6436	0	11.8891	12.6104	54.987	6.54761	22.2318	0	12.4823	1.84463	5.76813	10.7061	0	18.3132	77.7578	0.0214308	12.6156	3.1078	0	24.1849	11.4286	8.35658	0.967487	24.047	152.838	16.4456	19.9248
Q14974	7	3	34.1518	0.580851	1.17423	0.225078	CLN5 KO	Ctrl	Importin subunit beta-1 OS=Homo sapiens OX=9606 GN=KPNB1 PE=1 SV=2	1865.51	1878.42	2042.88	2471.72	1857.41	2287.06	2263.32	2216.45	1845.29	2634.07	2308.8	2659.24	1360.63	1482.18	1626.29	2164.07	2035.56	1871.4	901.206	1877.84	2296.09	2329.58	2406.71	2292.2	4150.58	4470.68	5114.94
Q14978	9	5	55.9851	0.556876	1.70795	-0.714466	Ctrl	CLN5 KO	Nucleolar and coiled-body phosphoprotein 1 OS=Homo sapiens OX=9606 GN=NOLC1 PE=1 SV=2	4850.56	3507.66	4136.88	42957.6	46295.7	46891.8	2759.76	3550.44	3155.58	3138.33	3383.44	3952.15	48495.1	3675.37	6975.49	4340.94	5026.92	5549.59	51646.3	6372.5	6170.57	6638.82	6667.92	7334.9	4875.05	5157.11	5740.93
Q14980	23	6	93.2938	9.55507e-05	1.18896	0.256721	CLN5 KO	Ctrl	Nuclear mitotic apparatus protein 1 OS=Homo sapiens OX=9606 GN=NUMA1 PE=1 SV=2	23741.7	26365.3	23869.1	23916.8	23648.7	23367.2	25789.5	26774.1	23712.1	26798.1	26949.8	26737.4	30097.1	30346	31889	33023.1	31915.6	35869.7	22508.1	30474.3	27746.6	28516.1	30452.3	27869.1	27600.5	28325.8	28842.2
Q14CN4	10	2	77.9083	0.0726102	1.12578	0.183623	CLN5 KO	Ctrl	Keratin_ type II cytoskeletal 72 OS=Homo sapiens OX=9606 GN=KRT72 PE=1 SV=2	6664.19	6013.09	5992.17	6899.77	6013.41	5379.45	5894.05	4747.7	5668.64	5661.94	5600.88	5709.12	7081.42	6562.86	7262.06	7555.21	7990.67	6276.96	9464.2	4456.35	6452.18	6409.66	6607.02	6363.96	6761.7	6622.47	7107.22
Q15029	18	7	93.9075	0.390661	1.0804	0.122446	CLN5 KO	Ctrl	116 kDa U5 small nuclear ribonucleoprotein component OS=Homo sapiens OX=9606 GN=EFTUD2 PE=1 SV=1	14042	11365.8	10641.7	14347.8	13202.9	13938.3	11879.1	11966.6	11919.1	11851.1	11604.4	12574.6	12385.2	11724.8	15038.4	14744	16220.5	14538.7	6566.4	13242.7	15977.9	15907.7	14049	15178.8	14026.1	14442.9	14752.7
Q15031	7	3	38.1876	0.026468	1.29797	-0.394127	Ctrl	CLN5 KO	Probable leucine--tRNA ligase_ mitochondrial OS=Homo sapiens OX=9606 GN=LARS2 PE=1 SV=2	7539.6	14164	9962.78	11539.1	11884	12649.5	14583.2	14091.6	13097.7	11337	11451.3	10990.8	42101.9	5563.88	5212.35	6328.26	7847.19	5716.98	5076.92	8079.02	11555.9	6019.05	6315.47	5980.93	6431.23	6498.9	6236.01
Q15056	2	1	11.1385	0.394712	8.66848	3.19824	CLN5 KO	Ctrl	Eukaryotic translation initiation factor 4H OS=Homo sapiens OX=9606 GN=EIF4H PE=1 SV=5	17.5067	0	0	8.92888	17.7623	4.72933	13.8371	0	4.24278	0	0	0	302.276	30.8621	92.8636	0	0	39.7492	190.876	0	0	95.7749	0	15.1003	152.561	33.1848	208.452
Q15075	42	19	265.406	0.00129483	1.20667	-0.278793	Ctrl	CLN5 KO	Early endosome antigen 1 OS=Homo sapiens OX=9606 GN=EEA1 PE=1 SV=2	62423.4	66145.7	67569.4	65009.8	70854.2	71102.5	94446.6	92422.2	91575.7	68483.3	64449.2	64664.9	69968.3	49531	62013.9	70235	68808.2	58838.3	55370.7	56887.4	59905.7	59581.2	63365.7	60321.6	66008.8	67802.5	63402.2
Q15084	9	9	46.0416	0.00646409	1.49319	-0.539293	Ctrl	CLN5 KO	Protein disulfide-isomerase A6 OS=Homo sapiens OX=9606 GN=PDIA6 PE=1 SV=1	16154.7	19810.1	13638.4	35396.6	23947	29477.1	19756.1	16614.2	22033.4	7805.97	7185.19	8489.6	13911.4	9023.51	9168.71	15752.9	14262.6	14080.8	32837.4	16958.7	16703	16402.8	16463.2	15541.9	16727.8	16378	15941
Q15233	16	9	89.5309	0.106835	1.11943	-0.165572	Ctrl	CLN5 KO	Non-POU domain-containing octamer-binding protein OS=Homo sapiens OX=9606 GN=NONO PE=1 SV=4	61788.3	65674.1	66841	66917.4	62443.2	62106.4	54444.9	57927.3	59062.3	57135.6	56408	53712.4	31808.4	54124.4	57161.9	67371	68443.4	67661.2	29413.6	65826	64551.9	48888	58439.5	58570.5	53101.9	52532.8	50366.2
Q15286	8	6	48.8224	6.2732e-05	1.6626	-0.749537	Ctrl	CLN5 KO	Ras-related protein Rab-35 OS=Homo sapiens OX=9606 GN=RAB35 PE=1 SV=1	5583.28	7220.6	6494.27	5371.85	4940.16	4872.82	5309.1	5474.47	5420.62	4026.27	3208.6	3497.04	8708	3293.16	3516.57	2822.29	2830.59	3122.73	1410.89	3434.7	3515.3	3130.28	3124.59	3206.96	3031.79	2311.9	2781.63
Q15287	2	1	22.7848	0.00483362	1.28534	-0.373143	Ctrl	CLN5 KO	RNA-binding protein with serine-rich domain 1 OS=Homo sapiens OX=9606 GN=RNPS1 PE=1 SV=1	4653.45	5365.82	4984.08	6077.51	6860.01	5863.71	5354.79	5102.22	5203.89	4827.77	4164.57	4599.43	5036.85	2954.05	4452.99	4051.05	3303.4	4354.53	1927.39	4138.52	4244.84	5735.98	4685.78	5034.28	4337.56	5027.47	4092.17
Q15293	10	3	37.52	0.0785582	1.16246	-0.205163	Ctrl	CLN5 KO	Reticulocalbin-1 OS=Homo sapiens OX=9606 GN=RCN1 PE=1 SV=1	6494.76	6750.14	6031.06	5130.17	6159.73	5779.74	4554.88	4527.09	5321.19	4160.66	4165.95	3861.01	6245.73	8816.97	6498.33	5438.37	4300.96	4177.16	8008.85	4133.1	3906.3	3581.86	4342.51	4002.4	4394.73	3366.64	3910.93
Q15370	1	1	6.1682	0.0369157	1.43494	0.54507	CLN5 KO	Ctrl	Elongin-B OS=Homo sapiens OX=9606 GN=ELOB PE=1 SV=1	4341.37	4206.8	3759.45	4092.51	3806.48	4110.57	3820.28	3886.69	3233.31	4012.9	3428.95	3672.99	6532.39	6221	4264.83	5390.86	4931.71	4865.32	18996.6	4447.23	3946.18	4871.7	5371.3	5592.65	4956.03	4836.03	4845.99
Q15388	10	6	23.2441	8.65496e-07	1.48782	-0.560169	Ctrl	CLN5 KO	Mitochondrial import receptor subunit TOM20 homolog OS=Homo sapiens OX=9606 GN=TOMM20 PE=1 SV=1	76774.6	87783.2	79531.3	109662	97987.5	99019.4	81792.2	82952.7	82365.3	50392.6	50690.4	52102.9	35306.5	61873.1	63290.9	61848.7	63711	59393.3	76603.8	59887.2	70450	60571	63697	65462.1	57067.3	58604.7	61578.8
Q15417	3	1	16.1319	0.0243508	1.2917	0.401195	CLN5 KO	Ctrl	Calponin-3 OS=Homo sapiens OX=9606 GN=CNN3 PE=1 SV=1	907.356	869.671	1190.16	1110.31	922.457	920.67	1063.22	985.69	1000.57	797.809	842.6	1272.38	746.296	1622.71	1588.92	1410.49	1361.11	1396.95	1224.6	946.293	1050.71	1147.13	1233.01	1225.42	1776.27	1809.89	1720.86
Q15424	11	8	39.7444	0.482291	1.12458	0.134402	CLN5 KO	Ctrl	Scaffold attachment factor B1 OS=Homo sapiens OX=9606 GN=SAFB PE=1 SV=4	9565.51	9879.98	8840.7	11545.4	11264.8	9458.42	15053	15238.1	13866.3	18412.9	14259.1	13899.2	4575.3	11050.3	10307	12570.1	15055.1	15393.8	5854.75	12724.3	13252	15805.3	14112.9	13648.4	15483	14937.8	14173.2
Q15691	11	6	43.6401	3.54234e-06	1.27977	0.361644	CLN5 KO	Ctrl	Microtubule-associated protein RP/EB family member 1 OS=Homo sapiens OX=9606 GN=MAPRE1 PE=1 SV=3	7568.23	6008.23	7272.93	7099.25	7276.03	7179.19	6458.79	6490.76	6661.98	8218.56	8736.5	8678.53	11327.7	7345.48	8400.92	9205.13	9298.51	9220.52	11023.8	7352.51	8176.86	8459.84	8611.15	8454.07	8289.47	9219	8712.12
Q15717	4	1	19.9371	0.0913215	1.14226	0.215511	CLN5 KO	Ctrl	ELAV-like protein 1 OS=Homo sapiens OX=9606 GN=ELAVL1 PE=1 SV=2	4090.97	4660.67	4323.29	5641.38	4949.82	4888.73	2787.1	2316.66	3159.12	3361.2	4151.93	4230.4	4704.37	6971.53	5444.8	4433.91	3906.63	4435.39	6034.07	4205.79	4313.75	3995.73	4874.23	5041.02	4683.21	4330.28	4992.28
Q15758	11	10	35.894	0.00276108	1.50053	-0.568596	Ctrl	CLN5 KO	Neutral amino acid transporter B(0) OS=Homo sapiens OX=9606 GN=SLC1A5 PE=1 SV=2	22256.2	23059.6	20256.4	23862.1	25351	24657.7	19954.1	20030.7	20822.6	11862.3	11967	11411.7	11032.6	11908	12389.1	14579.1	13939.3	13394.8	3557.62	23106.5	21220.7	18992.7	20068.8	19494.7	15924.1	15654.4	16403.1
Q15833	4	1	21.9979	5.49708e-05	3.35627	1.74158	CLN5 KO	Ctrl	Syntaxin-binding protein 2 OS=Homo sapiens OX=9606 GN=STXBP2 PE=1 SV=2	1673.37	935.873	1601.91	867.153	294.049	578.748	817.521	1259.73	938.697	3551.54	3661.5	5296.15	2921.83	1602.58	1897.32	7769.03	8318.25	5281.49	1224.18	1349.5	1417.32	1754.44	1843.8	1733.46	3782.47	3598.82	3188.13
Q16134	5	1	29.0923	0.0977209	1.91214	-0.875889	Ctrl	CLN5 KO	Electron transfer flavoprotein-ubiquinone oxidoreductase_ mitochondrial OS=Homo sapiens OX=9606 GN=ETFDH PE=1 SV=2	534.164	237.218	306.769	4019.96	3116.82	4088.95	698.89	666.903	480.169	235.701	194.241	192.595	402.583	19.9146	68.1628	474.624	523.696	343.021	6988.96	1018.01	697.116	881.94	730.437	707.182	557.771	338.957	425.09
Q16181	12	4	72.522	4.48991e-05	1.54964	-0.643178	Ctrl	CLN5 KO	Septin-7 OS=Homo sapiens OX=9606 GN=SEPT7 PE=1 SV=2	2064.87	2243.7	2333.25	2806.29	2886.73	2751.26	2157.69	1879.53	2287.15	1737.74	1552.11	1289.94	773.289	1663.13	1120.39	2282.93	2378.59	1798.12	1778.45	1409.26	1589.25	1406.48	1361.39	1417.88	1191.74	1330.86	1551.26
Q16513	10	3	40.2988	0.280671	1.13929	0.227555	CLN5 KO	Ctrl	Serine/threonine-protein kinase N2 OS=Homo sapiens OX=9606 GN=PKN2 PE=1 SV=1	246.931	573.583	478.31	289.158	452.974	423.19	343.414	714.678	387.938	261.852	161.529	321.991	312.344	2225.58	2216.56	268.966	127.948	97.5068	64.4716	362.506	37.4188	232.186	248.02	260.654	156.73	836.019	717.335
Q16531	2	2	8.9605	3.20139e-10	2.41253	1.25966	CLN5 KO	Ctrl	DNA damage-binding protein 1 OS=Homo sapiens OX=9606 GN=DDB1 PE=1 SV=1	2213.21	2340.53	3071.94	2170.15	2210.49	2207.48	2685.46	2558.3	2532.17	6648.28	5641.99	5881.63	7117.13	4724.02	5005.09	6633.45	6950.09	6057.09	3670.49	3795.5	3954.42	5823.24	5602.26	5332.85	6999.88	8999.8	7264.6
Q16543	5	2	30.1586	0.0017055	2.81133	-1.45103	Ctrl	CLN5 KO	Hsp90 co-chaperone Cdc37 OS=Homo sapiens OX=9606 GN=CDC37 PE=1 SV=1	592.864	768.009	395.069	2081.62	1441.89	1963.07	4115.08	3533.81	2514.57	357.319	314.158	343.621	269.976	1610.82	722.473	801.948	619.289	368.874	451.546	1091.77	1062.84	1284.01	929.813	687.428	562.067	594.281	310.513
Q16563	2	1	12.5278	0.123912	2.45623	-1.26586	Ctrl	CLN5 KO	Synaptophysin-like protein 1 OS=Homo sapiens OX=9606 GN=SYPL1 PE=1 SV=1	18.8613	0	28.6709	89.7364	44.991	170.98	111.817	201.116	155.927	23.6428	19.6064	31.5353	0	0	0	0	112.95	46.7578	154.299	40.9633	15.3949	0	34.8812	11.8259	70.2259	64.7772	42.5405
Q16576	7	4	42.8782	0.639634	1.04054	0.0320537	CLN5 KO	Ctrl	Histone-binding protein RBBP7 OS=Homo sapiens OX=9606 GN=RBBP7 PE=1 SV=1	3735.08	3796.72	4059.34	5224.73	4952.4	5366.92	3382.88	3819.14	3380.16	5648.47	7131.6	7120.57	990.719	2924.67	1826.27	3339.03	4647.96	4639.36	1273.87	6897.94	7190.76	6477.2	5903.16	5028.47	2419.19	2989.73	2044.05
Q16595	2	2	12.1427	0.0184143	1.24012	-0.310293	Ctrl	CLN5 KO	Frataxin_ mitochondrial OS=Homo sapiens OX=9606 GN=FXN PE=1 SV=2	10270.7	10147.9	10120.2	15215.3	16791.2	14228.6	12544.9	13246.3	12835.6	10316.6	10231.8	9800.79	10921.7	9117.29	8818.91	7974.08	8120.2	8261.87	5340.89	11847.1	11348.6	13190.3	13480	13399.2	12083.8	10957.7	10901.2
Q16625	9	6	56.7338	0.725085	1.02237	-0.0439316	Ctrl	CLN5 KO	Occludin OS=Homo sapiens OX=9606 GN=OCLN PE=1 SV=1	77252.7	131694	99917.8	42721.2	44379	41918.6	67775.2	66863.2	73085.8	80056.7	78865.9	74948.7	11700.9	121697	104450	82993.3	79511.6	83551.1	11329.5	83552.9	78953.2	68984.9	59428.3	64238.8	54392.5	59128.8	65178.8
Q16643	16	11	88.5519	0.788195	1.01525	0.0270294	CLN5 KO	Ctrl	Drebrin OS=Homo sapiens OX=9606 GN=DBN1 PE=1 SV=4	11348	12791.1	12962.7	10789.7	10671.9	10837.1	12764.9	12849.5	12925.6	11430.1	11257.8	11470.5	18270.8	12562.6	13047.6	10196.1	10752.9	10644.4	29057	10036.8	9617.6	9627.92	10170	9653.51	9832.72	10575	10970.3
Q16698	7	2	46.14	0.928845	1.03018	0.0492713	CLN5 KO	Ctrl	2_4-dienoyl-CoA reductase_ mitochondrial OS=Homo sapiens OX=9606 GN=DECR1 PE=1 SV=1	4924.97	2925.27	3792.04	4902.18	4209.81	5180.74	3778.07	3997.99	4061.92	3998.08	3686.04	3628.71	7434.12	3086.54	3024.78	4052.86	4103.94	4649.34	1307.76	4636.59	5819.49	5554.5	5551.72	5526.48	3755.98	4030.12	3978.84
Q16718	1	1	15.6029	0.152859	1.38033	-0.487317	Ctrl	CLN5 KO	NADH dehydrogenase [ubiquinone] 1 alpha subcomplex subunit 5 OS=Homo sapiens OX=9606 GN=NDUFA5 PE=1 SV=3	22509.5	31760.3	27963.8	23591.4	23725.8	23415.2	20675.9	21028.3	20155.8	21802.7	21885.5	20264.3	455.454	25904.9	26513.8	21587.9	21679.1	24158.9	192.502	20503.2	16023.8	17264.3	14727.8	15157.2	14515.2	14128.3	14503
Q16720	24	7	145.607	0.000664242	1.43331	0.513274	CLN5 KO	Ctrl	Plasma membrane calcium-transporting ATPase 3 OS=Homo sapiens OX=9606 GN=ATP2B3 PE=1 SV=3	16053.1	16037.2	16568.6	15729.2	15580.7	14668	15281.6	14355.8	13573.8	23520.4	22948.5	23217.3	11947.1	28305.1	28447.7	26328.1	28560.7	26104.3	14349.3	27405.6	23562.6	18930.6	18262	19411.5	16974.4	17185	19696
Q16740	8	4	55.3886	0.0078311	1.24174	-0.292351	Ctrl	CLN5 KO	ATP-dependent Clp protease proteolytic subunit_ mitochondrial OS=Homo sapiens OX=9606 GN=CLPP PE=1 SV=1	6492.01	7756.93	6793.54	7227.12	7553.5	7121	4765.83	4594.26	5220.21	3925.01	4290.14	4317.86	6829.76	5620.92	6040.86	5299.87	4943.61	5899.05	4258.39	5041.49	5020.74	4250.13	4866.29	4050.91	5649.14	5999.77	6347.31
Q16795	2	1	11.3698	0.941402	1.06211	0.0965136	CLN5 KO	Ctrl	NADH dehydrogenase [ubiquinone] 1 alpha subcomplex subunit 9_ mitochondrial OS=Homo sapiens OX=9606 GN=NDUFA9 PE=1 SV=2	3874.54	3647.69	3890.53	5296.2	3304.42	3241.84	4539.3	4598.39	4695.16	3880.77	4254.6	5797.91	2081.97	2736.47	847.721	5214.78	5753.18	5401.74	2937.84	4047.46	5074.57	5890.25	5795.87	6228.59	4765.53	4209.59	3864.07
Q16799	10	3	50.185	0.0317538	1.5355	-0.578926	Ctrl	CLN5 KO	Reticulon-1 OS=Homo sapiens OX=9606 GN=RTN1 PE=1 SV=1	1254.65	1235.11	1379.9	3611.9	3928.25	3615.98	3713.41	2308.08	2513.89	894.529	826.742	833.317	869.675	1755.81	1712.97	1892.98	1254.34	1146.2	1099.65	930.08	883.222	1643.84	1500.23	908.027	4145.62	4777.71	3613.59
Q16836	9	8	42.7904	4.20668e-09	1.44122	-0.519666	Ctrl	CLN5 KO	Hydroxyacyl-coenzyme A dehydrogenase_ mitochondrial OS=Homo sapiens OX=9606 GN=HADH PE=1 SV=3	41567.9	40652.2	40134.6	45902	40954.4	44118	36897.8	42765.3	37245.7	25971.2	24936.2	24713.8	26955.8	28996.8	33280.6	33830.3	33085.8	31447.6	24163.2	32968.7	30885	27786.8	29331.5	28431.8	26206.9	25393.9	25397
Q16850	5	4	30.1887	0.331672	1.13876	-0.195858	Ctrl	CLN5 KO	Lanosterol 14-alpha demethylase OS=Homo sapiens OX=9606 GN=CYP51A1 PE=1 SV=3	2116.35	2554.8	2508.36	3403.21	2893.29	2885.47	1887.7	1942.49	1781.48	2355.27	2396.85	2229.76	209.907	1312.59	2309.91	2203.44	2516.44	2354.14	3124.47	2441.63	2447.23	1755.07	1981.47	2176.53	2309.6	2321.66	2145.22
Q16891	36	22	239.965	0.00234327	1.28755	-0.355224	Ctrl	CLN5 KO	MICOS complex subunit MIC60 OS=Homo sapiens OX=9606 GN=IMMT PE=1 SV=1	107769	117424	107276	117137	112383	105738	90654.6	107889	93423.9	73615.2	69074.9	67794.7	103232	73297.6	76822.1	74006.8	77146.6	83529.8	194687	83517.2	76088.9	76111.8	74842.7	75125.3	69017.1	71968.8	70853.2
Q32MZ4	3	2	18.2274	0.285021	1.368	-0.369606	Ctrl	CLN5 KO	Leucine-rich repeat flightless-interacting protein 1 OS=Homo sapiens OX=9606 GN=LRRFIP1 PE=1 SV=2	131.866	0	25.3884	118.99	54.7922	76.1958	84.4407	42.0268	49.3455	0	13.6624	16.1522	0	130.894	189.072	81.2689	108.238	0	0	3.07624	52.007	34.5042	64.043	41.8945	46.481	36.5787	34.5315
Q3ZCQ8	3	1	34.0092	0.789233	1.12553	0.15182	CLN5 KO	Ctrl	Mitochondrial import inner membrane translocase subunit TIM50 OS=Homo sapiens OX=9606 GN=TIMM50 PE=1 SV=2	10263.3	11952.1	10096.6	8491.72	7696.62	8676.99	9328.56	9155.55	9037.4	12922.1	13405.9	13887	4780.06	12891.6	15103.1	9798.09	11886.2	12111.4	1775.13	10810.2	10331.2	11970.5	8691.93	9924.08	9417.92	10492.4	10463.6
Q494V2	3	1	11.6105	0.349388	1.03163	-0.0551335	Ctrl	CLN5 KO	Cilia- and flagella-associated protein 100 OS=Homo sapiens OX=9606 GN=CFAP100 PE=2 SV=1	481.478	574.125	617.2	282.311	264.435	166.678	883.447	761.799	776.171	579.841	471.684	296.581	64.7859	162.811	145.566	141.649	179.695	214.403	3162.89	537.138	502.405	574.18	528.205	647.761	380.112	419.726	311.015
Q4KMP7	3	3	18.1705	0.671452	1.11612	0.170708	CLN5 KO	Ctrl	TBC1 domain family member 10B OS=Homo sapiens OX=9606 GN=TBC1D10B PE=1 SV=3	2256.34	1934.03	1786.43	3095.22	2993.27	2485.85	2761.05	3078.11	3265.99	2509.65	2789	2643.47	12162.9	2650.7	1956.89	1809.43	858.669	1633.22	7346.11	2265.89	1831.06	2241.17	1161.73	1201.33	2487.33	2421.96	2836
Q4KWH8	3	1	18.0407	0.000489986	1.76638	0.810234	CLN5 KO	Ctrl	1-phosphatidylinositol 4_5-bisphosphate phosphodiesterase eta-1 OS=Homo sapiens OX=9606 GN=PLCH1 PE=1 SV=1	2846.79	2166.45	2213.46	1456.93	1635.55	1998.84	1864.84	2205.65	1517.47	3950.01	3938.85	3432.25	5298.85	2016.95	2680.92	3883.63	3405.53	3128.04	9393.41	3145.49	3084.09	1986.22	2596.11	2973.24	3111.9	2456.44	2775.55
Q4VCS5	38	16	232.417	0.654162	1.08156	0.110214	CLN5 KO	Ctrl	Angiomotin OS=Homo sapiens OX=9606 GN=AMOT PE=1 SV=1	26152.7	29899.6	26419.2	33927.5	32414.9	34193	32562.6	30250.5	29883.1	34265.5	31698.2	33696.8	56049.5	28251.1	30264.4	29502	31073.9	29934.8	71153.7	29322.8	30479.6	28953.1	28890.8	26941.2	25458.7	25932.2	24513
Q53GQ0	9	7	39.6518	0.386894	1.07989	-0.0890887	Ctrl	CLN5 KO	Very-long-chain 3-oxoacyl-CoA reductase OS=Homo sapiens OX=9606 GN=HSD17B12 PE=1 SV=2	3042.59	1717.08	2337.15	2346.87	2159.18	2285.13	1740.27	1642.99	1481.1	1430.2	1487.96	1388.27	3851.53	997.663	1094.39	2246.72	2580.74	2088.24	3247.9	1906.71	2363.54	1472.95	1298.28	1720.21	1933.88	1571.92	2049.14
Q53H12	5	1	29.9485	0.20259	1.70068	-0.759876	Ctrl	CLN5 KO	Acylglycerol kinase_ mitochondrial OS=Homo sapiens OX=9606 GN=AGK PE=1 SV=2	400.105	1232.25	623.468	2321.24	1696	1165	3941.49	3404.27	2003.69	1016.02	764.717	660.837	0	898.919	892.073	2227.41	1773.57	1450.28	0	707.471	630.922	1309	1131.12	862.087	2230.3	1864.67	1322.72
Q567U6	5	2	25.8714	0.330083	1.37908	-0.437328	Ctrl	CLN5 KO	Coiled-coil domain-containing protein 93 OS=Homo sapiens OX=9606 GN=CCDC93 PE=1 SV=2	34.273	72.5617	0	30.8228	114.616	69.6298	23.9065	80.0329	0	23.5481	22.9999	0	192.809	0	0	26.7286	87.7983	0	81.241	0	0	18.1591	0	24.3086	51.7103	53.0479	35.2246
Q587I9	2	1	11.8879	0.0743708	2.77186	1.53127	CLN5 KO	Ctrl	Vesicle transport protein SFT2C OS=Homo sapiens OX=9606 GN=SFT2D3 PE=2 SV=1	749.627	247.262	614.206	748.062	812.18	797.165	769.863	780.592	671.329	520.452	421.811	459.449	12266	1186.45	5071.93	821.717	637.953	1041.16	3730.07	822.474	583.259	1261.32	1216.32	1344.41	965.684	1099.91	866.811
Q58FF3	18	9	102.944	0.379557	1.07819	-0.0947282	Ctrl	CLN5 KO	Putative endoplasmin-like protein OS=Homo sapiens OX=9606 GN=HSP90B2P PE=5 SV=1	13419.4	11948	11627.1	18400.9	18342.5	18618.5	11754.4	11730.7	11607.5	10975.2	12022.3	12171	8944.46	15604.7	13505.1	15707.4	16025.5	12655	15537.5	12877.5	12623.5	12257.9	13082.2	13964.2	12612.1	13412.4	12435.2
Q58FF6	14	4	94.5412	0.000832554	2.45729	1.2964	CLN5 KO	Ctrl	Putative heat shock protein HSP 90-beta 4 OS=Homo sapiens OX=9606 GN=HSP90AB4P PE=5 SV=1	625.29	414.5	472.219	388.499	212.55	395.612	409.8	452.41	427.047	1045.17	1209.1	1035.16	108.377	1686.11	2087.24	893.966	831.609	812.993	770.121	665.954	766.03	906.232	1333.3	1058.93	1017.73	1217.46	1219.77
Q58FF8	29	16	138.161	0.0738493	1.27427	0.356204	CLN5 KO	Ctrl	Putative heat shock protein HSP 90-beta 2 OS=Homo sapiens OX=9606 GN=HSP90AB2P PE=1 SV=2	2749.84	1931.09	2462.83	2968.59	2452.52	2921.32	2064.13	2408.8	2630.89	2951.69	2563.86	2699.38	6275.49	4140.97	4620.11	2893.79	2728.41	2690.45	5559.23	2355.42	2326.72	2222.97	3182.73	2697.27	2737.13	2557.53	2368.47
Q5BKZ1	4	2	20.4306	0.42888	1.04907	-0.0593932	Ctrl	CLN5 KO	DBIRD complex subunit ZNF326 OS=Homo sapiens OX=9606 GN=ZNF326 PE=1 SV=2	4875.24	6694.84	6108.92	5025.07	4792.06	5065.77	4732.2	4685.52	4774.04	4383.33	3839.76	4235.99	3469.31	3527.66	3938	6069.47	6645.79	5818.26	5978.53	5349.84	6137.05	5299.74	5360.45	5235.93	4373.49	4802.84	4668.51
Q5JRA6	6	1	24.3042	0.447367	1.06911	0.103966	CLN5 KO	Ctrl	Transport and Golgi organization protein 1 homolog OS=Homo sapiens OX=9606 GN=MIA3 PE=1 SV=1	340.521	439.391	504.309	897.579	921.461	808.79	740.275	729.613	789.98	667.752	437.932	437.251	0	850.173	536.678	1156.96	852.643	864.884	0	884.329	668.676	1122.11	1101.5	1090.38	933.966	850.786	740.933
Q5JRX3	6	2	35.3335	0.00013563	2.07373	-1.08248	Ctrl	CLN5 KO	Presequence protease_ mitochondrial OS=Homo sapiens OX=9606 GN=PITRM1 PE=1 SV=3	10428.5	11427.4	11325.9	13884.1	13581.7	14707.3	13132.6	13112.6	12548.5	8273.92	7486.06	7706.02	3849.42	4345.77	5877.43	5109.27	6415.17	6766.16	843.164	8267.97	8112.27	7769.24	6869.53	7863.84	4906.29	4987.26	4641.35
Q5JSL3	7	3	34.8107	0.0607692	1.95258	1.03498	CLN5 KO	Ctrl	Dedicator of cytokinesis protein 11 OS=Homo sapiens OX=9606 GN=DOCK11 PE=1 SV=2	161.151	20.7031	49.9193	162.063	176.572	181.208	62.3728	140.707	163.845	38.7748	41.5364	72.321	360.523	96.6477	114.63	322.224	331.87	150.715	154.265	303.908	162.207	379.102	386.717	378.248	512.886	227.044	334.456
Q5JTJ3	2	1	8.1908	0.0418192	2.63574	-1.36791	Ctrl	CLN5 KO	Cytochrome c oxidase assembly factor 6 homolog OS=Homo sapiens OX=9606 GN=COA6 PE=1 SV=1	1260.63	1001.67	1235.9	3109.48	2971.71	2917.17	1276.74	1093.12	1074.17	429.536	643.95	614.162	86.9866	498.417	668.887	899.297	784.062	837.263	0	983.772	851.382	908.652	1216.78	935.185	550.266	612.675	574.435
Q5JTZ9	6	4	36.4809	0.838197	1.16711	0.23962	CLN5 KO	Ctrl	Alanine--tRNA ligase_ mitochondrial OS=Homo sapiens OX=9606 GN=AARS2 PE=1 SV=1	12420	11692	10819.6	13215.1	11583.3	13416.3	11291.6	11373	11186.1	11132.1	9563.05	9746.89	26368.9	9440.16	8630.8	12829.2	12784.6	11538.7	52240.4	11317.6	10229.6	11612.9	9880.51	10203.1	10725.8	10890.2	10619.8
Q5SSJ5	5	3	22.0759	0.000115791	2.66254	1.43657	CLN5 KO	Ctrl	Heterochromatin protein 1-binding protein 3 OS=Homo sapiens OX=9606 GN=HP1BP3 PE=1 SV=1	7854.32	8219.71	8010.52	3294.59	2664.42	2853.98	6961.91	7703.59	7511.25	11691.2	11417.9	12843.5	9541.23	12309.4	13861.7	10210.2	10195.9	9819.83	84113.5	12639.7	14405.7	14174.5	13503.9	13516	12907.6	13207.2	12915.6
Q5T1M5	2	1	9.7745	0.490305	Infinity	#DIV/0!	CLN5 KO	Ctrl	FK506-binding protein 15 OS=Homo sapiens OX=9606 GN=FKBP15 PE=1 SV=2	0	0	0	0	0	0	0	0	0	0	0	0	0	0	0	0	0	0	58.1709	0	0	0	0	0	0	0	0
Q5T2T1	7	2	34.3613	0.52769	1.02729	0.015065	Ctrl	CLN5 KO	MAGUK p55 subfamily member 7 OS=Homo sapiens OX=9606 GN=MPP7 PE=1 SV=1	1196.87	779.582	1197.77	1937.33	2035.7	2089.81	1460.18	998.446	1108.8	488.51	503.607	563.798	1907.59	798.415	1064.54	1011.77	883.537	533.159	4155.1	1054.43	1365.82	1792.64	1570.62	1733.92	1848.17	1947.24	1705.78
Q5T5U3	3	1	10.6618	0.641128	4.19002	2.13696	CLN5 KO	Ctrl	Rho GTPase-activating protein 21 OS=Homo sapiens OX=9606 GN=ARHGAP21 PE=1 SV=1	138.507	0	9.69239	173.512	66.6493	117.943	209.934	135.508	59.4903	65.67	24.1719	53.6069	2393.48	0	0	32.2481	59.9866	87.8487	3795.74	131.01	96.1924	121.879	109.858	163.944	202.196	116.995	181.364
Q5T9A4	12	1	82.4825	0.886932	1.29083	0.343649	CLN5 KO	Ctrl	ATPase family AAA domain-containing protein 3B OS=Homo sapiens OX=9606 GN=ATAD3B PE=1 SV=1	7777.08	10242.1	9403.22	9738.52	8120.02	9064.11	7688.3	7940.94	9113.4	14610.3	12982.6	12945.7	193.757	16627.1	14086.9	15677.5	15365.2	16804.9	5525.55	11997.8	11370.1	9498.8	11254.2	9845.13	7541.68	8790.92	9059.39
Q5T9L3	1	1	4.6176	0.892088	1.2018	0.307863	CLN5 KO	Ctrl	Protein wntless homolog OS=Homo sapiens OX=9606 GN=WLS PE=1 SV=2	1942.07	1491.43	1631.25	2129.32	1789.98	1867.38	1255.24	1337.8	993.603	944.188	1006.79	1024.39	3504.91	191.907	565.86	2451.63	1951.04	1748.72	2361.16	2803.73	3751.7	1926.11	1838.31	1828.54	2181.87	2230.57	2391.92
Q5TZA2	67	16	358.293	0.229691	1.16749	0.220322	CLN5 KO	Ctrl	Rootletin OS=Homo sapiens OX=9606 GN=CROCC PE=1 SV=1	47391.8	60052.8	54822.2	22515.5	22510.4	22393.9	70471.6	70139.9	67776.3	58896.7	56848.7	51711.2	45799.9	88540.9	92586.3	31643.1	30848.3	29539.1	97891.6	48704.3	47473.5	46660.6	56305.7	50467.8	60612.6	63116	65251.8
Q5VT25	7	3	33.0221	0.843674	1.1231	0.184467	CLN5 KO	Ctrl	Serine/threonine-protein kinase MRCK alpha OS=Homo sapiens OX=9606 GN=CDC42BPA PE=1 SV=1	898.065	803.57	796.236	1743.39	1423.06	1277.54	888.776	953.326	861.066	961.286	654.853	1017.82	697.591	380.603	645.708	1259.46	1574.06	1369.65	3742.29	1374.96	1447.85	1282.58	1261.3	1304.04	990.646	949.676	750.247
Q5VTE0	36	27	135.435	0.645815	1.07139	0.0851014	CLN5 KO	Ctrl	Putative elongation factor 1-alpha-like 3 OS=Homo sapiens OX=9606 GN=EEF1A1P5 PE=5 SV=1	246109	232375	245393	251322	267085	273471	248197	254961	248146	315386	307568	306488	143920	341153	352680	307454	299662	306902	133591	272480	284306	229568	232457	242493	258062	262780	260855
Q658P3	3	2	20.0715	0.0249515	3.82287	1.99122	CLN5 KO	Ctrl	Metalloreductase STEAP3 OS=Homo sapiens OX=9606 GN=STEAP3 PE=1 SV=2	20.2055	150.327	0	0	11.65	33.2514	30.585	0	0	33.4605	13.0581	0	625.443	202.478	75.0674	33.3427	13.5199	46.1239	450.039	0	38.8455	95.1341	58.5361	26.719	51.7999	55.3612	62.0698
Q68EN5	2	1	8.3393	0.0951732	1.24993	-0.300519	Ctrl	CLN5 KO	Uncharacterized protein KIAA0895-like OS=Homo sapiens OX=9606 GN=KIAA0895L PE=2 SV=1	1271.68	678.165	1305.46	1313.4	1051.96	988	1164.47	1291.41	1241.19	684.117	749.795	967.157	364.637	646.679	964.23	1160.48	1363.63	857.283	214.583	1250.18	1092.28	748.789	1143.72	979.558	997.485	1331.63	973.817
Q6BDS2	4	2	22.8104	0.728943	1.5792	0.649011	CLN5 KO	Ctrl	UHRF1-binding protein 1 OS=Homo sapiens OX=9606 GN=UHRF1BP1 PE=1 SV=1	4199.17	1062.93	1448.91	1399.9	1303.94	1955.53	1480.23	1668.71	1841.64	3214.18	2539.75	2686.36	0	3284.1	3796.95	3935.56	4425.35	3744.39	0	4246.16	3373.31	3131.43	2971.19	2997.05	2404.36	2467.95	2456.48
Q6IAA8	9	7	26.524	0.0767905	1.17022	0.225851	CLN5 KO	Ctrl	Ragulator complex protein LAMTOR1 OS=Homo sapiens OX=9606 GN=LAMTOR1 PE=1 SV=2	12513.4	12482.5	11594	6002.87	6612.44	6306.94	12173.8	12168.9	12690.6	12164.8	12764	12996.5	6376.18	13412.2	13741.3	11155.6	11445.9	11597.8	17474.2	10668.8	10134.4	11405.4	12078	11964.6	12349	12443.1	12425.4
Q6IE36	2	1	7.457	0.842034	2.36751	1.22274	CLN5 KO	Ctrl	Ovostatin homolog 2 OS=Homo sapiens OX=9606 GN=OVOS2 PE=2 SV=2	7816.66	9942.58	7937.44	7318.12	8198.85	8769.84	7457.7	7976.57	6624.12	23525.1	23547.2	24161.9	0	31922.2	32287.3	23267.1	24435.4	24891.1	0	22709.3	21755.6	15422.9	15420.3	17183.2	13758.7	13741.4	13091.7
Q6IQ22	4	2	26.6757	0.283684	2.31531	1.29367	CLN5 KO	Ctrl	Ras-related protein Rab-12 OS=Homo sapiens OX=9606 GN=RAB12 PE=1 SV=3	49.6747	0	19.2406	77.2347	120.298	67.6059	17.8013	36.4017	62.7048	0	0	116.304	1427.45	0	0	18.8837	14.2959	50.4369	270.26	0	20.2929	0	8.12401	73.1133	49.3706	28.7419	10.9625
Q6NUK1	16	13	63.57	0.598267	1.0186	-0.0332954	Ctrl	CLN5 KO	Calcium-binding mitochondrial carrier protein SCaMC-1 OS=Homo sapiens OX=9606 GN=SLC25A24 PE=1 SV=2	42536.8	38538.7	37691.7	42689.1	39654.4	40704.4	41253	40737	45983.4	43517.8	44681.6	42378.6	48148.6	40753.8	43676.8	44382.2	45650.2	44522.7	32424.9	37148.8	39351.1	42504.6	40959.5	38922.5	32978.7	31385.3	32683.9
Q6P1A2	2	2	10.8119	0.00021458	2.04301	1.06139	CLN5 KO	Ctrl	Lysophospholipid acyltransferase 5 OS=Homo sapiens OX=9606 GN=LPCAT3 PE=1 SV=1	1224.23	1631.52	1188.56	1042.28	1425	927.364	1383.3	1334.02	1579.88	1690.15	1814.77	1883.38	6878.47	3211.82	2441.11	2350.04	2133.91	2283.9	5258.49	1471.31	1994.04	1394	1920.19	1899.27	3060.72	3254.06	3014.5
Q6P2Q9	15	8	74.7817	0.0631781	1.34076	-0.433198	Ctrl	CLN5 KO	Pre-mRNA-processing-splicing factor 8 OS=Homo sapiens OX=9606 GN=PRPF8 PE=1 SV=2	100006	119884	109936	124206	111878	124673	94421.8	81099.3	97807.4	89393.5	90252.2	84011.5	17932.1	44791.6	112132	97922.2	98961.6	105878	12301.2	109460	95144.2	95947.8	82888.9	76812.7	70936.3	77702.8	75384.4
Q6P4Q7	3	1	15.5035	0.236371	1.28929	-0.284114	Ctrl	CLN5 KO	Metal transporter CNNM4 OS=Homo sapiens OX=9606 GN=CNNM4 PE=1 SV=3	66.1905	0	0	360.305	370.529	202.384	0	0	19.0626	0	0	0	182.239	56.1482	78.8478	283.66	164.191	105.502	34.3964	34.7312	30.1335	103.806	91.1308	100.337	197.661	52.0668	65.0421
Q6P9B6	2	1	12.6349	0.490305	Infinity	#DIV/0!	CLN5 KO	Ctrl	TLD domain-containing protein 1 OS=Homo sapiens OX=9606 GN=TLDC1 PE=1 SV=2	0	0	0	0	0	0	0	0	0	0	0	0	1715.03	0	0	0	0	0	0	0	0	0	0	0	0	0	0
Q6PEY2	31	19	107.036	0.05298	1.93496	0.993386	CLN5 KO	Ctrl	Tubulin alpha-3E chain OS=Homo sapiens OX=9606 GN=TUBA3E PE=1 SV=2	1472.11	1002.45	1011.05	2273.15	1965.13	2433.36	1899.7	1828.3	1818.33	1718.36	1625.88	1494.9	2124.42	1458.55	1199.07	2700.76	2088.88	2358.77	19994.4	2983.82	2756.48	3280.52	3273.52	2851.48	3063.52	2866.26	2932
Q6PI48	6	1	16.3301	0.0282287	2.1265	1.11683	CLN5 KO	Ctrl	Aspartate--tRNA ligase_ mitochondrial OS=Homo sapiens OX=9606 GN=DARS2 PE=1 SV=1	4487.18	2492.93	3078.34	3976.57	5011.09	4379.62	5660.55	6732.02	5607.99	6485.24	7323.52	6190.77	4163.24	14831.8	9893.16	6173.31	6052.41	5620.67	61590	5775.24	6702.81	5574.06	6486.05	6355.21	4425.17	5055.12	7488.02
Q6UB35	12	6	67.778	0.203411	1.09718	-0.125339	Ctrl	CLN5 KO	Monofunctional C1-tetrahydrofolate synthase_ mitochondrial OS=Homo sapiens OX=9606 GN=MTHFD1L PE=1 SV=1	20594.7	27343.7	21686.4	30687.9	27053.3	29947.5	25553.9	23439.8	25463.8	21122.5	18265.8	20869.9	31992.3	20108.7	18424	25849.8	25924.5	27202.4	65110.1	19621.1	18947	19663.6	18418	19034	16992.9	17719.1	17217.4
Q6WKZ4	2	2	8.8187	0.208208	1.22404	0.279376	CLN5 KO	Ctrl	Rab11 family-interacting protein 1 OS=Homo sapiens OX=9606 GN=RAB11FIP1 PE=1 SV=3	1965.86	1755.22	1992.98	748.638	762.173	839.17	859.048	1416.93	1541.65	1848.59	1989.04	1447.9	1228.03	876.747	1717.86	1961.82	1915.8	1418.1	426.106	1267.35	1251.14	1724.36	1669.58	1695.36	1879.71	2335.85	2433.82
Q6ZR08	12	4	45.8767	0.000500098	1.77876	0.783041	CLN5 KO	Ctrl	Dynein heavy chain 12_ axonemal OS=Homo sapiens OX=9606 GN=DNAH12 PE=2 SV=2	1288.07	841.862	977.108	1837.41	1255.52	1274.46	1880.38	1696.72	1472.51	3847.58	3149.45	3100.49	1918.45	2477.45	1812.8	1418.55	1383.48	980.427	3466.88	2289.7	2635.6	2519.87	2132.1	2071.64	3244.66	3129.62	2975.87
Q70UQ0	3	1	5.9646	0.0750896	2.74167	1.53752	CLN5 KO	Ctrl	Inhibitor of nuclear factor kappa-B kinase-interacting protein OS=Homo sapiens OX=9606 GN=IKBIP PE=1 SV=1	112.039	46.5633	148.909	128.156	144.688	134.947	74.799	128.209	94.7161	0	67.354	15.1255	4837.11	18.7925	20.3591	28.5847	100.843	46.9758	36.1253	46.7	91.106	26.6267	125.409	26.8563	7.74602	10.9879	48.0474
Q7KZF4	11	6	57.5804	0.165999	1.14157	0.194627	CLN5 KO	Ctrl	Staphylococcal nuclease domain-containing protein 1 OS=Homo sapiens OX=9606 GN=SND1 PE=1 SV=1	30465.2	29449.9	28373.8	10623.1	11772.1	11593.8	17400.9	19158.6	17261.1	21386.2	21430.3	22052.5	11374.6	28241.9	36509.1	21609.9	24057.1	22633.5	32982.4	20398.8	20000.7	18450.4	20093.3	21017.1	19479.4	20149.5	20191.2
Q7L014	8	1	20.8931	0.465528	1.56616	0.707608	CLN5 KO	Ctrl	Probable ATP-dependent RNA helicase DDX46 OS=Homo sapiens OX=9606 GN=DDX46 PE=1 SV=2	226.653	59.393	95.7929	95.0266	126.803	122.72	162.011	125.501	67.047	51.4418	32.9066	121.348	106.369	364.124	321.107	207.007	143.48	135.311	917.642	53.9513	75.8773	140.097	120.851	85.7234	165.145	166.801	176.693
Q7L0Y3	11	7	56.7277	1.75469e-05	1.55133	-0.639583	Ctrl	CLN5 KO	tRNA methyltransferase 10 homolog C OS=Homo sapiens OX=9606 GN=TRMT10C PE=1 SV=2	22629	21097	21864.7	24687.6	26010.9	27651.7	19900.7	19063.4	18881.1	15485.7	15994.3	14706.5	9964.65	8143.45	14731.3	16041.2	15014.5	16468.4	25148.3	15347.2	16440.7	14265	13796.8	13122.7	12025.4	10833.4	12616.8
Q7L1Q6	2	2	10.3733	0.449577	1.11421	0.196547	CLN5 KO	Ctrl	Basic leucine zipper and W2 domain-containing protein 1 OS=Homo sapiens OX=9606 GN=BZW1 PE=1 SV=1	5331.84	3554.17	4093.8	7304.25	6336.19	6629	4517.62	4637.63	3659.91	2940.53	4086.36	3265.06	6111.26	4110.1	4188.58	5609.07	5924.87	4657.82	8451.68	4300.57	5639.09	6753.2	6641.95	6176.17	7943.39	7748.02	8102.72
Q7L2E3	16	11	76.6148	0.53001	1.08321	0.119633	CLN5 KO	Ctrl	ATP-dependent RNA helicase DHX30 OS=Homo sapiens OX=9606 GN=DHX30 PE=1 SV=1	42455.6	48095.5	45371.9	40551.8	41782.9	41398.1	41667.3	45550.4	45258.9	44792.8	46724.2	43591.7	57783.9	94942	63501.7	46524.3	45905	49053.7	38696	43210.8	40222.2	33901.8	37292.6	38822.6	40169.7	40090.7	44300.9
Q7L523	4	2	23.7051	0.918338	32.294	5.09566	CLN5 KO	Ctrl	Ras-related GTP-binding protein A OS=Homo sapiens OX=9606 GN=RRAGA PE=1 SV=1	0	0	0	23.9213	0	0	30.2467	19.024	0	0	0.687671	0	275.668	0	0	0	6.72664	0	4419.18	0	14.9027	0	0	0	10.1667	0	0
Q7L576	21	7	108.562	0.95822	1.01869	0.0298778	CLN5 KO	Ctrl	Cytoplasmic FMR1-interacting protein 1 OS=Homo sapiens OX=9606 GN=CYFIP1 PE=1 SV=1	5172.85	2474.12	3606.92	2976.02	4241.29	3328.9	3479.38	4053.94	4830.4	3722.4	3350.14	3969.07	4962.59	7238.03	3897.82	3984.86	3780.38	3470.07	1259.29	2868.5	3750.14	3079.32	3344.09	3211.77	4431.8	4445.34	4838.8
Q7L7X3	19	10	104.737	0.00170134	1.85634	0.916403	CLN5 KO	Ctrl	Serine/threonine-protein kinase TAO1 OS=Homo sapiens OX=9606 GN=TAOK1 PE=1 SV=1	4761.98	3027.14	4324.58	3930.61	3655.57	3840.29	6635.91	6873.66	5374.77	6260.93	5765.66	5704.69	20413.2	17105	14257	6677.94	6363.82	5591.28	11593.5	5044.99	5212.85	5707.8	6543.14	6373.32	9991.3	10225.4	8676.63
Q7Z3J2	3	3	11.8684	0.0264039	1.46968	-0.661474	Ctrl	CLN5 KO	UPF0505 protein C16orf62 OS=Homo sapiens OX=9606 GN=C16orf62 PE=1 SV=2	4002.14	9889.36	9212.53	11420.8	12665.3	10675.3	14550.2	15483.5	15861.8	17289	14909.3	17613.6	26377.2	5474.29	6262.94	4281.38	5249.2	5295.16	3869.19	5139.54	4892.2	4400.26	3958.02	3581.89	4476.49	3969.65	4162.67
Q7Z3T8	8	2	32.443	5.50721e-05	2.68528	-1.39618	Ctrl	CLN5 KO	Zinc finger FYVE domain-containing protein 16 OS=Homo sapiens OX=9606 GN=ZFYVE16 PE=1 SV=3	2856.69	1157.63	2026.23	5082.34	4869.76	4546.21	4377.54	4131.09	3999.73	897.254	636.473	948.785	903.091	301.422	1073.11	1418.77	1148.7	993.046	2123.93	1036.94	1314.22	2247.12	2331.15	2007.78	1535.4	1976.27	1720.15
Q7Z3Y8	17	6	102.189	0.965914	1.25747	0.378037	CLN5 KO	Ctrl	Keratin_ type I cytoskeletal 27 OS=Homo sapiens OX=9606 GN=KRT27 PE=1 SV=2	3546.96	2960.83	2727.95	5308.96	4619.89	4815.7	2012.7	1834.26	1235.18	1749.24	1679.43	1290.16	869.182	10127.4	9958.26	2291.42	2353.44	2438.96	1030.45	2330.87	1984.43	2650.75	2825.35	2689.79	9402.13	8486.96	8931.98
Q7Z406	10	1	48.8232	0.464412	1.12055	-0.190069	Ctrl	CLN5 KO	Myosin-14 OS=Homo sapiens OX=9606 GN=MYH14 PE=1 SV=2	0	0	25.881	23.6761	111.13	9.24611	166.659	195.236	127.218	85.0816	16.7605	63.314	554.141	0	0	0	11.4398	0	0	17.6984	42.9773	104.208	143.89	119.461	7.03359	10.2807	0
Q7Z6B7	4	1	16.6967	0.142615	1.39045	0.510355	CLN5 KO	Ctrl	SLIT-ROBO Rho GTPase-activating protein 1 OS=Homo sapiens OX=9606 GN=SRGAP1 PE=1 SV=1	2893.6	3006.87	2530.07	989.798	1014.35	1037.42	2048.28	1872.83	2092.55	1580.2	1418.73	1476.56	5488.72	2335.7	2941.21	1273.23	1222.06	1280.43	1822.35	2328.81	2168.96	3424.46	3158.93	3456.17	4756.41	4375.93	4117.39
Q7Z7A1	12	1	58.0095	0.0806718	5.87087	2.61898	CLN5 KO	Ctrl	Centriolin OS=Homo sapiens OX=9606 GN=CNTRL PE=1 SV=2	10.9954	19.5282	39.3089	0	20.1632	0	0	0	35.2892	17.2901	58.3629	0	29.3502	0	63.3316	388.325	309.391	221.295	0	0	58.4809	16.2865	31.8094	39.6756	115.234	105.081	17.1504
Q7Z7H5	5	4	16.0925	0.266425	1.15043	0.236349	CLN5 KO	Ctrl	Transmembrane emp24 domain-containing protein 4 OS=Homo sapiens OX=9606 GN=TMED4 PE=1 SV=1	2495.25	1983.53	2050.01	2273.18	2288.11	2020.68	1729.8	1777.71	1606.79	1380.26	1318.35	1221.51	18358.8	1379.45	1018.95	1475.66	1216.64	1598.97	2764.02	1269.07	1096.5	1311.69	1282.55	1331.89	1389.64	820.916	1698.43
Q7Z7N9	2	1	13.5913	0.368458	1.20991	0.357363	CLN5 KO	Ctrl	Transmembrane protein 179B OS=Homo sapiens OX=9606 GN=TMEM179B PE=1 SV=1	6.82986	0	0	0	1.18965	34.8485	0	0	0	0	0	0	0	0	0	6.51386	5.57193	0	0	1.41331	0	11.4538	11.56	21.3682	16.8609	13.5241	15.467
Q86SX6	1	1	12.8298	0.229515	1.28112	-0.343832	Ctrl	CLN5 KO	Glutaredoxin-related protein 5_ mitochondrial OS=Homo sapiens OX=9606 GN=GLRX5 PE=1 SV=2	49.9129	171.307	229.412	1259.31	278.701	779.034	847.358	799.163	496.81	357.508	272.002	137.272	0	0	0	666.789	575.5	26.8399	59.3715	673.885	674.108	503.926	280.835	461.531	1100.12	921.93	955.151
Q86UE4	18	9	107.716	0.958291	1.03489	0.0359315	CLN5 KO	Ctrl	Protein LYRIC OS=Homo sapiens OX=9606 GN=MTDH PE=1 SV=2	10940.3	10556.6	11415.3	8853.49	9679.75	8317.08	14720.3	14493	15131.6	13872.1	13652.2	15109.9	32693.1	11858.2	13753.3	10907.7	10516	11142.4	10314.1	9945.17	9562.9	8337.19	8667.46	8066.23	9135.88	8798.65	9146
Q86UP2	43	14	230.101	0.513276	1.03415	-0.0587723	Ctrl	CLN5 KO	Kinectin OS=Homo sapiens OX=9606 GN=KTN1 PE=1 SV=1	37371.9	37316.5	36895.6	35560.4	38364.3	40630.2	39765.2	41700.2	37314.6	41549.3	40675.2	41231.5	25814.4	46451.3	47014.7	49292.1	45277	51982.5	9787.56	38453.6	36056	34731.7	32500.2	31409.1	30944.6	30731	33153
Q86VF7	5	1	24.663	0.303313	1.12467	-0.209255	Ctrl	CLN5 KO	Nebulin-related-anchoring protein OS=Homo sapiens OX=9606 GN=NRAP PE=1 SV=2	6586.76	5949.68	6344.13	6148.23	6249.7	6614.15	5727.07	6311.23	6427.85	8140.21	8700.19	8212.1	1979.28	2479.86	1889.87	7422.95	8405.74	8550.43	65.1959	6748.25	7124.38	6938.49	4863.26	4617.44	4064.65	4982.65	5037.55
Q86VI3	7	1	37.4967	0.454946	1.03983	0.120229	CLN5 KO	Ctrl	Ras GTPase-activating-like protein IQGAP3 OS=Homo sapiens OX=9606 GN=IQGAP3 PE=1 SV=2	303.697	14.5698	8.38976	92.5589	82.1683	117.174	0.016979	65.5077	13.0273	18.5586	0	0	0	0	3.34723	26.6319	59.593	291.443	0	226.757	285.343	141.019	113.429	208.766	40.7462	32.8088	1.31438
Q86VP6	8	5	40.5728	0.00410972	1.31727	0.403889	CLN5 KO	Ctrl	Cullin-associated NEDD8-dissociated protein 1 OS=Homo sapiens OX=9606 GN=CAND1 PE=1 SV=2	11312.4	9633.2	10464.6	7980.66	7445.91	8286.3	11160.1	11616.9	10120.4	11918.4	11110.5	12172.4	13342.1	17150.2	22631.7	13915.3	13484.9	12577.4	16483.1	10025.3	10419.1	8585.07	11105.8	11582.6	11962	12026.4	11400.5
Q86X29	11	5	69.0609	0.00112729	1.9539	1.01246	CLN5 KO	Ctrl	Lipolysis-stimulated lipoprotein receptor OS=Homo sapiens OX=9606 GN=LSR PE=1 SV=4	2542.05	1765.07	1929.02	3513.17	2338.6	2111.19	2345.07	3147.67	2860.06	2192.92	2943.3	2612.6	8723.72	3421.06	2971.43	3513.15	3891.54	2815.13	12620.4	4636.03	4182.97	4760.74	4883.31	4815.24	5603.6	6783.69	6757.19
Q86Y82	8	6	59.2196	0.217699	1.33902	0.438411	CLN5 KO	Ctrl	Syntaxin-12 OS=Homo sapiens OX=9606 GN=STX12 PE=1 SV=1	13675.6	14404.9	12749.3	11009.3	13047.9	14058	11600.8	10793.1	11261	13329.7	13626.1	13745.3	67242	13792.2	14625.6	12459.1	12387.8	11531	8815.49	16244.9	17743.4	18084.2	15755.3	13724.1	13503.1	12596	12341.1
Q86YS7	3	3	18.3009	5.17881e-06	3.29774	1.75634	CLN5 KO	Ctrl	C2 domain-containing protein 5 OS=Homo sapiens OX=9606 GN=C2CD5 PE=1 SV=1	72.2508	40.4148	42.8163	34.5868	18.4218	40.0825	44.1624	40.5221	107.651	94.3719	145.148	202.442	91.5112	58.4739	144.101	112.519	104.186	113.087	145.992	214.232	214.924	107.902	86.5019	135.85	168.833	200.505	567.418
Q86YW9	9	2	27.0649	0.0327144	1.72948	-0.815981	Ctrl	CLN5 KO	Mediator of RNA polymerase II transcription subunit 12-like protein OS=Homo sapiens OX=9606 GN=MED12L PE=1 SV=2	2306.67	2569.9	2435.24	2944.8	2352.09	2474.49	2384.47	1692.17	2164.32	1780.21	1866.33	1635.16	25.5236	1926.16	2086.9	2201.25	2260.25	2199.45	313.33	1062.09	1575.81	1028.61	1110.35	1156.49	804.277	758.709	868.64
Q8IV08	6	4	34.9118	0.0369073	1.28642	0.381567	CLN5 KO	Ctrl	Phospholipase D3 OS=Homo sapiens OX=9606 GN=PLD3 PE=1 SV=1	2927.34	2385.46	2542.71	2551.78	2490.73	2525.21	1644.71	2027.24	1596.77	2319.24	2860.63	2938.13	3141.34	4056.14	6075.12	3074.53	2822.61	2790.84	3957.65	2707.52	2090.73	1764.41	2310.3	2320.64	2599.21	2695.59	2712.59
Q8IXI1	5	2	24.3831	0.194189	1.15382	0.26873	CLN5 KO	Ctrl	Mitochondrial Rho GTPase 2 OS=Homo sapiens OX=9606 GN=RHOT2 PE=1 SV=2	14.4736	19.8178	0	30.5744	32.1821	32.3084	27.9548	6.41841	34.3128	6.34001	0.270342	0	269.744	0	0	16.4504	12.0552	0	0	27.355	6.62417	23.6813	4.57259	16.0984	11.8831	24.7926	37.1441
Q8IXM3	2	1	14.1303	0.00511644	1.61444	-0.69779	Ctrl	CLN5 KO	39S ribosomal protein L41_ mitochondrial OS=Homo sapiens OX=9606 GN=MRPL41 PE=1 SV=1	9670.99	13408.7	11466.6	11082.5	10408.6	10894.1	10489.9	11440.4	10310.5	7367.75	7673.36	7542.93	5461.12	7515.98	7447.2	7313.22	6920.05	7963.16	785.791	8513.76	7354.65	7365.43	7517.77	7200.06	5844.34	6552.57	6517.76
Q8IY63	17	5	98.0739	0.871278	1.00173	-0.000149959	CLN5 KO	Ctrl	Angiomotin-like protein 1 OS=Homo sapiens OX=9606 GN=AMOTL1 PE=1 SV=1	1196.4	831.159	1075.54	646.91	656.989	880.666	1691.69	1458.06	1485.63	1138.88	914.377	653.172	570.931	331.371	419.454	1303.29	1164.93	936.238	1173.92	1204.56	1066.87	1438.33	1442.83	1294.6	1785.94	1415.85	1624.9
Q8IY95	8	5	71.1153	0.981253	1.02749	0.0540426	CLN5 KO	Ctrl	Transmembrane protein 192 OS=Homo sapiens OX=9606 GN=TMEM192 PE=1 SV=1	3424.14	4010.96	4089.81	2840.1	3360.99	2575.88	4975.14	5203.79	5273.39	3360.39	3457.27	4191.69	4930.88	6093.18	3217.98	4180.14	3481.3	3229.08	10594.7	2889.42	3536.92	3222.34	3451.21	3386.51	3095.59	2726.43	4428.95
Q8IZ81	1	1	5.3898	0.69883	1.02245	-0.038637	Ctrl	CLN5 KO	ELMO domain-containing protein 2 OS=Homo sapiens OX=9606 GN=ELMOD2 PE=1 SV=1	3775.78	4276.08	3999.61	2710.4	2482.02	3133.96	4156.89	4156.93	3867.88	3813.08	4264.19	4172.88	2275.4	5791.19	4855.54	3145	4358.18	3822.76	1559.41	3219.33	2960.21	3166.06	2975.47	3261.65	3273.37	3758.7	3016.79
Q8IZA0	4	3	14.7697	0.0123221	2.1204	1.09522	CLN5 KO	Ctrl	Dyslexia-associated protein KIAA0319-like protein OS=Homo sapiens OX=9606 GN=KIAA0319L PE=1 SV=2	890.03	317.797	264.477	778.213	685.432	678.998	471.031	358.998	533.807	1022.03	1156.15	1450.26	1667.57	279.049	349.259	704.02	1276.79	1069.2	4241	1145.74	1340.68	1240.88	1150.38	1151.68	929.911	374.218	565.197
Q8IZP2	8	3	39.6337	0.796574	1.40074	-0.403723	Ctrl	CLN5 KO	Putative protein FAM10A4 OS=Homo sapiens OX=9606 GN=ST13P4 PE=5 SV=1	0	0	0	0	0	0.310765	0	0	0	0	0	0	0	0	0	0.376679	0.0670369	0	0	0	0	0	0	0	0	0	0
Q8N183	3	1	19.2209	0.0923705	1.29886	-0.412064	Ctrl	CLN5 KO	NADH dehydrogenase [ubiquinone] 1 alpha subcomplex assembly factor 2 OS=Homo sapiens OX=9606 GN=NDUFAF2 PE=1 SV=1	1833.86	3428.12	2477.62	1711.24	1855.08	1796.83	1695.64	1769.3	1882.63	2218.09	2287.79	2074.81	4879.93	422.85	460.527	531.36	1341.37	1940.37	143.362	2237.75	2002.82	2134.1	1676.06	1798.77	1014.03	842.115	403.904
Q8N5M9	2	1	18.1228	0.0292572	23.7717	-4.48871	Ctrl	CLN5 KO	Protein jagunal homolog 1 OS=Homo sapiens OX=9606 GN=JAGN1 PE=1 SV=1	0	0	0	492.831	358.515	538.697	22.0956	0	14.1454	0	0	0	0	0	0	0	0	0	30.1383	0	15.6272	0	0	0	39.3256	34.9075	0
Q8N766	10	3	69.0071	0.205177	1.22146	-0.259773	Ctrl	CLN5 KO	ER membrane protein complex subunit 1 OS=Homo sapiens OX=9606 GN=EMC1 PE=1 SV=1	5968.16	4707.95	5289.25	12617.1	12548.5	11581.9	5905.6	6277.66	6448.2	4262.59	4094.11	4940.57	13412.8	7098.43	5976.08	6040.95	5650.48	5837.97	10615.5	5167.2	5454.08	5120.16	5389.48	5791.13	7479.31	7422.18	7065
Q8N8S7	13	4	65.1419	0.319569	3.87304	2.01795	CLN5 KO	Ctrl	Protein enabled homolog OS=Homo sapiens OX=9606 GN=ENAH PE=1 SV=2	542.67	219.338	523.834	183.293	123.113	171.78	206.561	315.321	402.816	257.986	330.994	334.501	14043.3	209.668	472.583	609.209	325.156	106.719	1861.86	186.427	154.48	228.687	351.444	312.66	342.973	256.867	441.607
Q8N983	5	2	22.6083	0.999809	1.34374	0.472999	CLN5 KO	Ctrl	39S ribosomal protein L43_ mitochondrial OS=Homo sapiens OX=9606 GN=MRPL43 PE=1 SV=1	6098.41	5455.96	5114.07	5748.75	5605.31	6311.22	4543.66	5240.34	4688.48	3207.4	3243.58	2954.19	2612.1	27897.4	16362.6	4566.36	4561.14	4728.63	24389.1	4138.6	3718.27	4279.73	4443.84	3546.54	4622.46	6201.02	5692.81
Q8NB25	8	1	47.4659	0.883346	1.99028	-1.14876	Ctrl	CLN5 KO	Protein FAM184A OS=Homo sapiens OX=9606 GN=FAM184A PE=2 SV=3	110.966	59.2063	62.2173	45.2753	155.729	167.131	376.626	1311.73	2329.16	706.424	430.82	423.568	34.5996	200.314	107.332	330.916	273.786	233.826	149.528	356.404	178.068	111.07	119.416	175.89	273.368	277.743	257.516
Q8NB49	8	4	46.2411	0.497587	1.10811	-0.166698	Ctrl	CLN5 KO	Phospholipid-transporting ATPase IG OS=Homo sapiens OX=9606 GN=ATP11C PE=1 SV=3	4618.94	4114.39	4173.9	7454.4	7545.35	9287.35	4250.75	3725.85	4439.25	6057.28	5594.81	4926.9	3653.53	4142.8	5617.38	6224.2	6147.54	5520.1	8277.54	4337.13	4061.01	3955.16	4131.73	4888.53	4368.99	3691.47	3943.81
Q8NBJ4	11	7	64.4825	0.00475761	1.44181	0.524432	CLN5 KO	Ctrl	Golgi membrane protein 1 OS=Homo sapiens OX=9606 GN=GOLM1 PE=1 SV=1	2452.03	3273.41	3433.65	2953	3245.96	2759.95	3138.73	2944.69	2693.5	4483.78	4281.47	5023.98	7726.18	4283.26	4075.32	4166.06	4877.66	4916.46	1457.74	4370.78	4184.91	4028.15	4284.05	4206.06	3543.59	3628.85	4016.7
Q8NBS9	8	4	38.0619	0.0752751	1.30602	0.405017	CLN5 KO	Ctrl	Thioredoxin domain-containing protein 5 OS=Homo sapiens OX=9606 GN=TXNDC5 PE=1 SV=2	10822.9	9111.99	9960.32	9373	7447.32	8959.53	9351.62	8717.4	8697.09	9146.77	9883.39	9965.51	28146	14016.7	14688.9	9853.5	9286.43	8587.2	18822.4	6975.32	8977.11	9319.45	9244.81	10008.5	11284.9	12588.8	14543.4
Q8NBU5	2	1	10.8566	0.0387071	1.59178	-0.664519	Ctrl	CLN5 KO	ATPase family AAA domain-containing protein 1 OS=Homo sapiens OX=9606 GN=ATAD1 PE=1 SV=1	4839.07	4520.34	3348.33	5175.32	4932.64	4461.41	3914.12	3643.01	4034.06	2517.13	1895.85	2517.18	93.6173	2078.83	2626.12	2570.76	2820.26	2561.13	1167.6	3109.9	4545.1	4126.96	3769.85	3739.41	2654.56	2908.57	3133.6
Q8NBW4	2	1	12.3092	0.0952334	1.51916	0.667102	CLN5 KO	Ctrl	Sodium-coupled neutral amino acid transporter 9 OS=Homo sapiens OX=9606 GN=SLC38A9 PE=1 SV=2	4038.9	485.04	1097.51	1923.39	1635.55	2171.49	650.131	630.361	556.758	514.392	678.237	676.304	3285.7	1216.19	1532.15	2831.14	2505.41	2346.7	6895.69	2380.09	2635.16	2596.52	2571.21	2970.93	1842.74	1401.08	1193.27
Q8NC51	6	2	48.7488	0.423233	1.08114	-0.0896001	Ctrl	CLN5 KO	Plasminogen activator inhibitor 1 RNA-binding protein OS=Homo sapiens OX=9606 GN=SERBP1 PE=1 SV=2	2854.53	4674.53	3066.02	5578.83	5012.23	4798.88	3848.16	4079.41	3622.79	2805.92	2846.16	2678.72	465.772	5462.26	4528.65	6083.5	5724.64	5583.73	0	3925.56	3623.34	4317.37	4047.34	3809.2	4354.27	4713.13	4467.13
Q8NE01	7	6	42.531	0.255823	1.54563	0.673686	CLN5 KO	Ctrl	Metal transporter CNNM3 OS=Homo sapiens OX=9606 GN=CNNM3 PE=1 SV=1	1214.76	776.367	607.209	2239.93	1672.9	1445.81	1677.08	1817.32	1794.88	1035.95	1128.15	850.143	7116.32	1169.37	960.334	1754.57	1580.63	1155.18	9109.72	1813.86	1702.79	2124.37	1843.32	1854.33	1608.91	2024.02	2115.6
Q8NEV4	3	1	11.3008	0.936781	1.10337	-0.15873	Ctrl	CLN5 KO	Myosin-IIIa OS=Homo sapiens OX=9606 GN=MYO3A PE=1 SV=2	3739.25	3607.17	3703.6	1215.85	1271.83	1079.33	3805.83	4394.05	3402.27	3160.39	2902.92	2775.62	1389.87	1857.74	1277.1	2974.23	2683.98	2621.41	1290.58	3226.98	3222.24	3218.97	3214.71	3450.75	2568.35	2867.66	2822.15
Q8NHG7	4	1	28.02	0.0926849	6.91003	2.85589	CLN5 KO	Ctrl	Small VCP/p97-interacting protein OS=Homo sapiens OX=9606 GN=SVIP PE=1 SV=1	9.54492	0	6.72217	57.6739	68.9553	0	175.938	24.9682	34.8913	55.0771	60.5836	0	202.77	73.8581	52.0965	113.437	112.478	20.1554	1106.23	57.4666	0	68.358	16.4425	19.8027	278.082	1046.28	1950.45
Q8NHS3	1	1	5.4566	0.199837	2.02371	1.08902	CLN5 KO	Ctrl	Major facilitator superfamily domain-containing protein 8 OS=Homo sapiens OX=9606 GN=MFSD8 PE=1 SV=1	232.943	18.2765	135.745	206.777	102.891	131.765	179.161	141.898	81.8421	35.9587	63.6015	191.913	275.807	175.437	112.93	106.979	148.935	43.0028	1753.45	156.833	155.85	406.253	303.99	282.32	241.787	305.66	222.879
Q8NI22	2	2	14.4224	0.0199419	1.38741	-0.43982	Ctrl	CLN5 KO	Multiple coagulation factor deficiency protein 2 OS=Homo sapiens OX=9606 GN=MCFD2 PE=1 SV=1	3717.92	3291.8	2507.03	5518.56	3791.36	4617.7	3280.47	4802.85	3169.09	1699.86	1907.97	1843.13	2220.27	2710.72	2250.7	3261.62	3096.56	2773.05	763.763	3811.12	3555.83	3563.57	3457.61	3676.18	3305.4	3221.77	2897.36
Q8TAA3	5	3	25.9068	0.349476	1.36759	0.500052	CLN5 KO	Ctrl	Proteasome subunit alpha type-7 OS=Homo sapiens OX=9606 GN=PSMA7 PE=1 SV=1	3163.42	2042.37	1906.53	3425.44	2944.98	3114.76	2758.94	2443.58	2506.35	1550.3	2137.28	1733.15	14796.4	2310.02	1992.71	3376.78	2743.04	2710.11	6050.95	2385.25	3018.13	3738.18	2929.78	3341.14	4221.58	3489.32	3957.94
Q8TAA9	3	3	16.2523	0.732989	5.19807	2.46044	CLN5 KO	Ctrl	Vang-like protein 1 OS=Homo sapiens OX=9606 GN=VANGL1 PE=1 SV=1	0	0	3.37032	0	0	0	26.2639	0.128303	2.60415	0	0	0	0	324.596	0	0	7.21186	0	0	0	0	4.68058	0	0	0	0	0
Q8TC12	3	1	22.6256	0.00015394	1.83542	-0.911011	Ctrl	CLN5 KO	Retinol dehydrogenase 11 OS=Homo sapiens OX=9606 GN=RDH11 PE=1 SV=2	1207.75	1432.66	1553.08	2028.05	2480.05	2343.23	2454.24	2279.49	1824.58	1498.67	1825.15	1410.52	573.753	1133.25	901.215	1162.26	1370.74	1128.31	1676.1	866.311	673.914	941.765	1222.78	1007.4	718.106	641.805	429.572
Q8TCS8	11	5	61.8057	0.000475076	1.35683	-0.425686	Ctrl	CLN5 KO	Polyribonucleotide nucleotidyltransferase 1_ mitochondrial OS=Homo sapiens OX=9606 GN=PNPT1 PE=1 SV=2	32877.2	31408.2	29715.2	45759.3	47648.7	46052	39253.5	40646.6	37862.6	23805.8	25347.5	24049.3	24711	20354.9	20140.7	29376.1	29503.1	27242.3	24745.7	35328.6	37604.1	36386.7	36745.2	35327.4	29686.2	28771.5	28587.1
Q8TCT9	10	8	69.3695	0.860395	1.06507	0.0872718	CLN5 KO	Ctrl	Minor histocompatibility antigen H13 OS=Homo sapiens OX=9606 GN=HM13 PE=1 SV=1	15021.7	17062.9	20066.5	23627.7	23362.2	25915.7	24104.4	23831.8	21758	24044.1	24981.2	24433.4	35434.7	6581.21	12147	26657.1	26384	25509.8	18170.6	27387.4	26376.3	26058.7	26682.1	24915.4	19551	20238.6	19294.3
Q8TEM1	1	1	3.9179	0.235284	3.53878	1.78617	CLN5 KO	Ctrl	Nuclear pore membrane glycoprotein 210 OS=Homo sapiens OX=9606 GN=NUP210 PE=1 SV=3	0	0	0	0	0	0	18.9357	62.5104	18.8664	56.4576	33.9349	0	0	0	0	252.494	121.621	18.0699	0	0	0	25.0136	11.3898	0	13.1241	125.686	52.1757
Q8TF71	1	1	6.1021	0.851008	1.24517	0.342807	CLN5 KO	Ctrl	Monocarboxylate transporter 10 OS=Homo sapiens OX=9606 GN=SLC16A10 PE=1 SV=1	1048.2	901.15	668.455	812.451	610.492	719.966	577.349	549.477	655.106	620.28	760.88	685.916	753.176	799.102	512.465	1947.09	1875.88	1432.14	49.5464	974.834	774.026	647.797	560.105	597.373	1148.64	1249.19	904.948
Q8WTV0	7	7	52.171	0.0261794	1.88763	0.951764	CLN5 KO	Ctrl	Scavenger receptor class B member 1 OS=Homo sapiens OX=9606 GN=SCARB1 PE=1 SV=1	9201.04	6933.84	7108.18	5993.61	6556.17	6553.4	8887.16	7763.51	8778.15	8248.23	8712.46	8206.03	35651.6	11132.2	11086.3	9124.71	8881.18	8461.09	64970.7	10020.2	9894.65	11171.4	9403.2	9873.87	9787.51	10340.9	10902
Q8WUD1	7	1	49.4723	0.00338816	91.8078	-6.43808	Ctrl	CLN5 KO	Ras-related protein Rab-2B OS=Homo sapiens OX=9606 GN=RAB2B PE=1 SV=1	0	0	16.5668	65.4657	21.3076	34.7814	0	0	0	0	0	0	0	0	0	0	0	0	0	0	0	0	2.07533	0	0	0	0.933598
Q8WUM4	34	23	170.439	0.0413249	1.35055	0.452241	CLN5 KO	Ctrl	Programmed cell death 6-interacting protein OS=Homo sapiens OX=9606 GN=PDCD6IP PE=1 SV=1	17859.6	16399.8	16795.8	20129.5	19272.8	19466.9	16471.6	15272.1	16559.9	18478.3	19315.7	18313.5	41999.5	20748	31710.4	22187.9	20249.9	19284.5	52952.3	16360.5	17600.1	16087.4	17437.2	16867.1	24737.8	27010.2	26047.8
Q8WXX0	20	5	83.1721	0.322409	1.21237	0.331141	CLN5 KO	Ctrl	Dynein heavy chain 7_ axonemal OS=Homo sapiens OX=9606 GN=DNAH7 PE=1 SV=2	827.523	372.339	329.109	2987.65	2196.82	2233.82	2145.2	1881.75	1896.79	721.275	936.25	952.758	5042.98	738.243	1021.14	1697.11	1830.7	1625.06	5252.91	1765.55	1619.69	1845.51	1932.7	1802.46	2672.18	2542.18	2059.62
Q92520	7	2	41.5021	0.387747	1.13812	0.172016	CLN5 KO	Ctrl	Protein FAM3C OS=Homo sapiens OX=9606 GN=FAM3C PE=1 SV=1	11456.2	12304.4	12109.6	9526.41	9056.39	9547.07	10827.7	10106.4	11754.4	14324.3	14588.9	14827.9	6082.57	17268	18003.6	11586.2	13639.6	14266.9	5567.95	11022.6	10350.8	11278.7	9533.62	9938.76	12561.6	12753.4	12489.9
Q92526	10	2	46.6553	0.757783	1.32818	0.470195	CLN5 KO	Ctrl	T-complex protein 1 subunit zeta-2 OS=Homo sapiens OX=9606 GN=CCT6B PE=1 SV=5	469.736	118.069	259.331	816.588	641.703	1078.06	398.93	148.141	249.762	165.881	243.598	286.638	2609.03	138.048	214.479	303.776	381.698	239.244	4408.48	212.449	384	232.787	212.584	185.666	237.802	298.677	349.58
Q92542	8	8	40.5533	0.285551	1.10809	-0.170872	Ctrl	CLN5 KO	Nicastrin OS=Homo sapiens OX=9606 GN=NCSTN PE=1 SV=2	7170.92	6872.41	9318.89	8115.34	8143.62	7739.55	12941.7	11411.6	11389.3	10553.6	11700	10791	10506.8	6540.55	10384.5	5958.64	5570.63	5371.87	14816.7	6971.38	6704.16	7065.59	8452.16	7215.6	7098.79	7462.39	6829.23
Q92552	3	2	11.4208	0.000125506	1.25149	-0.322854	Ctrl	CLN5 KO	28S ribosomal protein S27_ mitochondrial OS=Homo sapiens OX=9606 GN=MRPS27 PE=1 SV=3	14372.1	16131.5	13515.3	13051.5	13652.7	14119.1	11378.5	11875.8	12289.4	10589.1	11317.2	10053.3	10932.9	13772.2	13300	11404	11060.1	10980.7	9484.02	11066.7	11944.5	9756.31	9557	9557.59	8417.08	8700.4	10495.7
Q92597	3	1	13.2292	0.353797	1.3393	0.439026	CLN5 KO	Ctrl	Protein NDRG1 OS=Homo sapiens OX=9606 GN=NDRG1 PE=1 SV=1	681.561	569.235	858.243	289.068	343.734	149.796	501.397	515.379	256.281	490.854	492.494	665.302	235.433	584.918	500.833	409.275	284.932	332.41	218.441	444.812	384.89	441.563	367.293	602.591	1498.23	1617.81	1583.5
Q92598	2	1	11.3584	0.0470892	1.78604	-0.859806	Ctrl	CLN5 KO	Heat shock protein 105 kDa OS=Homo sapiens OX=9606 GN=HSPH1 PE=1 SV=1	158.072	89.3541	43.5833	215.074	138.453	161.317	110.226	179.371	133.56	97.0519	0	0	0	0	0	176.14	48.6204	53.3654	106.356	82.1592	120.574	162.75	107.698	94.642	152.258	148.515	26.1102
Q92616	8	2	26.889	0.0977963	1.60049	0.72353	CLN5 KO	Ctrl	eIF-2-alpha kinase activator GCN1 OS=Homo sapiens OX=9606 GN=GCN1 PE=1 SV=6	1996.64	440.281	94.6392	1979.42	1082.63	1500.72	317.394	195.308	573.828	670.922	605.754	954.633	1258.41	257.758	1194.34	975.221	846.703	806.908	8958.63	904.042	896.801	1500.54	1637.39	1666.49	984.028	1103.91	964.258
Q92692	8	6	38.4715	0.193422	1.23728	0.330344	CLN5 KO	Ctrl	Nectin-2 OS=Homo sapiens OX=9606 GN=NECTIN2 PE=1 SV=1	7475.95	5435.61	6592.35	7924.15	8544.57	8208.48	6355.4	7011.01	7121.58	6443.32	6372.29	6083.99	25986.2	6974.16	7391.21	7602.87	8628.23	6861.25	6768.63	7445.54	6977.72	8093.31	8882.81	8938.68	10493.7	9847.55	10236.1
Q92804	7	3	41.3495	0.673463	1.598	0.717612	CLN5 KO	Ctrl	TATA-binding protein-associated factor 2N OS=Homo sapiens OX=9606 GN=TAF15 PE=1 SV=1	3763.93	1341.33	1250.48	9342.01	7736.57	7534.38	2152.05	2494.88	2595.1	3431.26	2583.96	3111.96	36937.5	3207.03	3425.96	3503.3	3857.19	2751.2	38636.5	3015.38	2998.43	2561.82	2178.47	2329.93	2134.3	2691.66	2765.55
Q92817	8	3	28.066	0.253898	1.67045	0.771296	CLN5 KO	Ctrl	Envoplakin OS=Homo sapiens OX=9606 GN=EVPL PE=1 SV=3	1067.54	691.359	766.517	1536.61	1708.36	1772.15	979.402	1105.37	1032.07	1246.43	1297.75	1113.95	2489.21	1258.57	1316.07	1172.33	1162.3	935.29	13410.1	1075.9	1005.47	1323.32	1209.16	1236.41	1169.47	1387.41	1802.75
Q92820	16	11	95.4215	0.346792	1.46583	0.582662	CLN5 KO	Ctrl	Gamma-glutamyl hydrolase OS=Homo sapiens OX=9606 GN=GGH PE=1 SV=2	12960.7	12077.5	9194.5	16256.2	13805.4	14057.7	11868.7	13480.5	12219.6	11921.5	12006.9	12475.9	15377.2	15271.7	11091.7	16644.1	18381.9	18374.3	107669	13303.4	14410	12981	13504.2	13142.9	10840.8	11577	10866.8
Q92841	17	9	100.863	0.0687681	1.11898	0.178871	CLN5 KO	Ctrl	Probable ATP-dependent RNA helicase DDX17 OS=Homo sapiens OX=9606 GN=DDX17 PE=1 SV=2	35495.1	39649.6	35991.7	39438	35427.1	35292.7	34297.3	34151.2	32610.7	32153.6	30439.2	32368.6	45536.4	30996.1	36002	41461.7	41870.6	38381.6	51714.1	43882.7	51181	43174.2	40588.6	42068	39809.3	39738.1	40049.5
Q92878	3	2	17.3441	0.635006	1.04966	-0.10063	Ctrl	CLN5 KO	DNA repair protein RAD50 OS=Homo sapiens OX=9606 GN=RAD50 PE=1 SV=1	5946.27	10777.1	10350.8	4876.69	4502.01	5136.83	10873.7	10033.5	9395.9	10334.3	10416.9	8746.9	1244.27	8350.09	8845.22	9958.93	9626.11	9700.06	1251.22	8116.1	6887.1	7283.55	6362.49	7038.36	7848.75	7376.63	7595.7
Q92896	27	14	94.4849	0.0128789	1.58402	0.694228	CLN5 KO	Ctrl	Golgi apparatus protein 1 OS=Homo sapiens OX=9606 GN=GLG1 PE=1 SV=2	4535.32	2840.09	3012.8	5871.17	4631.53	4288.28	3614.02	3382.84	3554.27	3993.73	3666.2	3715.93	19473.7	5356.74	6930.71	5235.46	6052.86	4298.5	10802.8	4521.99	4979.04	5796.46	5662.87	5524.16	5408.53	7161.94	4613.15
Q92945	6	3	44.3297	0.305826	1.10558	-0.15215	Ctrl	CLN5 KO	Far upstream element-binding protein 2 OS=Homo sapiens OX=9606 GN=KHSRP PE=1 SV=4	19224.3	21694.2	22132.3	24594.6	27427	26552.1	22793.7	22604.5	21909.5	22810.6	21195	20967.2	4349.1	20837.6	19907.9	23699.2	24408.8	24549.6	6177.45	27011.7	26457.9	23885.3	26455.6	24520.5	21509.8	20415.1	18801.1
Q93050	18	12	86.6141	0.00148209	1.67851	0.773303	CLN5 KO	Ctrl	V-type proton ATPase 116 kDa subunit a isoform 1 OS=Homo sapiens OX=9606 GN=ATP6V0A1 PE=1 SV=3	6306.3	6133.6	6284.01	3892.29	4828.66	3988.73	5304.51	5382.25	4804.73	6033.55	6848.39	7525.75	28133	10379.2	9415.42	8295.12	7885.25	7671.95	8278.27	7666.81	7140.17	5279.87	5941.58	6567.04	6958.62	8471	9037.75
Q969J3	4	2	23.2711	0.932954	1.99009	1.01346	CLN5 KO	Ctrl	BLOC-1-related complex subunit 5 OS=Homo sapiens OX=9606 GN=BORCS5 PE=1 SV=1	227.273	180.042	147.493	83.8811	153.982	89.926	162.113	268.496	324.709	273.525	369.55	376.613	0	85.7013	724.114	696.261	677.982	485.577	0	367.478	295.315	350.808	319.015	313.968	479.204	364.799	339.279
Q969P0	2	1	8.5501	0.0299939	3.23172	1.75273	CLN5 KO	Ctrl	Immunoglobulin superfamily member 8 OS=Homo sapiens OX=9606 GN=IGSF8 PE=1 SV=1	460.703	0	278.344	670.837	452.058	687.782	421.346	478.708	485.782	385.519	374.222	441.954	2861.39	306.365	189.606	1037.5	890.048	741.611	9243.56	1298.3	1120.58	1491.57	1223.54	1131.52	988.283	861.332	850.345
Q96A23	23	16	113.493	0.113665	1.47552	0.587869	CLN5 KO	Ctrl	Copine-3 OS=Homo sapiens OX=9606 GN=CPNE3 PE=1 SV=1	10361.5	7771.47	8625.81	7461.94	9788.33	9087.3	7908.04	8079.37	7809.71	8611.86	8500.38	10675.6	56228.7	10340.2	12828.8	9936.42	10306.4	8210.8	16638.5	8698.47	8772.97	9406.22	9307.82	8676.76	9942.41	9536.86	10296.8
Q96A49	4	1	17.2111	0.392914	5.04366	2.40253	CLN5 KO	Ctrl	Synapse-associated protein 1 OS=Homo sapiens OX=9606 GN=SYAP1 PE=1 SV=1	194.893	37.6312	110.323	70.2503	55.4839	43.1522	46.6081	133.391	51.3076	74.4563	25.3841	123.228	3.82059	56.9668	0	255.351	278.389	301.267	3976.89	129.6	342.76	165.243	389.082	413.797	210.403	367.525	381.14
Q96A65	10	5	40.9432	0.0138414	1.50532	0.586352	CLN5 KO	Ctrl	Exocyst complex component 4 OS=Homo sapiens OX=9606 GN=EXOC4 PE=1 SV=1	2694.93	1831.92	3037.74	2693.99	2517.34	2731.73	2213.27	2751.25	2814.14	4065.39	3219.91	4510.42	8364.63	3775.48	4198.62	3416.86	3290.54	3643.43	9334.54	2454.58	2572.16	2787.7	2828.3	2825.3	3187.53	2890.37	2741.01
Q96AC1	9	5	44.5435	0.113152	1.17729	0.244497	CLN5 KO	Ctrl	Fermitin family homolog 2 OS=Homo sapiens OX=9606 GN=FERMT2 PE=1 SV=1	21012	18505.8	19137.7	10225.3	10462.1	10402.4	15639.3	16938.9	16826.2	16259	15804.6	17338.6	40837.8	16877.2	16123.4	16360.6	15969.7	16550.3	15646.7	16876.5	16825	16903.3	19881.6	22506.4	15555	15740.2	15582.8
Q96AE4	6	2	38.5214	0.0894269	1.71073	-0.773568	Ctrl	CLN5 KO	Far upstream element-binding protein 1 OS=Homo sapiens OX=9606 GN=FUBP1 PE=1 SV=3	2192.98	1848.89	2142.8	3627.64	3495.15	3851.36	1788.15	2307.45	1969.61	1489.86	1093.14	1397.16	0	63.5676	27.4057	2603.42	3166.7	2980.92	0	2027.01	2221.07	1957.63	2627.25	2745.52	1259.55	848.62	642.212
Q96AY3	8	5	43.2498	0.484982	1.05423	-0.0620411	Ctrl	CLN5 KO	Peptidyl-prolyl cis-trans isomerase FKBP10 OS=Homo sapiens OX=9606 GN=FKBP10 PE=1 SV=1	17546.2	16641.6	15674.8	23878.3	23848.8	23901.3	14436	14687.7	14708.6	14505	16645.7	15805.5	15270.5	41509.6	16433	15762.6	17696.2	20420.8	26059.3	15499.7	17427.3	12937.5	14675.2	14149.1	11544.6	12629.6	14666.8
Q96BR5	2	1	14.2272	0.133303	1.1677	-0.193575	Ctrl	CLN5 KO	Cytochrome c oxidase assembly factor 7 OS=Homo sapiens OX=9606 GN=COA7 PE=1 SV=2	17314.6	14735.4	15663.4	21506.7	19722.3	21002.1	12023	10792.3	11941.9	8835.17	10268.2	10133.6	16652.2	25076.3	13990.4	11758.4	12708.6	13483.6	11237.5	15600.1	16637.9	12551.2	13876.6	13777.9	15026.7	14191.3	12035.2
Q96C01	3	3	13.9126	0.000104005	1.50591	-0.567434	Ctrl	CLN5 KO	Protein FAM136A OS=Homo sapiens OX=9606 GN=FAM136A PE=1 SV=1	15326.6	15715.2	12720.5	17533	15706.8	18618.1	12018.6	9178.21	11197.6	6842.28	5924.85	6561.98	10715.3	8006.8	9322.56	8799.23	9258.94	9898.33	13216.7	11904.4	11619.7	9956.68	9299.29	10828.4	8699.2	9062.29	10099.5
Q96C36	6	3	47.1574	0.0193418	1.67242	-0.734089	Ctrl	CLN5 KO	Pyrroline-5-carboxylate reductase 2 OS=Homo sapiens OX=9606 GN=PYCR2 PE=1 SV=1	22213.9	23884.5	23508.4	36194	40693.9	43091.7	29744.8	29662.1	31562	16911.6	17018	16973.4	2538.51	22506.6	20947.3	22488.3	22415.6	22377.5	1768.28	19923	21614.1	24420.4	25384.7	23887.3	17905.5	17588.5	18840.2
Q96CW1	17	10	75.6471	0.243701	1.06499	0.0901965	CLN5 KO	Ctrl	AP-2 complex subunit mu OS=Homo sapiens OX=9606 GN=AP2M1 PE=1 SV=2	7447.74	4912.85	6388.03	7192.35	6026.88	6348.6	6055.17	5817.4	5875.58	6684	6209.6	6387.5	10337.4	6042.84	5963.33	6436.9	6903.82	6790.16	7065.04	6550.86	5663.54	5930.91	6228.6	6302.38	6734.18	6638.07	6546.78
Q96DB5	2	1	11.0451	0.396854	13.2374	-3.64409	Ctrl	CLN5 KO	Regulator of microtubule dynamics protein 1 OS=Homo sapiens OX=9606 GN=RMDN1 PE=1 SV=1	15.9084	0	0	4176.4	3700.12	4065.91	0	24.9418	9.13244	0	0	0	1423.13	0	11.9279	46.1436	32.5661	20.6716	0	19.7008	7.58534	44.2589	64.9858	35.2499	51.5292	34.6342	19.5095
Q96DU9	6	1	32.7087	0.384787	3.50792	1.87788	CLN5 KO	Ctrl	Polyadenylate-binding protein 5 OS=Homo sapiens OX=9606 GN=PABPC5 PE=2 SV=1	1263.1	885.742	742.423	3511.23	2793.83	2291	981.223	750.395	662.695	1020.38	585.523	435.718	99.7595	2940.45	981.108	3933.88	3863.02	2693.58	61955.6	1650.78	1063.64	2724.86	2578.72	3219.16	3343.7	2402.98	1898.46
Q96ER9	2	2	9.8159	0.0095737	1.2919	-0.360898	Ctrl	CLN5 KO	Coiled-coil domain-containing protein 51 OS=Homo sapiens OX=9606 GN=CCDC51 PE=1 SV=2	9513.8	7556.33	7160.01	8685.74	9107.37	9438.41	7509.75	7239.12	8437.49	5768.02	5676.69	5817.88	4418.64	6160.72	6639.59	7586.09	7737.35	7482.62	2298.65	7190.19	7418.72	7037.37	7693.87	7380.16	6897.64	5944.78	6414.27
Q96EY7	5	3	31.9534	0.534194	1.03376	-0.0705103	Ctrl	CLN5 KO	Pentatricopeptide repeat domain-containing protein 3_ mitochondrial OS=Homo sapiens OX=9606 GN=PTCD3 PE=1 SV=3	17959.1	14448.8	15882.1	17579.3	17956.5	19742.2	16903.6	18299.7	19191.7	21467.7	19119.7	19787.1	5769.46	20715.7	16467.4	20735.3	21725.3	21438	9186.18	18991.7	18017	15523	15442.5	15724	14682.4	15060.5	15757.1
Q96F07	12	3	69.3914	0.78898	4.38785	2.17907	CLN5 KO	Ctrl	Cytoplasmic FMR1-interacting protein 2 OS=Homo sapiens OX=9606 GN=CYFIP2 PE=1 SV=2	99.327	73.3675	49.7646	6.13328	0	0	93.9881	94.761	43.5178	102.149	27.9454	67.8924	1080.54	0	65.3729	0	15.6151	0	2372.58	27.8099	0	31.0714	73.5608	35.1825	73.8445	50.3657	20.4301
Q96FZ7	4	4	22.2859	0.428466	1.04383	-0.075027	Ctrl	CLN5 KO	Charged multivesicular body protein 6 OS=Homo sapiens OX=9606 GN=CHMP6 PE=1 SV=3	4212.85	2878.32	3700.08	3712.64	3059.88	3395.43	2844.46	3260.68	3272.93	3727.29	2971.33	2620.45	7347.79	5205.05	3803.67	3072.63	3076.37	2775.47	2647.06	2581.28	2188.07	1787.57	2755.99	2878.42	3210.54	2517.83	2960.3
Q96GA3	7	2	35.3845	0.0746515	1.2234	-0.325517	Ctrl	CLN5 KO	Protein LTV1 homolog OS=Homo sapiens OX=9606 GN=LTV1 PE=1 SV=1	3200.02	3737.13	3490.74	4733.87	3981.32	4958.66	4861.61	4697.3	4563.68	4870.91	4354.89	4633.74	3126.32	1652.5	1686.27	2614.91	3151.46	3029.17	10042.6	3359.64	3931.45	3423.84	3756.61	3557.58	1846.47	1897.7	1552.5
Q96GC5	5	5	18.9667	0.0543045	1.29581	0.383669	CLN5 KO	Ctrl	39S ribosomal protein L48_ mitochondrial OS=Homo sapiens OX=9606 GN=MRPL48 PE=1 SV=2	15611.9	16184.6	14333	7903.53	8053.56	8100.24	11493.5	11396.1	11505	13311.2	14368	15263.8	39676.5	17700.5	15525	14499.2	16026	16175.2	9267.18	12675.6	12811.1	13099.5	12482.7	11798.5	12311.8	12958.8	11085.8
Q96GS4	2	1	11.4483	0.490305	Infinity	#DIV/0!	CLN5 KO	Ctrl	BLOC-1-related complex subunit 6 OS=Homo sapiens OX=9606 GN=BORCS6 PE=1 SV=2	0	0	0	0	0	0	0	0	0	0	0	0	0	0	0	0	0	0	18.8206	0	0	0	0	0	0	0	0
Q96HE7	6	2	26.8959	0.422996	1.05734	0.120405	CLN5 KO	Ctrl	ERO1-like protein alpha OS=Homo sapiens OX=9606 GN=ERO1A PE=1 SV=2	944.991	589.572	480.557	1381.25	1332.86	1293.47	787.34	715.742	472.273	490.987	545.164	311.131	1553.38	443.029	118.468	826.784	586.115	361.631	5703.14	433.41	520.064	650.292	626.44	886.911	1060.4	953.209	842.804
Q96HS1	13	7	64.455	0.000265918	1.13245	-0.180004	Ctrl	CLN5 KO	Serine/threonine-protein phosphatase PGAM5_ mitochondrial OS=Homo sapiens OX=9606 GN=PGAM5 PE=1 SV=2	58728.4	62697.2	61496.2	56209.9	58145.4	60803.9	55492.6	55399.4	55766.5	51825.3	52956.3	51310	44796.1	45367.6	46709.1	51833.6	48707.5	50543.2	55272.8	59195.6	57452.2	57584	53209.9	52532	45652.8	49778.9	52008.2
Q96I99	11	6	62.146	0.318109	1.03743	-0.0405654	Ctrl	CLN5 KO	Succinate--CoA ligase [GDP-forming] subunit beta_ mitochondrial OS=Homo sapiens OX=9606 GN=SUCLG2 PE=1 SV=2	12479.9	14819.7	13929.9	16108.8	12665.8	14809.9	13310.5	13587	12482.2	11342	11297.2	11212.8	8348.53	11008.6	11230.3	13704.9	12588.3	11399.1	48255.1	11346.7	11828.7	10623.7	10511.4	11768.1	10821.9	9941.24	12197.2
Q96IX5	4	2	18.215	0.0423523	1.3374	-0.395508	Ctrl	CLN5 KO	Up-regulated during skeletal muscle growth protein 5 OS=Homo sapiens OX=9606 GN=ATP5MD PE=1 SV=1	2336.36	1279.1	1631.81	3229.59	2630.55	3500.27	3434.82	2633.87	3365.33	1429.62	1467.81	1474.68	1176.5	1138.65	1256.23	1889.05	2023.11	1819.47	2885.32	2114.53	1774.95	2805.4	2705.16	2540.53	2335.39	2379.31	2737.14
Q96J84	2	1	11.2297	0.521768	90.4126	6.58091	CLN5 KO	Ctrl	Kin of IRRE-like protein 1 OS=Homo sapiens OX=9606 GN=KIRREL1 PE=1 SV=2	14.1947	0	0	83.8844	33.2984	73.197	0	0	0	0	0	0	4851.44	0	0	0	0	0	31969.8	11.7476	32.2578	37.4939	10.8452	23.2877	17.4719	21.3204	16.5356
Q96KP1	10	6	60.3357	0.722089	1.16068	0.238844	CLN5 KO	Ctrl	Exocyst complex component 2 OS=Homo sapiens OX=9606 GN=EXOC2 PE=1 SV=1	7355.68	5867.76	6221.21	7480.1	6267.96	5970.41	6416.86	7313.83	7530.25	5582.03	5664.22	5998.42	26071.3	6622.34	5829.68	6239.83	6412.14	6195.51	14978.4	4994.97	5631.39	5868.46	6033.32	6308.29	7538.64	7361.68	6935.24
Q96L92	9	2	56.8821	0.895101	1.03685	-0.0156387	Ctrl	CLN5 KO	Sorting nexin-27 OS=Homo sapiens OX=9606 GN=SNX27 PE=1 SV=2	1337.3	945.092	1065.81	2111.67	2623.01	2257.51	1021.58	855.911	1049.48	801.231	798.78	859.193	3077.63	1529.59	1412.5	1443.08	1502.01	1129.53	2192.06	1299.68	770.858	1218.65	1007.97	1186.97	1896.85	1815.22	1649.84
Q96N66	2	1	12.0045	0.448645	1.45984	0.589516	CLN5 KO	Ctrl	Lysophospholipid acyltransferase 7 OS=Homo sapiens OX=9606 GN=MBOAT7 PE=1 SV=2	327.911	265.362	230.559	671.075	549.882	343.893	292.919	373.623	255.278	256.186	328.397	261.309	1647.11	151.841	40.2068	458.757	577.124	358.805	814.837	607.699	618.982	621.527	657.568	647.128	635.574	622.908	359.635
Q96PK6	7	4	26.4748	0.611008	1.00943	-0.0104188	Ctrl	CLN5 KO	RNA-binding protein 14 OS=Homo sapiens OX=9606 GN=RBM14 PE=1 SV=2	18906.6	18188.4	20528.2	19950.8	19771.9	20415.1	14926	17603.1	16721.3	17706.3	18340	19055.4	4195.04	29770.9	30626	20535.3	19978.4	21895.9	7879	19370.6	20087.9	18189.5	16857.6	16025.9	18060.1	15791	16537.3
Q96PY5	7	1	31.8053	0.121438	1.17207	0.232198	CLN5 KO	Ctrl	Formin-like protein 2 OS=Homo sapiens OX=9606 GN=FMNL2 PE=1 SV=3	1797.39	2799.14	1843.75	1100.26	1129.18	1401.33	1977.45	1919.71	1214.75	1903.96	1572.54	2325.9	2506.99	2058.56	2347.14	1671.3	1947.65	1936.69	869.001	1772.29	1713.98	1639.66	2550.38	2286.5	2175.51	2352.81	1960.01
Q96Q89	5	2	17.7855	0.00961323	1.23444	-0.304819	Ctrl	CLN5 KO	Kinesin-like protein KIF20B OS=Homo sapiens OX=9606 GN=KIF20B PE=1 SV=3	11581.4	10621.6	9370.81	9989.46	11721.9	10838.1	9114.61	10860.4	9653.72	8534.5	7160.59	9549.15	7025.27	11030.6	8374.13	8612.81	9849.57	9775.7	3727.66	8087.04	10835	7756.89	7494.62	8338.42	8424.28	8590.01	8728.2
Q96QD8	7	5	34.9174	0.94624	2.27765	1.25961	CLN5 KO	Ctrl	Sodium-coupled neutral amino acid transporter 2 OS=Homo sapiens OX=9606 GN=SLC38A2 PE=1 SV=2	1064.76	661.767	757.577	2498.65	1732.26	2252.97	1592.44	1593.69	1372.76	442.507	482.088	508.187	4244.66	489.165	869.701	1138.38	1002.92	785.15	38837.8	1744.04	1735.83	2447.95	1847.9	1795.6	1208.65	1049.7	988.773
Q96QK1	18	11	88.5411	0.420688	1.22572	0.322815	CLN5 KO	Ctrl	Vacuolar protein sorting-associated protein 35 OS=Homo sapiens OX=9606 GN=VPS35 PE=1 SV=2	6865.25	6247.66	6233.37	9207.37	8418.1	8063.18	8212.67	6675.68	7291.07	5973.16	5185.93	5896.49	24155.2	5615.84	5186.12	7771.41	7970.71	6997.63	19241.1	6993.52	8686.87	8790.12	7781.1	8177.91	11490.6	8284.95	10572.6
Q96RP9	5	2	19.4331	0.00530029	2.01258	-1.00665	Ctrl	CLN5 KO	Elongation factor G_ mitochondrial OS=Homo sapiens OX=9606 GN=GFM1 PE=1 SV=2	2615.55	2171.03	2534.34	4161.07	3958.09	4455.33	4096.38	3509.42	3422.1	1658.97	1647.23	1554.12	123.155	897.234	371.757	2121.37	1916.14	1642.84	360.19	2355.63	2593.8	2623.93	2473.23	2262.39	2152.82	2072.72	1902.55
Q96RT1	16	4	79.2657	0.63532	1.09974	0.140278	CLN5 KO	Ctrl	Erbin OS=Homo sapiens OX=9606 GN=ERBIN PE=1 SV=2	2148.92	2277.29	2377.29	2203.54	2122.26	2106.54	1751.59	1958.32	2190.94	2252.61	2532.59	2941.93	4367.65	1419.21	1897.92	1817.93	2091.21	1484.41	1304.56	2899.67	1716.44	2360.38	2121.32	2147.89	2732.6	3428.91	2573.71
Q96SU4	8	2	38.62	0.797272	1.16405	-0.165383	Ctrl	CLN5 KO	Oxysterol-binding protein-related protein 9 OS=Homo sapiens OX=9606 GN=OSBPL9 PE=1 SV=2	4506.71	1230.6	2145.93	11622.1	11720.8	11967.5	2495.95	2102.72	2448.81	1700.03	1905.9	1860.74	2941.23	1169.57	1129.87	7437.34	12036.7	10813.4	2403.86	5286.39	5095.59	7870.01	8855.44	8267.29	2685.28	2165.94	2696.93
Q96T51	12	4	66.8872	0.00127143	1.95088	0.98643	CLN5 KO	Ctrl	RUN and FYVE domain-containing protein 1 OS=Homo sapiens OX=9606 GN=RUFY1 PE=1 SV=2	1848.19	1312.74	1892.05	1394.18	1379.11	1666.2	1355.32	1593.98	1356.53	2198.68	2202.24	2538.98	10587.8	2359.08	3045.17	3493.18	3817.34	2471.4	2448.32	1740.04	1548.47	1863.22	1598.45	2010.68	2590.59	3614.17	3709.79
Q96TA2	3	3	17.3269	0.0183844	1.69298	-0.758915	Ctrl	CLN5 KO	ATP-dependent zinc metalloprotease YME1L1 OS=Homo sapiens OX=9606 GN=YME1L1 PE=1 SV=2	4189.61	3776.85	2709.51	12127.5	13747.8	12271	4854.78	5287.44	5603.01	4205.07	4675.81	4768.47	7650.29	3080.96	2754.63	3299.16	3447.33	3535.3	5570.82	3715.79	4668.12	5175.1	4763.15	4449.85	4294.46	3439.91	2782.36
Q99497	2	2	17.4849	0.102888	1.24561	-0.285168	Ctrl	CLN5 KO	Protein/nucleic acid deglycase DJ-1 OS=Homo sapiens OX=9606 GN=PARK7 PE=1 SV=2	4976.07	4358.83	4768.86	6721.55	5678.66	7018.22	2785.46	3051.29	3506.75	2380.22	2234.5	2374.68	10823.5	2759.64	2664	2374.1	2517.4	2902.95	6070.85	3867.72	4110.6	3781.18	4386.42	3491.34	3849.74	3762	4475.87
Q99523	4	2	23.3413	0.704037	3.10057	1.70437	CLN5 KO	Ctrl	Sortilin OS=Homo sapiens OX=9606 GN=SORT1 PE=1 SV=3	66.6944	0	31.3122	182.61	98.0879	169.445	98.0868	246.754	108.463	45.5785	0	13.0477	152.927	75.3542	91.9847	38.8005	80.5636	94.8911	30.8493	10.1887	22.1725	214.06	237.628	367.62	3350.47	988.764	395.263
Q99536	14	9	67.0579	0.410678	1.0506	-0.0690968	Ctrl	CLN5 KO	Synaptic vesicle membrane protein VAT-1 homolog OS=Homo sapiens OX=9606 GN=VAT1 PE=1 SV=2	8416.43	5880.41	5662.02	6666.54	8281.1	7764.7	6633.33	7482.22	7242.47	6603.22	6023.54	6259.02	4907.52	6123.98	6312.41	7132.88	7544.09	6921.61	10128.5	4959.08	6343.34	6519.18	7546.9	7862.53	6529.6	7256.03	6917.92
Q99623	31	24	157.837	1.88415e-06	1.25494	-0.327633	Ctrl	CLN5 KO	Prohibitin-2 OS=Homo sapiens OX=9606 GN=PHB2 PE=1 SV=2	163316	163064	158600	160893	171489	170846	147637	142719	141451	125739	120796	121939	145654	124210	127960	142319	140776	137520	134633	135583	135486	111930	105425	111427	114282	114305	113090
Q99714	10	10	49.0749	8.54359e-05	1.60318	-0.675556	Ctrl	CLN5 KO	3-hydroxyacyl-CoA dehydrogenase type-2 OS=Homo sapiens OX=9606 GN=HSD17B10 PE=1 SV=3	61016.7	70588.1	67930	58651.3	61400.1	59753.6	65035.2	63358.4	62141.5	36988.6	36408.3	37215.6	52352.2	20234.7	21578.9	32396	34066.2	37500	75299.1	52139.5	52780.3	47257.6	45249.4	41087.7	32482.4	27893.3	28002.2
Q99729	2	1	22.4977	0.650286	1.13369	0.175484	CLN5 KO	Ctrl	Heterogeneous nuclear ribonucleoprotein A/B OS=Homo sapiens OX=9606 GN=HNRNPAB PE=1 SV=2	6763.13	13249	9416.55	9060.75	8477.96	7934.48	7633.4	7006.69	7564.99	10346.7	10593.2	8211.39	0	10712.1	10221.7	9791.87	12271.5	12604.5	13405.8	11768.2	11753.9	10597.6	9960.44	9194.25	7380.24	7438.28	8580.02
Q99733	5	1	33.2504	0.00445007	1.56358	-0.636189	Ctrl	CLN5 KO	Nucleosome assembly protein 1-like 4 OS=Homo sapiens OX=9606 GN=NAP1L4 PE=1 SV=1	7794.86	8149.43	8900.79	8696.07	8031.57	8362.25	7042.79	6790.41	6773.83	4499.72	4728.32	4074.71	7040	7533.71	6257.53	5316.85	5034.58	5418.4	761.915	5726.63	5508.64	4981.81	5069.47	5692.35	4058.54	3975.41	4552.98
Q99757	1	1	7.2319	0.337359	1.33356	-0.399309	Ctrl	CLN5 KO	Thioredoxin_ mitochondrial OS=Homo sapiens OX=9606 GN=TXN2 PE=1 SV=2	11551	13844.3	9016.65	17257.2	16020	19019.5	16031.4	19974.9	15650.2	9345.87	8314.3	9029.29	14674.3	9692.53	9191.86	15934.6	12925.4	13265.4	0	15140.3	13983.7	15682.9	14509.5	13851.8	11605	10526.8	9838.23
Q99798	29	17	154.358	0.000320798	1.96579	-0.980026	Ctrl	CLN5 KO	Aconitate hydratase_ mitochondrial OS=Homo sapiens OX=9606 GN=ACO2 PE=1 SV=2	101098	102535	96234	129427	132626	132737	120179	113573	115044	62386.8	63539.8	62969.6	7535.59	42142.1	40436.3	75174.5	71714.9	76411.4	54566.3	75541.1	73191.5	69384.5	67464.8	67838.8	49812.2	49542.3	51957
Q99808	11	9	65.5087	0.13772	1.26525	0.34559	CLN5 KO	Ctrl	Equilibrative nucleoside transporter 1 OS=Homo sapiens OX=9606 GN=SLC29A1 PE=1 SV=3	4740.36	3577.89	4616.82	3016.46	3421.23	2947.92	3732.27	3366.06	3565	4298.97	4340.18	4635.43	1847.42	6839.68	8308.78	6167.52	5232.39	5132.84	3205.87	4384.3	3603.48	3273.78	2912.35	3242.32	5555.21	5300.18	5185.05
Q99816	4	2	21.045	0.35676	1.06834	0.0851958	CLN5 KO	Ctrl	Tumor susceptibility gene 101 protein OS=Homo sapiens OX=9606 GN=TSG101 PE=1 SV=2	12463.1	15730.8	13897.6	13446.6	12817.1	13529.9	11481.4	11798.2	12452.5	15628.7	16324.1	17209.4	16241.9	15422.9	10948.7	13510.9	15089.9	15247.3	8352.09	15217.2	14302.6	12673.9	12800.2	12906.5	13174.4	13003.8	13254.6
Q99829	12	7	69.7214	0.863147	1.13952	0.227485	CLN5 KO	Ctrl	Copine-1 OS=Homo sapiens OX=9606 GN=CPNE1 PE=1 SV=1	24155.5	13897.4	11059.9	15674.5	15365.7	12878.2	15597.1	16475.5	12319.9	9283.04	8374.34	9267.21	30092.2	5719.54	9704.91	8765.48	11858.9	21466.2	15613.9	39387.1	39385.7	29935.8	25744.5	23755.8	8274.01	9095.94	7470.29
Q99832	14	8	80.6905	1.17327e-05	1.47848	0.569327	CLN5 KO	Ctrl	T-complex protein 1 subunit eta OS=Homo sapiens OX=9606 GN=CCT7 PE=1 SV=2	11683.2	9537.05	9905.68	10225.7	10231.2	10698.1	9575.12	9060.59	8068.12	13719.1	12499.6	12743.7	14227.2	14723.5	14964.4	16710.2	14131.2	14625.2	7282.96	15666.4	16015.4	16758.6	16947.8	17696.9	15585.9	14494.9	14332.1
Q99848	2	2	11.0192	0.105216	1.15409	0.22069	CLN5 KO	Ctrl	Probable rRNA-processing protein EBP2 OS=Homo sapiens OX=9606 GN=EBNA1BP2 PE=1 SV=2	5281.85	5308.8	5033.24	4570.58	4683	5275.51	3837.87	4784.18	4304.95	4612.5	5316	5275.69	2767.99	7868.48	7025.45	5437.02	5315.82	4653.6	5652.84	6356.53	5833.68	6336.42	6019.28	5224.59	5178.21	5155.74	5406.24
Q99959	11	4	65.4814	0.325899	4.30297	-2.02287	Ctrl	CLN5 KO	Plakophilin-2 OS=Homo sapiens OX=9606 GN=PKP2 PE=1 SV=2	135.299	65.5277	63.3308	5316.54	4115.59	5155.26	78.5706	158.269	130.35	0	28.7071	49.9423	552.402	155.001	163.272	343.304	233.42	111.644	2938.48	202.818	272.122	250.371	241.864	200.625	467.385	476.938	385.299
Q99996	14	3	50.242	0.105929	1.26086	0.330944	CLN5 KO	Ctrl	A-kinase anchor protein 9 OS=Homo sapiens OX=9606 GN=AKAP9 PE=1 SV=4	2896.21	3248.7	3354.9	2514.1	2385.06	2311.41	2936.94	3025.95	2901.61	3728.97	3061.89	3223.46	4139.26	3183.5	3948.85	2672.28	2507.57	2602.22	8213.7	2365.99	2136.19	2917.98	2988.25	3383.84	4864.89	4156.54	4397.23
Q9BPW8	7	3	50.4565	0.00501246	1.47395	-0.562588	Ctrl	CLN5 KO	Protein NipSnap homolog 1 OS=Homo sapiens OX=9606 GN=NIPSNAP1 PE=1 SV=1	20239.7	23163.8	20585.7	32953.1	32494	30152.3	15418.4	14694.8	16295.6	16058.1	16077.7	16456	6980.53	17983.6	26334.2	18623.2	18758.2	19339.6	8831.57	16783.7	15465.6	14584.3	13583.4	14012.5	12484.1	12227.9	14932.2
Q9BQP7	3	3	16.7984	0.15325	1.27072	-0.355639	Ctrl	CLN5 KO	Mitochondrial genome maintenance exonuclease 1 OS=Homo sapiens OX=9606 GN=MGME1 PE=1 SV=1	9000.49	11227.8	9515.08	10245.7	11192.1	11309.7	8131.35	8996.95	8485.19	8608.28	8066.3	8174.87	391.826	8334	8639.56	11579.1	11563.5	11165.9	1765.28	9025.49	8222.24	8352.96	7778.7	7828.51	5913.44	6846.2	6412.67
Q9BR76	3	1	16.5348	0.2733	3.12168	1.72479	CLN5 KO	Ctrl	Coronin-1B OS=Homo sapiens OX=9606 GN=CORO1B PE=1 SV=1	31.9023	0	0	25.0954	0	23.8195	12.5517	56.9544	0	0	0	28.5968	77.1774	0	0	36.3932	112.082	0	0	56.9531	70.7484	102.921	67.1579	65.5515	186.324	33.8893	100.73
Q9BS26	8	5	52.2931	0.0124631	1.21499	0.289768	CLN5 KO	Ctrl	Endoplasmic reticulum resident protein 44 OS=Homo sapiens OX=9606 GN=ERP44 PE=1 SV=1	9973.82	7864.06	8506.48	4519.42	4926.12	5370.89	7265	6633.69	6892.78	7491.66	7651.32	7647.5	9802.71	9371.27	8580.95	8852.47	8549.87	9360.9	4845.35	8756.23	8620.02	8790.36	7882.47	7718.79	8881.52	8697.11	9042.73
Q9BSJ8	14	4	58.5055	0.0855157	1.45516	-0.502078	Ctrl	CLN5 KO	Extended synaptotagmin-1 OS=Homo sapiens OX=9606 GN=ESYT1 PE=1 SV=1	522.223	575.57	622.284	1738.63	1436.03	1632.62	660.783	610.977	480.152	336.898	375.686	449.982	1846.72	91.7451	193.038	500.213	584.642	323.914	1869.77	963.698	337.64	537.789	536.769	510.087	655.769	758.754	506.034
Q9BSR8	2	1	11.5049	0.656717	1.99637	1.06975	CLN5 KO	Ctrl	Protein YIPF4 OS=Homo sapiens OX=9606 GN=YIPF4 PE=1 SV=1	1011.07	272.972	279.472	1127.75	867.985	809.928	689.869	668.037	728.256	179.591	281.86	147.33	227.906	367.282	130.634	2994.45	1508.16	836.622	1685.49	764.846	586.981	1069.5	1034.6	742.28	2157.73	3857.89	7201.35
Q9BTT6	7	4	37.1064	0.659826	1.01771	-0.0193481	Ctrl	CLN5 KO	Leucine-rich repeat-containing protein 1 OS=Homo sapiens OX=9606 GN=LRRC1 PE=1 SV=1	6109.42	6683.49	7120.6	5194.86	4742.22	4285.09	5385.99	6772.15	7509.94	5459.56	5253.93	5123.13	11544.9	8569.67	7162.51	5067.51	5266.12	4784.01	9783.3	4448.06	4210.51	3579.68	4295.52	4178.8	5734.68	5598.49	5674.67
Q9BTU6	14	6	62.712	0.000839879	1.82175	0.901031	CLN5 KO	Ctrl	Phosphatidylinositol 4-kinase type 2-alpha OS=Homo sapiens OX=9606 GN=PI4K2A PE=1 SV=1	1395.6	1394.42	1597.2	992.62	1214.27	1185.6	1560.68	1510.95	1213.68	1401.72	1547.74	1461.46	2215.9	3157	1582.31	2797.7	2139.43	1242.98	5155.45	2380.1	2303.67	1795.94	1716.85	2165.45	2873.66	4242.78	3778.72
Q9BU61	1	1	5.6848	0.0794545	1.46817	-0.473061	Ctrl	CLN5 KO	NADH dehydrogenase [ubiquinone] 1 alpha subcomplex assembly factor 3 OS=Homo sapiens OX=9606 GN=NDUFAF3 PE=1 SV=1	0	0	0	2819.89	2892.55	3123.14	28.3119	0	0	12.6169	0	0	12033.7	0	0	0	0	0	28.4601	0	0	0	0	0	0	0	0
Q9BUF5	9	3	61.9083	0.00490422	2.33192	1.24829	CLN5 KO	Ctrl	Tubulin beta-6 chain OS=Homo sapiens OX=9606 GN=TUBB6 PE=1 SV=1	7908.16	7656.07	6877.62	2619.38	2289.41	2402.44	6687.84	6523.66	7050.62	8832.47	7651.4	7677.28	20973.9	3545.37	10553.9	9647.35	9057.04	8503	70234.7	8646.77	9526.16	9182.27	8824.11	8848.19	9048.56	9136.77	13373.7
Q9BUR5	2	1	6.8805	0.360726	1.08646	-0.0836296	Ctrl	CLN5 KO	MICOS complex subunit MIC26 OS=Homo sapiens OX=9606 GN=APOO PE=1 SV=1	342.559	255.196	186.693	691.398	550.645	420.929	448.038	319.876	368.516	209.053	95.7848	193.095	0	52.8306	282.918	329.813	291.443	309.588	1164.89	272.728	462.257	651.13	611.632	533.524	279.254	492.405	364.953
Q9BV40	5	3	29.4552	0.0575017	1.42063	0.534354	CLN5 KO	Ctrl	Vesicle-associated membrane protein 8 OS=Homo sapiens OX=9606 GN=VAMP8 PE=1 SV=1	3621.12	3347	4311.08	1868.98	2191.55	1715.54	3080.89	3650.38	4003.69	2934.31	2361	3113.02	7013.09	3606.45	4096.96	3137.91	3326.86	2848.4	14013.7	3779.94	3604.69	4235.56	4647.27	4458.55	3689.64	4206.84	3884.94
Q9BVA1	19	8	113.093	0.348473	1.09051	-0.114361	Ctrl	CLN5 KO	Tubulin beta-2B chain OS=Homo sapiens OX=9606 GN=TUBB2B PE=1 SV=1	5528.87	3852.41	3943.93	6439.26	7321.36	6616.57	2955.7	3601.4	4389.12	3976.56	4377.88	2762.98	3612.69	3216.61	2695.2	2393.73	2558.89	3137.75	15642.5	5939.8	5591.6	4820.23	5128.97	5413.13	3492.79	3749.64	3374.69
Q9BVK6	7	5	43.5836	0.00747358	1.34537	-0.4401	Ctrl	CLN5 KO	Transmembrane emp24 domain-containing protein 9 OS=Homo sapiens OX=9606 GN=TMED9 PE=1 SV=2	3159.57	3344.09	4014.74	3201.64	3340.8	3787.33	2844.74	2722.84	2727.86	2748.43	2739.7	2145	3918.1	2290.87	1574.21	2886.41	2757.68	2329.47	5536.25	1770.07	1581.47	1540.98	2136.99	2337.35	1618.52	1586.02	1826.66
Q9BVP2	2	1	10.3477	0.0532712	1.62311	0.739632	CLN5 KO	Ctrl	Guanine nucleotide-binding protein-like 3 OS=Homo sapiens OX=9606 GN=GNL3 PE=1 SV=2	1330.49	1326.39	921.463	1924.32	1649.29	1695.86	1841.7	1757.99	1018.15	1242.08	1505.81	1155.35	711.157	1400.87	1018.92	2444.85	2052.65	2065.62	1776.42	4183.44	4051.89	4051.34	3787.27	3691.97	2828.02	2871.88	2872.84
Q9BW92	3	3	17.2658	0.498528	1.16785	0.237858	CLN5 KO	Ctrl	Threonine--tRNA ligase_ mitochondrial OS=Homo sapiens OX=9606 GN=TARS2 PE=1 SV=1	75547.2	78922.8	66976.9	40208.8	42058.4	38791.5	63086.4	70559.4	71135.2	59241.2	63271.4	62106.1	16736.9	66237.2	63730.2	58774.1	62516	61457.4	29978.2	102264	97666.9	92795.8	98532.6	102259	80730.7	78999.7	80999.7
Q9BWH2	5	3	25.1706	0.000302232	2.41061	-1.30141	Ctrl	CLN5 KO	FUN14 domain-containing protein 2 OS=Homo sapiens OX=9606 GN=FUNDC2 PE=1 SV=2	5755.93	18694.4	17218.8	16896.1	18166.6	19999.1	12537.8	11419.1	7755.46	8128.63	6483.05	6541.42	1788.78	6475.59	5243.95	4279.05	2790.73	2037.96	22721.7	1796.97	2225.06	3769.93	4333.71	3761.66	7828.35	8038.85	8319.35
Q9BX67	4	2	18.4566	0.759349	1.16307	0.233364	CLN5 KO	Ctrl	Junctional adhesion molecule C OS=Homo sapiens OX=9606 GN=JAM3 PE=1 SV=1	5497.17	5375.43	5858.9	4358.45	4300.36	4796.69	5730.54	5822.9	6049.74	5047.36	4625.61	4671.2	6471.08	5771.74	8969.68	4723.3	4757.39	4142.04	22617	4148.11	4379.45	3838.99	4623.35	3877.92	5204.55	6101.25	7196.67
Q9BX68	2	1	11.5453	0.0770755	2.35149	-1.25105	Ctrl	CLN5 KO	Histidine triad nucleotide-binding protein 2_ mitochondrial OS=Homo sapiens OX=9606 GN=HINT2 PE=1 SV=1	1714.07	1257.66	1678.67	3256.6	4228.63	4099.21	3342.48	3454.27	2716.11	1465.61	1029.2	1048.79	0	608.81	506.097	1158.32	1086.43	1121.52	0	1575.4	1217.23	2155.61	2158.01	2117.98	1726.32	1454.79	1468.93
Q9BXB4	6	1	30.4702	0.604153	1.02647	-0.0584945	Ctrl	CLN5 KO	Oxysterol-binding protein-related protein 11 OS=Homo sapiens OX=9606 GN=OSBPL11 PE=1 SV=2	318.396	241.67	309.097	105.951	45.746	97.4687	166.12	286.963	246.554	244.669	398.757	259.611	159.452	213.042	140.234	60.6102	197.74	249.922	0	461.627	284.845	177.148	116.713	132.409	238.529	48.3132	158.538
Q9BXX3	8	2	33.0802	0.0112128	1.48414	-0.592457	Ctrl	CLN5 KO	Ankyrin repeat domain-containing protein 30A OS=Homo sapiens OX=9606 GN=ANKRD30A PE=2 SV=3	3640.57	4308.08	3140.58	3532.08	3896.14	3308.53	3340.14	3757.33	2919.17	3020.15	3130.56	2867.38	1218.24	798.94	1079.15	4936.61	4425.17	3902.08	1044.02	2832.18	2861.93	2239.95	2447.31	2428.8	1639.1	1040.12	998.787
Q9BY67	9	5	52.9339	0.256339	1.21588	-0.288081	Ctrl	CLN5 KO	Cell adhesion molecule 1 OS=Homo sapiens OX=9606 GN=CADM1 PE=1 SV=2	9136.67	7373.04	8172.39	7857.21	8343.95	8380.9	9696.26	10894	11026.7	7919.48	8589.34	8436.88	4069.6	8437.94	11479.2	7422.51	7863.06	7723.77	174.195	7423.53	6477.73	9550.87	7677.48	7974.36	7880.39	6975.48	6965.41
Q9BYD2	2	2	11.4205	0.00267134	1.44439	0.536428	CLN5 KO	Ctrl	39S ribosomal protein L9_ mitochondrial OS=Homo sapiens OX=9606 GN=MRPL9 PE=1 SV=2	5246.41	4006.93	4906.13	3901.64	4316.03	4592.73	4018.42	4386.51	4294.2	5917.54	5282.12	6027.35	9085.06	7304.27	9270.28	5600.03	6114.23	4934.2	13334.1	4882.24	5121.87	4700.68	4608.2	4558.1	6147.07	6311.7	5395.83
Q9BYD6	6	2	31.7988	0.804517	2.15434	1.1625	CLN5 KO	Ctrl	39S ribosomal protein L1_ mitochondrial OS=Homo sapiens OX=9606 GN=MRPL1 PE=1 SV=2	285.54	173.931	119.807	412.051	254.169	300.922	238.303	356.098	380.794	202.967	128.467	202.504	93.9288	102.814	18.495	247.369	369.871	352.236	5527.38	427.153	560.039	500.761	491.485	514.736	356.79	211.293	556.531
Q9BYW2	4	2	17.364	0.0159732	1.66121	0.745983	CLN5 KO	Ctrl	Histone-lysine N-methyltransferase SETD2 OS=Homo sapiens OX=9606 GN=SETD2 PE=1 SV=3	1761.43	1372.87	1291.48	1717.92	3069.67	2197.54	1994.88	1991.45	2319.43	2737.91	1972.49	2253.92	4611.38	4767.2	3940.43	1928.88	2047.26	1639.55	992.107	2414.91	2317.17	4760.29	4021.58	4011.39	5183.69	4562.06	4700.12
Q9BZE1	3	3	11.9027	0.0297694	1.2386	-0.29229	Ctrl	CLN5 KO	39S ribosomal protein L37_ mitochondrial OS=Homo sapiens OX=9606 GN=MRPL37 PE=1 SV=2	22610.4	25246.1	22855	21198	22142.7	22779.8	20174.5	22316.9	21347.1	14497.5	16630.4	17562.1	5535.5	17663.2	17697.5	18149.9	19282.4	18111.8	31616.7	19815.7	19458.7	18791.8	19107.9	18545.8	16790.1	17016.3	17754
Q9BZF9	6	4	25.3816	0.00211574	1.89548	0.948177	CLN5 KO	Ctrl	Uveal autoantigen with coiled-coil domains and ankyrin repeats OS=Homo sapiens OX=9606 GN=UACA PE=1 SV=2	8522.82	6518	6872.88	4998.68	5159.63	5534.15	6913.14	6794.02	5694.18	8350.55	7973.26	7243.54	7520.78	8641.4	8027.38	30741.5	20720.7	17792.1	5078.48	8278.58	7721.85	11896.5	10850.7	10612.5	18202.8	16145.6	10315.3
Q9BZZ5	5	2	20.4262	0.0180759	1.84239	0.897487	CLN5 KO	Ctrl	Apoptosis inhibitor 5 OS=Homo sapiens OX=9606 GN=API5 PE=1 SV=3	2602.44	1391.05	1743	2336.88	2488.81	2449.06	2886.08	3098.34	2636.53	3593.74	3120.4	3839.99	659.989	1260.01	4649.88	6749.35	6791.36	5549.11	3108.46	5078.71	4428.53	5997.12	4921.68	5154.56	5078.72	5023.04	4705.3
Q9C0E8	5	3	22.1326	0.940026	1.01352	0.0784104	CLN5 KO	Ctrl	Endoplasmic reticulum junction formation protein lunapark OS=Homo sapiens OX=9606 GN=LNPK PE=1 SV=2	386.893	250.828	343.451	2284.4	1878.59	1968.21	566.029	580.616	327.833	280.375	332.203	508.965	1518.1	106.364	121.604	527.019	694.681	526.151	4783.43	652.808	689.174	710.06	780.549	1007.83	1107.49	1587.27	1471.85
Q9C0G6	9	4	32.5914	0.907751	1.035	0.046423	CLN5 KO	Ctrl	Dynein heavy chain 6_ axonemal OS=Homo sapiens OX=9606 GN=DNAH6 PE=2 SV=3	14360.2	12586.8	13263.4	9921.32	11098.6	11325.2	11387.3	11434.6	12764.3	12906.3	12866.7	13363.9	13679.6	18296.4	21783.7	11446.1	12284.8	12616.6	3062.97	10751.9	11141.3	13025.2	10308.2	9790.22	12242.6	11902.1	12385.2
Q9H078	9	3	51.3269	0.0311605	1.13725	-0.188051	Ctrl	CLN5 KO	Caseinolytic peptidase B protein homolog OS=Homo sapiens OX=9606 GN=CLPB PE=1 SV=1	26345.5	29194.2	29168.1	31572.7	30196.4	27693.5	25736.4	26932.1	26511.8	25481.1	24996.9	26597.7	19820.4	32205.2	27343.5	24778.5	26261.1	26031.6	32852.1	21536	19430.1	19062.9	19355.9	18498.9	26656.9	27512.6	27127.6
Q9H0Q3	1	1	6.3476	0.161329	Infinity	-	Ctrl	CLN5 KO	FXYD domain-containing ion transport regulator 6 OS=Homo sapiens OX=9606 GN=FXYD6 PE=1 SV=1	0	0	0	20.0803	0	0	0	0	0	0	0	0	0	0	0	0	0	0	0	0	0	0	0	0	0	0	0
Q9H223	12	6	63.8828	0.322236	1.23935	0.318696	CLN5 KO	Ctrl	EH domain-containing protein 4 OS=Homo sapiens OX=9606 GN=EHD4 PE=1 SV=1	4011.29	3236.16	3761.19	3700.33	3351.57	3615.89	3693.15	3149.47	3925.04	3986.36	3325.39	3550.93	11495.9	4160.25	4249.33	4094.55	3887.44	3201.41	2220.99	3486.09	3578.86	3204.91	3084.21	2958.6	5427.25	7810.13	6696.39
Q9H269	2	1	12.859	0.00125578	11.3752	3.58475	CLN5 KO	Ctrl	Vacuolar protein sorting-associated protein 16 homolog OS=Homo sapiens OX=9606 GN=VPS16 PE=1 SV=2	67.5234	0	10.7592	410.737	141.648	283.863	293.269	59.5855	121.068	120.82	71.0178	19.5057	5687.02	2903.92	2570.83	1477.47	1323.37	431.792	7132.7	268.675	414.635	760.197	893.707	877.808	2036.87	2224.11	2373.42
Q9H2G2	5	2	25.0828	0.00790262	6.6138	-2.75076	Ctrl	CLN5 KO	STE20-like serine/threonine-protein kinase OS=Homo sapiens OX=9606 GN=SLK PE=1 SV=1	0	38.0251	2.35603	85.1306	0	11.3702	20.5794	3.95974	36.9766	4.31716	0	14.8413	0	0	0	0	4.61144	22.0789	0	0	0	0	14.1461	0	0	0	0
Q9H2H9	12	9	51.328	0.994069	1.0241	0.0449552	CLN5 KO	Ctrl	Sodium-coupled neutral amino acid transporter 1 OS=Homo sapiens OX=9606 GN=SLC38A1 PE=1 SV=1	5368.6	4838.99	5150.47	5257.9	5773.73	5521.1	4415.29	5327.27	5101.91	4652.99	3757.62	4606.19	5085.47	5788	7226.87	4847.03	4493.15	3833.52	9950.3	4602.66	4634.88	5451.65	5509.94	6409.96	5058.88	4712.61	5142.04
Q9H2J7	7	3	36.6495	0.0564086	1.32728	0.405066	CLN5 KO	Ctrl	Sodium-dependent neutral amino acid transporter B(0)AT2 OS=Homo sapiens OX=9606 GN=SLC6A15 PE=1 SV=1	1476.06	1239.12	1402.94	1355.81	1396.72	1223.77	2454.13	2076.93	1874.54	2224.03	2041.25	1945.94	641.938	1900.63	2272.42	1699.4	1387.56	1601.47	2375.85	2161.07	2096.32	2780.46	2575.61	2437.41	2891.07	2431.51	3027.14
Q9H2K8	12	3	74.296	0.510154	1.04155	0.0655434	CLN5 KO	Ctrl	Serine/threonine-protein kinase TAO3 OS=Homo sapiens OX=9606 GN=TAOK3 PE=1 SV=2	7064.54	6370.16	6624.37	7434.26	7443.68	7715.74	5973.24	6782.77	6965.52	6637.91	7310.15	7188.34	9808.12	7487.71	7622.69	7752.8	6935.89	7334.33	9788.13	5693.98	6789.37	6269.91	6902.07	6312.1	6197.52	7274.87	6626.16
Q9H2U2	9	4	44.5828	0.00349016	1.37366	-0.448134	Ctrl	CLN5 KO	Inorganic pyrophosphatase 2_ mitochondrial OS=Homo sapiens OX=9606 GN=PPA2 PE=1 SV=2	51758.8	60510.7	54331.4	58324.9	58013.9	58975.7	55516	59427.5	54052.5	36491.6	37870.6	40569.7	11483.5	42984.3	37495	46082.9	47772.2	50166.4	46071.1	42561.3	43226.6	44267	44494.3	44133.1	41642.6	43698.5	42856.9
Q9H2V7	5	5	23.0781	0.0136646	1.71566	-0.8843	Ctrl	CLN5 KO	Protein spinster homolog 1 OS=Homo sapiens OX=9606 GN=SPNS1 PE=1 SV=1	67.6812	126.501	91.1499	186.071	149.901	84.5743	131.062	164.507	81.5337	154.242	52.2477	35.6928	0	11.6224	2.8061	96.1484	173.131	165.905	414.292	0	14.7389	13.1494	16.7949	91.5286	10.3835	4.07889	5.70026
Q9H2W6	4	1	16.7018	0.0331545	1.77976	-0.820329	Ctrl	CLN5 KO	39S ribosomal protein L46_ mitochondrial OS=Homo sapiens OX=9606 GN=MRPL46 PE=1 SV=1	1485.84	1663.99	997.831	3818.02	2600.13	3116.56	2642.51	2813.11	3036.25	1198.4	858.06	841.786	100.441	143.769	107.007	1749.78	1748.76	1411.12	825.476	2521.89	2384.79	2220.32	2364.62	1958.52	1665.03	1642.91	1175.53
Q9H361	9	2	43.4187	0.313067	1.16185	0.124627	CLN5 KO	Ctrl	Polyadenylate-binding protein 3 OS=Homo sapiens OX=9606 GN=PABPC3 PE=1 SV=2	12.4908	0	0	0	0	0	89.6171	40.1058	29.9632	45.5226	14.1852	40.6198	0	0	0	39.9787	36.8726	0	42.8455	22.4136	0	27.0997	40.2109	34.4769	35.5682	0	20.2955
Q9H3G5	11	10	31.7872	0.00464402	1.49285	0.58976	CLN5 KO	Ctrl	Probable serine carboxypeptidase CPVL OS=Homo sapiens OX=9606 GN=CPVL PE=1 SV=2	5769.96	4791.86	5144.48	4648.96	4480.8	4513.92	4855.12	4819.75	5087.09	6305.26	5950.11	6292.31	22743.7	5569.09	7086.65	6204.66	6839.31	6414.81	8426.45	6603.07	6436.17	5092.82	6392.78	6620.78	6636.11	6168.03	5923.23
Q9H3N1	15	8	56.3609	0.873348	1.02502	0.0235648	CLN5 KO	Ctrl	Thioredoxin-related transmembrane protein 1 OS=Homo sapiens OX=9606 GN=TMX1 PE=1 SV=1	8972.31	8719.44	8236.52	8800.51	8923.73	8121.9	9645.3	8431.46	8942.24	10246	9875.56	10058.9	3630.42	10337.4	8897.1	10732.6	10883.4	10305.1	3887.17	8534.72	8589.9	6766.47	8812.47	7483.14	12902.3	9722.13	9864.21
Q9H3P7	11	4	57.0714	0.175232	2.07914	1.10676	CLN5 KO	Ctrl	Golgi resident protein GCP60 OS=Homo sapiens OX=9606 GN=ACBD3 PE=1 SV=4	1477.15	1101.95	1164.48	1952.18	1377.07	1538.89	1371.17	1274.55	1290.81	1133.77	947.456	1016.58	17923.1	716.061	1513.08	1781.58	1956.65	1650.81	7552.05	1354.64	1742.69	1682.49	1831.51	1901.24	2784.39	2776.39	1914.63
Q9H3U5	3	2	13.2158	0.00131724	1.98272	0.990387	CLN5 KO	Ctrl	Major facilitator superfamily domain-containing protein 1 OS=Homo sapiens OX=9606 GN=MFSD1 PE=2 SV=2	2480.89	2764.4	3160.12	996.714	1054.27	1201.06	2141.05	2016.25	2270.38	3847.72	4342.95	3793.45	11179.3	6139.87	7396.07	3204.5	3325.8	3044.99	2620.79	1874.2	1983.94	2511.94	2767.29	2532.06	3356.45	3965.71	3828.59
Q9H444	6	3	36.2976	0.00131026	1.57769	0.674748	CLN5 KO	Ctrl	Charged multivesicular body protein 4b OS=Homo sapiens OX=9606 GN=CHMP4B PE=1 SV=1	3041.76	2935.87	3018.25	1688.83	1767.02	1756.28	2224.34	2396.39	2488.86	2986.68	3180.09	3899.71	10067.5	5105.41	4540.26	3140.16	2889.85	3023.66	3132.39	2858.24	3238.48	2899.11	3073.84	2843.45	3601.24	3452.15	3332.74
Q9H4G4	3	2	23.9804	0.267642	1.21171	0.264827	CLN5 KO	Ctrl	Golgi-associated plant pathogenesis-related protein 1 OS=Homo sapiens OX=9606 GN=GLIPR2 PE=1 SV=3	1908.39	1612.14	2163.6	738.414	974.102	878.639	3167.25	3295.5	3126.69	2750.04	3326.37	3143.9	3532.22	2657.51	3121.62	2644.76	2638.71	2178.74	731.636	1210.58	1136.18	1140.65	1774.73	1515.91	3030.28	3585.82	3174.12
Q9H4M9	14	6	66.1303	0.88922	1.18457	0.269314	CLN5 KO	Ctrl	EH domain-containing protein 1 OS=Homo sapiens OX=9606 GN=EHD1 PE=1 SV=2	1893.85	3040.17	2543.99	3582.23	3442.92	2777.93	3201.2	3185.06	3127.67	2480.65	2834.18	2509.63	8610.32	1382.75	2663.8	3396.93	2360.41	2953.15	12831.6	2121.28	1970.74	2853.37	2582.7	2433.32	3236.22	3424.66	2835.21
Q9H6A9	4	2	14.4517	0.390913	1.55295	0.678347	CLN5 KO	Ctrl	Pecanex-like protein 3 OS=Homo sapiens OX=9606 GN=PCNX3 PE=1 SV=2	1148.42	435.151	527.337	1117.31	1042.83	1255.99	789.793	845.302	1045.84	682.101	423.209	526.343	6410.93	782.034	1896.66	1288.14	807.87	583.645	3519.2	574.323	793.391	815.558	1571.65	974.073	933.739	1456.27	1453.99
Q9H7Z7	1	1	13.2918	0.000566164	6.88867	-2.70176	Ctrl	CLN5 KO	Prostaglandin E synthase 2 OS=Homo sapiens OX=9606 GN=PTGES2 PE=1 SV=1	133.403	184.088	461.98	228.772	41.4662	70.0839	58.732	53.7831	0	0	0	0	0	0	0	62.5632	22.1385	0	0	140.777	0	0	57.5773	74.7221	0	0	0
Q9H845	8	2	59.8196	2.82585e-06	2.18849	-1.11348	Ctrl	CLN5 KO	Acyl-CoA dehydrogenase family member 9_ mitochondrial OS=Homo sapiens OX=9606 GN=ACAD9 PE=1 SV=1	5768.2	5130.52	4557.97	7469.53	6676.57	5773.85	4312.38	5839.94	5006.4	2065.33	1858.78	1890.22	796.732	1485.66	3391.14	2758.39	2707.87	2613.23	1477.43	2779.33	3332.57	3446.91	3320.26	3424.72	2651.92	3216.05	2966.37
Q9H857	3	1	17.3494	0.843616	1.19066	0.292457	CLN5 KO	Ctrl	5'-nucleotidase domain-containing protein 2 OS=Homo sapiens OX=9606 GN=NT5DC2 PE=1 SV=1	1833.01	1478.15	1142.91	2399.17	2483.08	2479.18	2240.78	2396.17	2406.5	1281.31	1056.36	1169.51	286.886	2944.92	1683.95	1505.12	1636.34	1458.81	11422.2	1551.67	2150.65	2691.45	2366.08	2640.78	2699.43	3234.52	3129.04
Q9H9B4	14	9	88.4519	0.000896677	1.32845	-0.43622	Ctrl	CLN5 KO	Sideroflexin-1 OS=Homo sapiens OX=9606 GN=SFXN1 PE=1 SV=4	65532.5	75783.3	71526.7	68923	66961.7	70518.2	71143	68510.8	68643	68711.3	61841.6	66197.2	51738.9	34189.4	32965.2	48114.4	53046.2	54902.4	83729.9	55382.8	57763.2	52017.3	55981.8	47694.5	40092.6	40108	40295.2
Q9H9S3	3	2	6.3267	0.00723962	1.77105	-0.828442	Ctrl	CLN5 KO	Protein transport protein Sec61 subunit alpha isoform 2 OS=Homo sapiens OX=9606 GN=SEC61A2 PE=2 SV=3	3047.4	2268.34	2748.29	2056.5	2875.06	2031.05	2485.21	2574.19	2616.83	1488.7	1525.56	1503.75	391.528	1494.47	1332.49	1871.84	2185.05	1491.93	108.316	1879.41	1824.82	1305.18	1380.05	1963.69	1231.4	1448.22	1211.45
Q9HAP6	4	1	33.2459	0.732885	1.03557	0.0831223	CLN5 KO	Ctrl	Protein lin-7 homolog B OS=Homo sapiens OX=9606 GN=LIN7B PE=1 SV=1	1382.9	1132.84	1226.18	1442.14	1223.56	1303.61	824.675	632.368	877.58	705.469	889.056	632.45	326.1	1749.91	944.481	868.478	834.979	942.617	3875.56	844.229	896.782	1055.94	1314.89	1273.14	1179.06	1137.87	1335.36
Q9HAV7	4	2	31.7455	0.0345284	5.37408	-2.47203	Ctrl	CLN5 KO	GrpE protein homolog 1_ mitochondrial OS=Homo sapiens OX=9606 GN=GRPEL1 PE=1 SV=2	168.14	526.267	177.82	10509.9	9681.6	9959.88	2024.41	1819.04	1445.45	1151.4	404.254	313.939	369.074	1640.46	683.638	2029.54	1405.01	816.257	111.607	466.898	298.671	567.088	549.453	481.985	945.944	757.239	521.491
Q9HB40	5	4	39.4373	0.218234	1.19029	0.246766	CLN5 KO	Ctrl	Retinoid-inducible serine carboxypeptidase OS=Homo sapiens OX=9606 GN=SCPEP1 PE=1 SV=1	7530.52	5574.3	6322.74	5751.01	6475.81	6035.56	9002.72	11252.8	9856.49	9446.87	9217.14	9130.1	22530.7	8608.27	9287.66	6927.21	7104.08	7320.97	13418	6637.72	5997.41	6704.5	7179.54	7134.94	8182.24	7701.86	8878.77
Q9HB71	3	2	19.5344	0.750332	1.2328	0.368074	CLN5 KO	Ctrl	Calcyclin-binding protein OS=Homo sapiens OX=9606 GN=CACYBP PE=1 SV=2	862.174	478.253	775.256	1639.87	1674.39	1316.08	286.713	431.453	377.676	217.628	308.418	393.123	541.497	962.641	1148.48	949.162	1183.07	922.021	5051.11	556.998	445.602	803.022	644.247	449.525	2210.14	1609.41	938.826
Q9HB90	4	3	17.985	0.925138	1.22742	0.310297	CLN5 KO	Ctrl	Ras-related GTP-binding protein C OS=Homo sapiens OX=9606 GN=RRAGC PE=1 SV=1	1959.82	1463.08	1033.05	2324.15	1943	1673.55	1093.25	1301.59	1059.26	1560.82	1516.35	1542.97	523.343	1046.52	183.701	2310.88	3072.88	3299.64	123.176	2557.99	2548.22	2305.71	2661.57	3201.29	2720.75	1901.04	924.531
Q9HBH5	3	1	21.0477	0.699801	2.11647	-1.11707	Ctrl	CLN5 KO	Retinol dehydrogenase 14 OS=Homo sapiens OX=9606 GN=RDH14 PE=1 SV=1	1.96973	0	0	261.307	155.302	143.591	86.3297	321.732	492.489	108.444	46.4097	78.1681	0	2.46171	16.8708	21.2853	27.9023	74.7499	52.4212	106.608	89.9785	169.423	122.624	173.712	91.0984	80.9087	119.163
Q9HC36	1	1	5.9757	0.194439	1.37459	-0.481185	Ctrl	CLN5 KO	rRNA methyltransferase 3_ mitochondrial OS=Homo sapiens OX=9606 GN=MRM3 PE=1 SV=2	4519.39	6579.94	5136.45	5502.83	6035.77	6957.3	7315.14	4449.28	2054.97	4942.41	3762.22	2594.79	34.0538	3054.48	1221.94	4562.65	4833.52	6133.46	2102.68	6026.28	5859	5710.91	4790.35	5670.83	3333.6	2854.26	3153.28
Q9HCC0	3	3	16.6688	0.00113176	1.20896	-0.261592	Ctrl	CLN5 KO	Methylcrotonoyl-CoA carboxylase beta chain_ mitochondrial OS=Homo sapiens OX=9606 GN=MCCC2 PE=1 SV=1	13035.6	10682.3	10836.3	15898	14154.6	14988.2	12342.1	11960.8	11562.5	9083.36	9255.11	8419.33	9530.97	10624.5	9830.56	12032.7	11596.7	10206.5	11656.9	12135.6	12531.5	11372.3	11744.9	11372.6	9796.74	10193.3	9624.94
Q9HD20	10	5	36.786	0.155248	1.15711	-0.199786	Ctrl	CLN5 KO	Manganese-transporting ATPase 13A1 OS=Homo sapiens OX=9606 GN=ATP13A1 PE=1 SV=2	4880.32	3828.16	4023.56	3715.97	3551.71	3869.94	5313.38	5233.37	5126.26	3314.61	2830.51	3322.28	2995.58	4174.55	1689.78	3895.95	3589.89	2530.48	1498.27	4346.51	5471.83	5919.03	5753.19	5491.21	3800.81	3938.2	3784.47
Q9HD33	3	3	12.5219	0.000670223	1.52939	-0.60935	Ctrl	CLN5 KO	39S ribosomal protein L47_ mitochondrial OS=Homo sapiens OX=9606 GN=MRPL47 PE=1 SV=2	9084.74	7625.69	7340.09	12201.5	11082.1	11609.2	8745.55	10667.4	9601.2	6118.54	5875.2	6518.14	4625.82	5056.61	4842.14	7138.42	7354.7	6261.92	2450.82	9218.94	8958.93	8683.46	8639.43	7916.76	5343.86	5419.48	4599.95
Q9HD34	1	1	6.6738	0.402532	1.0307	0.0860947	CLN5 KO	Ctrl	LYR motif-containing protein 4 OS=Homo sapiens OX=9606 GN=LYRM4 PE=1 SV=1	5603.01	5195.06	5304.46	9368.32	8270.85	7905.09	7361.16	7565.95	6511.74	3555.96	3273.89	3017.02	9835.96	3396.58	3494.6	6134.57	6685.9	5701.67	36745.7	5369.36	6093.24	6955.63	6206.51	5923.93	5887.5	5909.6	5857.71
Q9HD42	6	2	27.1259	0.0348963	1.65567	-0.821236	Ctrl	CLN5 KO	Charged multivesicular body protein 1a OS=Homo sapiens OX=9606 GN=CHMP1A PE=1 SV=1	1154.93	976.551	1286.38	3328.95	2891.59	2879.63	1173.42	1048.47	1214.17	2216.7	2582.05	1602.11	378.883	463.437	821.41	590.292	899.641	2208.58	130.422	1497.64	1264.52	946.072	915.252	994.118	626.342	586.683	547.947
Q9HD45	2	2	5.2432	0.00528828	2.12193	-1.08497	Ctrl	CLN5 KO	Transmembrane 9 superfamily member 3 OS=Homo sapiens OX=9606 GN=TM9SF3 PE=1 SV=2	101.407	61.0926	132.022	315.652	325.645	347.027	303.141	317.471	338.537	116.839	212.279	237.621	171.539	185.512	261.523	62.4202	68.96	35.0408	55.0721	143.226	113.517	74.9539	71.7613	59.0224	83.2639	114.822	45.7933
Q9HDC9	11	8	62.0592	0.0254499	1.21727	0.280096	CLN5 KO	Ctrl	Adipocyte plasma membrane-associated protein OS=Homo sapiens OX=9606 GN=APMAP PE=1 SV=2	15998.3	16963.6	16014.4	16113.5	16797.7	16977.9	16164.1	16704.9	16480.3	20885.1	19185.6	20217.3	37366.3	24123.2	23454.6	20409.2	21646.2	20881.5	19776.2	16469.6	15811.3	14318	16460.5	15824.4	17497.4	18516.2	17992.5
Q9NNW5	10	3	47.2915	0.933583	1.0198	-0.00772254	Ctrl	CLN5 KO	WD repeat-containing protein 6 OS=Homo sapiens OX=9606 GN=WDR6 PE=1 SV=1	1978.54	1298.61	1254.37	3958.8	3280.76	3547.44	3908.94	3845.46	4047.49	2233.49	2713.54	2197.42	1353.48	974.651	979.01	3735.69	3688.09	4149.93	2615.34	3914.31	3438.82	4304.41	4183.32	3862.56	3368.27	2800.58	2674.54
Q9NP58	4	3	12.6346	0.0171237	1.54181	0.625346	CLN5 KO	Ctrl	ATP-binding cassette sub-family B member 6_ mitochondrial OS=Homo sapiens OX=9606 GN=ABCB6 PE=1 SV=1	2713.36	2437.38	2832.61	2593.13	2678.11	2425.79	2520.1	2495.21	2614.6	3959.42	4307.19	4085.27	1042.26	4028.73	4387.97	6162.49	6256.41	6218.94	1898.19	4086.14	4318.14	3612.91	3871.93	4021.58	3065.46	3280.55	3276.52
Q9NP72	8	3	57.7392	0.115587	2.00697	-0.975701	Ctrl	CLN5 KO	Ras-related protein Rab-18 OS=Homo sapiens OX=9606 GN=RAB18 PE=1 SV=1	6488.53	3892.84	4594.97	41210.1	35306.4	38741.8	8882.43	8390.67	6236.38	5540.85	4658.25	4308.79	20439.7	4132.77	2485.02	5945.29	6078.8	5160.01	32608.8	5609.71	7793.84	9522.58	8184.14	8394.77	7498.21	7781.85	7066.58
Q9NP79	2	2	6.2285	0.328597	1.16666	-0.190297	Ctrl	CLN5 KO	Vacuolar protein sorting-associated protein VTA1 homolog OS=Homo sapiens OX=9606 GN=VTA1 PE=1 SV=1	2870.92	2664.61	1595.8	5586	4206.62	5061.39	2475.38	2342	2389.06	1717.18	1497.5	1736.79	8059.42	2519.1	2093.86	2833.1	3010.29	2349.42	3447.19	1854.66	2767.73	2903.61	2630.21	2711.98	2755.19	2503.72	2652.34
Q9NPJ3	2	2	20.7062	0.000807054	1.98845	-0.962234	Ctrl	CLN5 KO	Acyl-coenzyme A thioesterase 13 OS=Homo sapiens OX=9606 GN=ACOT13 PE=1 SV=1	3463.55	5314.18	4406	8668.88	8110.58	7262.75	6269.75	6711.05	7350.73	2090.21	1277.18	1831.25	596.984	2565.19	1581.77	3744.7	3409.81	2374.58	8707.12	3845.02	3767.34	4224.84	3911.18	3645.01	3812.08	3355.73	3151.82
Q9NR28	4	2	36.9422	0.409706	1.12984	-0.210419	Ctrl	CLN5 KO	Diablo homolog_ mitochondrial OS=Homo sapiens OX=9606 GN=DIABLO PE=1 SV=1	14137.7	61154.7	45007.2	30559.4	30175.2	32402	39068.1	42987.8	41510.1	46376.4	42262.9	42936.6	1881.51	42681	41238.9	37147.4	34625.4	36922.1	2846.9	33025.1	32338.7	20109	38899.4	36457.7	36918.4	35563.9	34314.9
Q9NR30	25	15	125.147	0.311894	1.19551	0.283885	CLN5 KO	Ctrl	Nucleolar RNA helicase 2 OS=Homo sapiens OX=9606 GN=DDX21 PE=1 SV=5	26114.7	27233.4	22661	30788.1	29852.1	29904.9	26567.2	27868.1	24445.2	22423.2	19964.3	22219.8	34667.2	23888.9	26749.2	23900.2	24825.2	28770.4	90246.5	37695.9	38075.8	35032.4	33731.9	33449.1	31110.3	31452.8	28637.3
Q9NR31	1	1	7.2091	0.0806553	Infinity	#DIV/0!	CLN5 KO	Ctrl	GTP-binding protein SAR1a OS=Homo sapiens OX=9606 GN=SAR1A PE=1 SV=1	0	0	0	0	0	0	0	0	0	0	0	0	0	0	0	49.8243	0	0	353.997	16.5096	0	0	0	0	1.46628	24.4159	15.8563
Q9NRC6	10	1	47.1502	0.69149	6.54857	2.79364	CLN5 KO	Ctrl	Spectrin beta chain_ non-erythrocytic 5 OS=Homo sapiens OX=9606 GN=SPTBN5 PE=1 SV=2	0	0	0	0	0	20.0717	32.2468	15.2536	0	0	0	0	558.72	0	0	10.8887	0	0	241.763	0	0	8.55553	2.7902	0	35.8292	0	26.4542
Q9NRW1	10	3	59.7441	0.594646	1.19005	0.28599	CLN5 KO	Ctrl	Ras-related protein Rab-6B OS=Homo sapiens OX=9606 GN=RAB6B PE=1 SV=1	961.281	977.482	969.499	463.238	455.787	423.994	761.477	797.57	733.888	504.376	495.756	542.371	2002.91	1061.14	518.253	715.108	808.145	534.759	2033.78	425.267	520.12	565.595	541.688	760.886	966.658	1277.82	1301.21
Q9NRW7	11	8	65.5996	0.000842807	1.36232	0.435773	CLN5 KO	Ctrl	Vacuolar protein sorting-associated protein 45 OS=Homo sapiens OX=9606 GN=VPS45 PE=1 SV=1	16080.4	11764.1	12425.7	16095.6	15123.9	16715	18204.1	18062.7	16831.7	23974	20021	21180.7	17122.9	15480	11404.9	24856.8	24349.3	21232.2	29294	22761.8	22611.1	22859.2	24040	23181.6	20927.7	21087.7	18615.9
Q9NS93	3	1	11.3876	0.108155	1.40776	-0.570098	Ctrl	CLN5 KO	Transmembrane 7 superfamily member 3 OS=Homo sapiens OX=9606 GN=TM7SF3 PE=2 SV=1	14.8168	51.0291	26.9373	18.7991	13.1022	0	15.608	18.976	0	23.6354	32.9842	0	22.4265	0	0	55.9808	0	0	60.1852	12.6496	18.4112	0	0	0	0	0	0
Q9NSE4	17	6	93.9496	0.0831681	1.17212	0.222714	CLN5 KO	Ctrl	Isoleucine--tRNA ligase_ mitochondrial OS=Homo sapiens OX=9606 GN=IARS2 PE=1 SV=2	35069.2	39621.9	37411.2	42067.4	38407.4	36324.9	40996.2	36607.6	40403.8	48584.7	49254.8	48939	33207.2	34057.3	40532	50033.4	51221.1	44168.4	80927.8	40682.5	55112	47112.7	42099.4	42385.3	34685.7	33996.1	36242
Q9NTJ3	6	3	28.6094	0.0552	1.17818	0.244822	CLN5 KO	Ctrl	Structural maintenance of chromosomes protein 4 OS=Homo sapiens OX=9606 GN=SMC4 PE=1 SV=2	4493.2	3749.15	3812.91	3763.42	3807.53	3694.16	3868.71	4152.67	4762.24	4264.65	4149.17	4558.13	9047.96	4988.2	5115.42	4208.82	4523.32	4111.7	3272.12	4735.33	4020.54	3884.89	4746.9	4360.1	4647.05	4974.66	5464.78
Q9NTJ5	11	7	59.7518	0.116031	1.11367	0.148271	CLN5 KO	Ctrl	Phosphatidylinositide phosphatase SAC1 OS=Homo sapiens OX=9606 GN=SACM1L PE=1 SV=2	11856.2	10305.8	10213.6	12180.9	10781	10530.4	13018.2	12111.2	13001.8	13935.3	13838.8	13746.8	12198.9	16686.7	19648.2	12749.5	12796	12283.8	9232.31	12232.6	10910.2	12135.9	10687.5	11091.7	12749.6	11960	12757.2
Q9NTK5	3	1	11.1446	0.898198	1.40783	-0.466641	Ctrl	CLN5 KO	Obg-like ATPase 1 OS=Homo sapiens OX=9606 GN=OLA1 PE=1 SV=2	5.61165	0	7.29856	103.948	52.4517	78.2327	6.68632	0	0	13.6623	0	32.2021	127.853	5.72761	0	19.4952	19.0151	25.3173	57.9768	0	0	0.103706	5.09606	0.00970381	4.04311	37.3211	13.3431
Q9NUM4	7	7	34.9835	0.698542	1.00995	-0.0127245	Ctrl	CLN5 KO	Transmembrane protein 106B OS=Homo sapiens OX=9606 GN=TMEM106B PE=1 SV=2	12726.9	14160.5	14115.6	9297.78	10264.5	9627.14	11027.4	11937.3	12853	11447.7	10596.2	12583.8	6139.71	11077.7	11580.1	11719.3	10017.4	11136	10056	10996.2	10774.3	8855.11	10733.5	10402.6	25344.7	16466.1	10004.3
Q9NUP9	9	4	44.2015	0.016842	1.24741	-0.312403	Ctrl	CLN5 KO	Protein lin-7 homolog C OS=Homo sapiens OX=9606 GN=LIN7C PE=1 SV=1	2946.3	1940.52	3112	3297.12	3030.42	3102.39	3575.16	3340.15	3294.82	2271.83	2101.34	3081.86	1397.2	2407.14	2439.06	1918.55	1940.78	2389.45	4817.88	1969.1	2310.05	2105.58	2420.72	2680.83	2596.43	2835.23	2630.85
Q9NV96	6	4	22.2023	0.530926	1.09896	0.08872	CLN5 KO	Ctrl	Cell cycle control protein 50A OS=Homo sapiens OX=9606 GN=TMEM30A PE=1 SV=1	317.059	159.583	204.709	450.885	353.234	320.508	530.252	615.261	533.632	659.502	702.652	723.975	729.998	204.276	371.064	238.048	297.072	382.845	406.43	392.302	282.904	430.91	382.139	275.18	506.351	279.965	394.435
Q9NVA2	13	2	70.8132	0.013265	1.36011	0.470085	CLN5 KO	Ctrl	Septin-11 OS=Homo sapiens OX=9606 GN=SEPT11 PE=1 SV=3	3115.19	2699.74	2532.54	1661.64	2047.19	2182.8	2270	2524.58	2331.27	2216.39	2470.31	2721.21	6657.79	2467.03	2576.44	2584.83	2947.42	2853.88	2262.23	2738.39	2545.2	3025.73	3994.85	4111.54	4049.7	4183.11	3711.17
Q9NVA4	1	1	7.1899	0.974748	1.0313	0.0380047	Ctrl	CLN5 KO	Transmembrane protein 184C OS=Homo sapiens OX=9606 GN=TMEM184C PE=1 SV=2	30.2141	0	0	78.8605	19.5481	330.628	117.445	28.4027	0	0	0	14.8242	55.8127	0	0	57.6956	47.0472	13.5778	0.730754	21.6704	0	343.599	36.1902	86.9013	253.526	158.842	83.0553
Q9NVC3	2	1	9.0939	0.021317	2.15732	-1.13664	Ctrl	CLN5 KO	Putative sodium-coupled neutral amino acid transporter 7 OS=Homo sapiens OX=9606 GN=SLC38A7 PE=1 SV=1	218.934	1750.45	1577.03	1909.9	1851.68	1503.18	1512.35	1692.5	1586.75	924.64	1151.29	1149.05	61.3592	289.649	586.793	328.407	561.547	696.436	14.8295	1724.32	1555	1174.02	250.004	357.099	125.76	1044.28	616.308
Q9NVH1	2	1	5.6081	2.32655e-09	2.51672	-1.33573	Ctrl	CLN5 KO	DnaJ homolog subfamily C member 11 OS=Homo sapiens OX=9606 GN=DNAJC11 PE=1 SV=2	2686.74	2447.2	2181.55	3923.36	3317.76	4095.24	2153.72	2325.44	2082.58	1167.97	1211.24	1021.51	578.801	813.479	1348.97	1459.79	1370.9	1227.68	816.959	1022.62	1113.99	791.744	1236.22	1220.69	1400.71	1093.38	1140.24
Q9NVI7	11	1	74.698	0.0432431	6.83	2.84592	CLN5 KO	Ctrl	ATPase family AAA domain-containing protein 3A OS=Homo sapiens OX=9606 GN=ATAD3A PE=1 SV=2	190.578	11.9685	13.8933	85.7701	0	0	20.054	79.5873	69.4959	37.4898	69.3741	82.9596	0	0	234.19	217.46	194.921	325.796	87.2008	168.722	226.808	283.027	113.633	99.5542	1403.44	1543.89	1350.13
Q9NVJ2	12	9	28.1974	0.751622	1.02635	-0.0375227	Ctrl	CLN5 KO	ADP-ribosylation factor-like protein 8B OS=Homo sapiens OX=9606 GN=ARL8B PE=1 SV=1	12948.3	19998.6	18670.5	24781.3	20681.8	25833.9	15238.2	15597.3	16732.4	18456	21022.9	17271.7	21219.1	14551.1	13335.5	15116	15472.1	13681.7	29176.8	18715.5	20931.9	24871.3	16477.3	15010.9	13580.2	26916.8	16403.7
Q9NWQ8	2	1	11.9344	0.117571	1.18705	-0.224437	Ctrl	CLN5 KO	Phosphoprotein associated with glycosphingolipid-enriched microdomains 1 OS=Homo sapiens OX=9606 GN=PAG1 PE=1 SV=2	707.995	622.111	826.984	524.647	474.692	509.119	486.635	558.726	598.018	361.473	234.586	214.801	192.414	197.1	267.226	517.596	529.589	326.088	1598.54	497.119	560.45	372.218	563.866	593.336	722.535	547.332	648.432
Q9NX14	3	2	14.3954	0.0465721	2.72323	-1.49706	Ctrl	CLN5 KO	NADH dehydrogenase [ubiquinone] 1 beta subcomplex subunit 11_ mitochondrial OS=Homo sapiens OX=9606 GN=NDUFB11 PE=1 SV=1	2116.96	1524.28	2082.95	3456.94	3428.31	3015.27	1930.05	1561.49	1471.97	1343.09	1528.62	1540.48	0	633.698	558.77	777.218	1250.02	1275.95	0	1167.44	726.968	792.296	820.367	1032.01	569.647	644.102	459.78
Q9NX40	4	3	24.2722	0.0196026	1.22131	-0.290618	Ctrl	CLN5 KO	OCIA domain-containing protein 1 OS=Homo sapiens OX=9606 GN=OCIAD1 PE=1 SV=1	5193.96	6331.3	5623.9	5765.92	6226.52	7220.16	3814.4	4238.35	3874.68	4506.57	3982.16	3888.24	3739.14	5862.11	5327.21	3787.6	3434.95	3382.64	5596.29	4759.92	5317.65	3776.86	4514.65	4232.81	4447.82	4137.26	4383.98
Q9NX62	7	5	34.2647	0.534088	1.08936	-0.10992	Ctrl	CLN5 KO	Inositol monophosphatase 3 OS=Homo sapiens OX=9606 GN=IMPAD1 PE=1 SV=1	8904.7	8960.89	7493.52	4207.19	3789.18	3901.71	7854.28	7659.25	7458.14	5156.47	5039.24	5136.33	12974.8	6161.47	5521.99	6371.6	6708.64	6513.64	652.523	6518.01	6216.17	7482.13	6331.66	5884.36	5676.28	6329.44	5901.38
Q9NX63	5	2	31.9835	2.9131e-06	1.74629	-0.794957	Ctrl	CLN5 KO	MICOS complex subunit MIC19 OS=Homo sapiens OX=9606 GN=CHCHD3 PE=1 SV=1	10136.7	10253.3	11869.4	14109.8	14951.6	14894.1	15854	18404.4	16348.9	7178.36	8818.44	8035.43	5241.73	5538.58	5506.16	8945.29	9093.76	7500.02	13852.6	10406.6	9448.69	8058.8	8897.79	8300.97	6748.63	6879.05	6796.56
Q9NXU5	2	1	12.3781	0.490305	Infinity	#DIV/0!	CLN5 KO	Ctrl	ADP-ribosylation factor-like protein 15 OS=Homo sapiens OX=9606 GN=ARL15 PE=1 SV=1	0	0	0	0	0	0	0	0	0	0	0	0	0	0	0	0	0	0	339.789	0	0	0	0	0	0	0	0
Q9NYB9	2	1	6.4628	0.161541	1.19389	0.262232	CLN5 KO	Ctrl	Abl interactor 2 OS=Homo sapiens OX=9606 GN=ABI2 PE=1 SV=1	2979.99	4141.63	3337.3	1544.05	1857.58	1977.54	4069.44	1977.77	3798.65	3143.18	3134.01	3294.84	1266.13	3288.78	3487.56	2832.06	3139.44	3173.49	7230.94	3600.2	3126.12	3485.2	3231.11	3145.85	3343.13	3902.84	3502.88
Q9NYF8	7	5	43.798	0.385927	1.14013	0.179796	CLN5 KO	Ctrl	Bcl-2-associated transcription factor 1 OS=Homo sapiens OX=9606 GN=BCLAF1 PE=1 SV=2	13205.1	14844.6	15119.4	17471.8	16545.3	16300.4	22463.6	22271.8	20673.1	22350.4	22333.1	24510.7	31339.7	15363.6	12531.2	22552.8	22376.3	23261.7	34659	17834.5	19767	19041.6	18236.9	18606.5	14150	13633.8	9772.25
Q9NYK5	3	2	10.5451	0.159388	1.3691	-0.425611	Ctrl	CLN5 KO	39S ribosomal protein L39_ mitochondrial OS=Homo sapiens OX=9606 GN=MRPL39 PE=1 SV=3	2102.54	1609.24	1211.02	5863.52	5752.4	5260.18	2320.87	1780.46	1747.52	1506.49	1317.03	1638.72	6512.1	1038.61	957.012	1327.38	1492.91	982.73	7677.68	2910.04	3711.56	1889.77	1484.78	1804.81	1458.35	1448.9	1229.24
Q9NYU2	11	4	47.7396	0.641078	1.22428	0.312621	CLN5 KO	Ctrl	UDP-glucose:glycoprotein glucosyltransferase 1 OS=Homo sapiens OX=9606 GN=UGGT1 PE=1 SV=3	7206.3	5253.61	5478.21	5437.61	5223.72	5937.5	5354.44	4783.75	5001.42	5098.27	4992.68	5102.07	14363.7	5228.9	5588.32	4685.66	5293.15	5453.36	25575	4998.27	5097.76	4509.99	5588.46	6226.35	4729.29	4450.72	4653.97
Q9NZ01	1	1	5.264	0.226408	1.03669	-0.0611901	CLN5 KO	Ctrl	Very-long-chain enoyl-CoA reductase OS=Homo sapiens OX=9606 GN=TECR PE=1 SV=1	122.902	63.2205	277.864	0	25.2715	28.4075	1497.63	249.752	2165.26	1164.9	1423.66	1007.62	1080.1	112.998	172.517	107.367	88.931	41.2364	2635.95	68.4939	41.254	97.0897	179.553	110.46	299.879	171.888	381.851
Q9NZI8	1	1	5.1705	0.810067	1.85108	0.970826	CLN5 KO	Ctrl	Insulin-like growth factor 2 mRNA-binding protein 3 OS=Homo sapiens OX=9606 GN=IGF2BP3 PE=1 SV=2	0	0	0	13.3876	8.87023	0	19.7055	0	0	0	0	0	24.2306	0	0	16.4898	0	0	0	0	0	13.6153	0	0	39.7016	13.4112	47.9059
Q9NZJ7	2	2	5.3668	0.000286258	1.31477	-0.400948	Ctrl	CLN5 KO	Mitochondrial carrier homolog 1 OS=Homo sapiens OX=9606 GN=MTCH1 PE=1 SV=1	11986	10142.1	9756.66	10839.8	12665.8	12719.7	10164.9	11557.8	9012.09	8956.65	6934.46	9074.35	11011.4	8366.44	8707.13	10349	10476.4	8814.01	5568.73	6033.39	6868.86	7480.6	7912.33	8495.39	8104.54	9167.72	8039.73
Q9NZT1	1	1	5.2506	0.843472	8.20772	3.11944	CLN5 KO	Ctrl	Calmodulin-like protein 5 OS=Homo sapiens OX=9606 GN=CALML5 PE=1 SV=2	31.2211	0	8.55941	123.4	87.5475	173.353	137.825	87.3506	60.6005	0	49.8847	168.975	0	0	0	82.5201	25.4162	74.048	436.544	82.04	177.846	27.6098	45.1631	60.2958	3359.96	3590.21	3472.09
Q9NZW5	28	14	132.867	0.00675265	1.28703	0.371454	CLN5 KO	Ctrl	MAGUK p55 subfamily member 6 OS=Homo sapiens OX=9606 GN=MPP6 PE=1 SV=2	28735.1	16795.1	18779.4	16470.7	16490.4	18203.9	16982.5	16315.7	16738.8	21596	19877.2	20316.3	38699.9	31368.4	30363.2	24707.8	26805.3	26092.1	15637.9	25132.4	23305.4	20977.5	20469.2	21000.3	19403.6	19817.4	20465.6
Q9P032	3	2	24.967	0.0196066	1.48379	-0.584059	Ctrl	CLN5 KO	NADH dehydrogenase [ubiquinone] 1 alpha subcomplex assembly factor 4 OS=Homo sapiens OX=9606 GN=NDUFAF4 PE=1 SV=1	6137.56	8779.48	8200.78	8879.14	7757.01	9922.67	6887.84	7422.61	6687.54	6209.1	6078.23	5209.42	1622.22	7100.69	7612.88	7407.96	6277.46	7052.94	754.914	6067.85	5536.65	4835.14	5283.41	4962.45	4517.45	4428.4	4305.35
Q9P0K7	8	1	38.6388	0.365976	1.28972	-0.284599	Ctrl	CLN5 KO	Ankycorbin OS=Homo sapiens OX=9606 GN=RAI14 PE=1 SV=2	35.323	0	22.7301	54.2499	69.4865	103.971	139.306	188.755	51.8111	0	42.9966	95.2519	0	0	0	142.527	70.6267	73.5487	0	127.378	27.9967	137.888	110.59	82.3288	21.9399	64.7759	34.3637
Q9P0L0	9	6	68.5774	0.743077	1.07606	0.126972	CLN5 KO	Ctrl	Vesicle-associated membrane protein-associated protein B/C OS=Homo sapiens OX=9606 GN=VAPB PE=1 SV=3	13210.1	12487.7	11867.7	14415.6	15591.1	16792.8	14202.8	14849.9	16169.7	11591.6	12639.1	12053.8	8228.78	12190.8	11454.7	13928.2	14931.6	12300.7	13380.6	13127	13256.2	20206.2	19387.1	18573.9	24938.5	24660	22038
Q9P0L2	2	1	15.5036	0.373648	1.07454	0.0724336	CLN5 KO	Ctrl	Serine/threonine-protein kinase MARK1 OS=Homo sapiens OX=9606 GN=MARK1 PE=1 SV=2	413.5	207.64	308.984	93.1948	86.6226	64.111	336.504	347.412	292.019	350.312	287.968	356.682	276.377	138.903	114.718	185.574	205.13	194.286	286.283	389.549	225.469	161.755	283.417	124.267	314.075	408.308	317.426
Q9P0M6	7	4	24.2077	2.24218e-07	1.65224	0.733161	CLN5 KO	Ctrl	Core histone macro-H2A,2 OS=Homo sapiens OX=9606 GN=H2AFY2 PE=1 SV=3	8336.83	8523.98	8850.84	8850.37	8054	9133.29	6500.18	7825.63	7822.88	12166	11751.4	12924.9	25314.8	15745	12485.2	13186	12822.4	14179.1	16306.8	13592.5	11305.1	12217.1	11386.8	11550	11166.1	13730	12365.9
Q9P289	4	3	11.5725	0.651524	1.26788	0.38818	CLN5 KO	Ctrl	Serine/threonine-protein kinase 26 OS=Homo sapiens OX=9606 GN=STK26 PE=1 SV=2	1476.03	928.421	1123.63	1208.41	791.838	1053.45	1033.72	922.515	999.616	607.509	601.478	735.629	1014.13	521.304	595.153	923.798	1176.93	847.454	4973.72	1404.91	1235.39	1865.27	1773.59	1624.63	1534.84	1492.28	1257.14
Q9P2B2	29	16	157.914	0.0872619	1.28591	0.374715	CLN5 KO	Ctrl	Prostaglandin F2 receptor negative regulator OS=Homo sapiens OX=9606 GN=PTGFRN PE=1 SV=2	24524.7	18773.6	18265.8	21152.3	18728.1	22531.8	19606.5	20019	19105.6	22421	22752.4	21991.4	32597.4	24696.2	23176.8	22479.6	23459.2	22862.9	79698.8	21569.2	21115	20558.3	22566.1	23738.4	21458.1	22317.5	20431.8
Q9P2C4	8	3	44.8722	0.0382124	1.52587	-0.628185	Ctrl	CLN5 KO	Transmembrane protein 181 OS=Homo sapiens OX=9606 GN=TMEM181 PE=1 SV=2	6042.93	4409.25	5254.28	15320.5	15796.4	16636.5	6641.48	6555.54	6559.59	7376.15	7180.88	7271.88	9007.57	4803.41	5713.06	5800.08	6047.4	5927.53	2501.16	4837.96	4878.89	5779.26	6080.06	5859.8	6078.68	6997.96	6932.53
Q9P2E9	19	5	91.9559	0.724626	1.15618	0.215009	CLN5 KO	Ctrl	Ribosome-binding protein 1 OS=Homo sapiens OX=9606 GN=RRBP1 PE=1 SV=5	29783.9	34167.1	29643.2	28265	28532.7	27156.3	24916.2	26731.5	27455.5	30773.3	30329.9	29364.5	8018.56	38438.8	40102.6	22895.7	27443.2	31213.8	9506.14	33156.1	30444.7	43582.2	37862.6	39115.8	46564.5	48736	45921.5
Q9P2J5	15	5	80.899	0.0933901	1.74315	0.84851	CLN5 KO	Ctrl	Leucine--tRNA ligase_ cytoplasmic OS=Homo sapiens OX=9606 GN=LARS PE=1 SV=2	963.624	529.912	698.951	1368.49	1179.63	1344.38	1455.86	1108.41	1132.65	832.355	808.95	1061.46	1927.12	2285.05	2511.38	940.599	1083.69	1288.64	9588.5	1024.2	845.513	1723.27	1165.95	1391.24	2026.35	1706.09	1892.33
Q9P2R7	15	14	75.1209	0.0383903	1.11427	-0.145778	Ctrl	CLN5 KO	Succinate--CoA ligase [ADP-forming] subunit beta_ mitochondrial OS=Homo sapiens OX=9606 GN=SUCLA2 PE=1 SV=3	97980.4	104107	98202.5	104523	100971	102908	88677	93002.2	88840.4	76978.6	74783.5	79451	118261	91862.8	112505	91197.8	87629.2	95032	118092	76635.8	84307.2	82702.4	79440.2	82130.8	73220.6	74932.7	78937.4
Q9UBC2	12	6	83.0602	0.637281	1.26803	0.328793	CLN5 KO	Ctrl	Epidermal growth factor receptor substrate 15-like 1 OS=Homo sapiens OX=9606 GN=EPS15L1 PE=1 SV=1	1496.84	561.062	406.203	1711.09	1327	1386.41	1648.69	1727.1	1308.74	1894.31	1619.87	1845.74	728.871	443.808	89.7174	1521.58	1749.36	1239.5	2667.33	2046.02	1717.41	2848.87	2278.67	2240.97	1937.74	1493.81	986.509
Q9UBI6	3	2	21.2669	0.542878	1.40741	0.511763	CLN5 KO	Ctrl	Guanine nucleotide-binding protein G(I)/G(S)/G(O) subunit gamma-12 OS=Homo sapiens OX=9606 GN=GNG12 PE=1 SV=3	1692.11	1497.93	1297.81	854.959	923.408	842.502	643.57	866.757	842.02	1150.95	859.26	1040.25	26.4395	690.822	9479.55	1147.48	1254.92	872.6	0	851.206	804.9	1121.12	833.853	863.466	1804.17	1875.95	1954.21
Q9UBS4	5	2	32.4989	0.420409	1.13127	-0.286797	Ctrl	CLN5 KO	DnaJ homolog subfamily B member 11 OS=Homo sapiens OX=9606 GN=DNAJB11 PE=1 SV=1	1413.15	982.751	978.737	438.549	502.099	535.137	5333.42	3682.65	4594.23	4053.34	3255.12	2278.48	1950.79	1425.11	1012.7	1814.38	1623.07	1376.94	1929.7	996.797	711.56	1314.4	1528.08	1447.35	1963.86	1861.01	2094.46
Q9UBT7	1	1	5.0595	0.132909	1.80219	-0.817569	Ctrl	CLN5 KO	Alpha-catulin OS=Homo sapiens OX=9606 GN=CTNNAL1 PE=1 SV=2	733.294	489.532	821.39	2036.6	2065.22	1964.43	1266.58	1567.2	1245.03	463.353	229.902	524.326	0	548.526	377.627	1023.17	910.734	640.975	214.752	929.116	790.815	1200.98	1096.41	1073.47	1114.64	1244.69	1143.74
Q9UDR5	4	1	20.3794	0.960508	1.03536	0.0453487	CLN5 KO	Ctrl	Alpha-aminoadipic semialdehyde synthase_ mitochondrial OS=Homo sapiens OX=9606 GN=AASS PE=1 SV=1	3066.2	3811.11	3651.47	3203.8	3394.43	2581.64	3457.03	3683.74	3252.37	3657.97	3870.54	3861.44	3594.64	5612.09	4555.49	3052.48	2917.31	3298	1265.61	3110.74	2970.41	2937.23	2963.47	3421.9	3580.52	3830.03	3832.7
Q9UET6	2	1	11.9147	0.235161	Infinity	#DIV/0!	CLN5 KO	Ctrl	Putative tRNA (cytidine(32)/guanosine(34)-2'-O)-methyltransferase OS=Homo sapiens OX=9606 GN=FTSJ1 PE=1 SV=2	0	0	0	0	0	0	0	0	0	0	0	0	0	0	0	8.76523	0	0	117.563	0	0	0	9.08015	0	0	0	0
Q9UEU0	2	1	11.7074	0.0609526	1.75824	0.793168	CLN5 KO	Ctrl	Vesicle transport through interaction with t-SNAREs homolog 1B OS=Homo sapiens OX=9606 GN=VTI1B PE=1 SV=3	2126.14	1422.65	1460.94	1254.99	1495.76	1370.13	1063.49	1189.81	1214.11	3064.64	3537.99	3733.19	5608.09	2826.09	1290.24	1000.24	1604.66	1635.03	8313.45	1493.8	1508.54	1454.29	1386.46	1499.78	1285.41	1343.93	1714.72
Q9UGP8	3	3	14.1175	0.377081	1.32244	0.442713	CLN5 KO	Ctrl	Translocation protein SEC63 homolog OS=Homo sapiens OX=9606 GN=SEC63 PE=1 SV=2	1867.55	1639.78	1218.25	2077.44	2113.92	1574.65	2294.62	2217.48	2224.97	1336.51	1186.98	1105.57	3083.01	1615.77	2033.93	2060.69	2063.47	1737.19	10214.4	2047.27	2098.32	2038.04	2215.52	2311.05	2613.59	2774.33	3031.97
Q9UHA4	2	2	12.4302	0.676896	1.01428	-0.0355156	Ctrl	CLN5 KO	Ragulator complex protein LAMTOR3 OS=Homo sapiens OX=9606 GN=LAMTOR3 PE=1 SV=1	4121.44	2710.55	2625.57	2429.36	2605.87	2632.3	2886.01	2783.15	2717.09	3287.86	2880.44	2765.46	1670.7	3876.42	4234.88	3325.78	2992.66	3118.72	717.964	2840.22	2771.88	2931.95	2493.38	2382.61	2337.74	2771.79	2903.72
Q9UHB6	11	4	56.6337	0.12234	1.30923	-0.37628	Ctrl	CLN5 KO	LIM domain and actin-binding protein 1 OS=Homo sapiens OX=9606 GN=LIMA1 PE=1 SV=1	3036.74	3946.74	4181.28	9464.51	7620.93	6968.28	3673.12	2937.79	3258.49	3263.07	3391.48	3058.57	6124.03	3284.36	3197.01	3426.88	4026.19	3703.3	8164.38	2472.34	2339.49	3168.49	3303.07	3776.78	4008.56	4275.75	3893.04
Q9UHC9	15	11	85.4693	0.803286	1.28037	0.392605	CLN5 KO	Ctrl	NPC intracellular cholesterol transporter 1 OS=Homo sapiens OX=9606 GN=NPC1 PE=1 SV=2	6290.1	5765.95	5171.95	9279.95	8407.94	7789.46	6867.71	7445.43	7177.22	5205.04	4860.88	5678.27	40151.3	6241.84	4100.24	8325.24	7045.6	6253.65	22909.2	4803.43	5158.2	6310.51	6133.15	6097.41	7642.26	8427.25	9045.07
Q9UHD8	3	2	12.7027	0.954556	1.00109	0.0274464	Ctrl	CLN5 KO	Septin-9 OS=Homo sapiens OX=9606 GN=SEPT9 PE=1 SV=2	291.913	270.095	207.986	637.289	431.151	468.442	506.641	400.63	568.523	274.862	455.996	289.65	710.765	308.417	418.388	198.866	310.264	250.603	322.988	487.73	757.61	602.963	501.44	320.597	426.522	568.129	351.345
Q9UHG3	6	4	22.0925	0.0543057	2.01853	0.965828	CLN5 KO	Ctrl	Prenylcysteine oxidase 1 OS=Homo sapiens OX=9606 GN=PCYOX1 PE=1 SV=3	4113.18	3599.13	3052.35	3463.18	2908.11	3239.07	5782.52	5949.13	6532.38	13435.1	11219.6	12730.1	690.593	5517.37	3110.17	10111.6	11634.1	9840.57	1580.21	10400.6	11216.9	11105.9	9677.1	10027.6	8496.15	8292.52	6901.77
Q9UHR4	4	3	26.1038	0.0191461	1.34015	0.446789	CLN5 KO	Ctrl	Brain-specific angiogenesis inhibitor 1-associated protein 2-like protein 1 OS=Homo sapiens OX=9606 GN=BAIAP2L1 PE=1 SV=2	3716.7	2996.26	2929.74	4076.21	4250.46	3551.27	2599.64	2462.07	2861.87	3113.66	2538.76	2943.47	8637.98	4285.07	3826.92	4726.39	4308.43	3877.04	5958.47	3192.2	3103.89	4467.69	4972.34	4943.25	4964.77	4898.79	4160.5
Q9UHX1	9	5	43.76	0.263192	1.09946	0.133082	CLN5 KO	Ctrl	Poly(U)-binding-splicing factor PUF60 OS=Homo sapiens OX=9606 GN=PUF60 PE=1 SV=1	5867.44	5306.21	4827.67	7785.01	6815.73	6537.48	4094.33	4603.36	4455.91	6412.26	5799.32	6349.11	3476.61	5196.86	4316.12	7065.02	6756	6957.58	5493.59	6520.54	7932.26	7015.26	7089.21	7418.71	5859.3	5834.28	5098.44
Q9UIG0	3	1	12.8626	0.500147	2.30327	1.10224	CLN5 KO	Ctrl	Tyrosine-protein kinase BAZ1B OS=Homo sapiens OX=9606 GN=BAZ1B PE=1 SV=2	23.6966	18.7989	0	99.554	90.545	124.285	0	20.6947	0	208.161	208.66	181.148	0	43.2254	0	323.3	338.035	221.847	0	34.2683	28.6409	40.9463	47.3548	43.8409	19.8783	0	0
Q9UIJ7	3	2	20.1759	0.202868	1.08784	-0.113892	Ctrl	CLN5 KO	GTP:AMP phosphotransferase AK3_ mitochondrial OS=Homo sapiens OX=9606 GN=AK3 PE=1 SV=4	14099.4	14927.8	14015.5	15617.2	17765.4	17177.1	13881.2	14976.9	13656.1	12659.2	12594.4	12742.8	9142.52	9083.41	9879.11	13658.7	14511.1	14457.2	26806.8	15963.8	14717.2	14390.8	14993.8	15268.8	13765.9	12775.5	12840.5
Q9UIQ6	24	13	130.671	0.659016	1.07325	0.10442	CLN5 KO	Ctrl	Leucyl-cystinyl aminopeptidase OS=Homo sapiens OX=9606 GN=LNPEP PE=1 SV=3	12520.1	10979.9	12293.4	10792.7	9779.71	12060.9	16178.6	16050.3	13036.5	13168	11202.5	12744.9	25310.2	11094.4	12955.9	11606.1	12989.1	12400.4	26681.6	11777.3	9564.54	11578.2	11599.2	10603.1	13437.9	13872.2	11454
Q9UJS0	24	9	121.611	0.000125942	1.24797	-0.325913	Ctrl	CLN5 KO	Calcium-binding mitochondrial carrier protein Aralar2 OS=Homo sapiens OX=9606 GN=SLC25A13 PE=1 SV=2	31720.7	33364.8	28837.3	24917.7	24132.3	25931	28665.4	31727.6	27644.3	24577.6	24786.4	22844.6	28571.7	20029.7	21782.7	26312.2	28024.1	23502.8	19366.9	22751.9	21426.5	21013.8	24197.1	22669.1	22085	19545.3	18285.6
Q9UJV9	1	1	4.4024	0.029178	1.37758	0.456126	CLN5 KO	Ctrl	Probable ATP-dependent RNA helicase DDX41 OS=Homo sapiens OX=9606 GN=DDX41 PE=1 SV=2	3683.4	5022.65	4429.86	1522.86	1466.22	1446.91	3776.38	3864.99	3624.14	4726.07	4058.01	3755.25	2125.25	3326.22	4931.75	4934.8	6117.29	5419.12	1608.38	4588.76	4699.35	5143.41	5459.56	5467.37	4335.37	4260.19	4495.67
Q9UJZ1	8	7	68.5092	0.00441982	1.34734	-0.408397	Ctrl	CLN5 KO	Stomatin-like protein 2_ mitochondrial OS=Homo sapiens OX=9606 GN=STOML2 PE=1 SV=1	29868.7	48620.1	42402.4	52689.2	57026.9	49149	39397.7	41815.3	35966.3	24294.6	26520.3	24145	51168.1	31705.3	32862.1	32632.1	29367	26203.9	73314.7	35293	33775.9	27883.6	28953.7	28010	27953.7	29067.5	26063.5
Q9UKM9	2	1	17.2422	0.358628	1.3834	0.492163	CLN5 KO	Ctrl	RNA-binding protein Raly OS=Homo sapiens OX=9606 GN=RALY PE=1 SV=1	11766.1	12255.5	12025.6	7265.38	6001.41	7161.77	10160.7	9086.28	9621.71	9385.43	9325.68	10585.1	2075.47	10318.5	8944.41	10023	11536.9	9976.8	52041.6	11662.1	14547.9	13574.1	12860.9	13321.3	9820.17	14632	11498.8
Q9UKS6	5	1	24.647	0.0370804	1.18881	0.322773	CLN5 KO	Ctrl	Protein kinase C and casein kinase substrate in neurons protein 3 OS=Homo sapiens OX=9606 GN=PACSIN3 PE=1 SV=2	52.1016	0	0	256.856	127.044	268.355	120.174	41.4991	0	13.1021	17.295	65.165	72.7973	25.3935	58.8336	245.378	119.135	81.6716	116.745	120.486	109.947	145.695	217.28	140.665	94.428	218.251	196.825
Q9UKX3	8	1	30.3474	0.230773	1.38673	-0.389222	Ctrl	CLN5 KO	Myosin-13 OS=Homo sapiens OX=9606 GN=MYH13 PE=2 SV=2	664.537	0	62.841	74.8054	95.7508	72.0491	181.486	140.471	116.266	0	0	0	0	5.95103	0	116.87	24.9123	50.5539	0	238.713	179.35	193.984	330.077	262.84	268.35	198.976	160.4
Q9UL54	1	1	5.1382	0.0777747	1666.17	10.7848	CLN5 KO	Ctrl	Serine/threonine-protein kinase TAO2 OS=Homo sapiens OX=9606 GN=TAOK2 PE=1 SV=2	0	0	0	0.323306	0	0	0	0	0	0	0	0	937.615	0	0	0.132654	18.9964	0	0	0.0223022	0	20.5234	0	0	37.4911	56.8565	5.72979
Q9ULC3	11	8	53.5265	0.00307601	1.81176	0.891466	CLN5 KO	Ctrl	Ras-related protein Rab-23 OS=Homo sapiens OX=9606 GN=RAB23 PE=1 SV=1	6133.82	4806.99	4672.03	3984.3	3772.09	3680.17	4277.2	4244.44	4023.62	4732.54	5161.67	4919.5	7991.16	9693.5	21002.3	6570.19	6093.51	6111.65	20770.7	5564.82	5328.3	5576.34	5759.83	5650.84	6785.57	7704.33	8055.49
Q9ULD4	3	1	10.9853	0.00207218	5.03937	-2.30282	Ctrl	CLN5 KO	Bromodomain and PHD finger-containing protein 3 OS=Homo sapiens OX=9606 GN=BRPF3 PE=1 SV=2	145.687	152.226	312.804	495.37	360.591	414.753	297.275	251.927	246.614	37.6434	0	22.051	0	57.9744	0	150.468	56.936	102.193	0	55.9607	91.9286	94.7569	131.38	85.7828	79.4214	29.1756	66.8609
Q9ULF5	5	2	20.9006	0.332909	1.23462	0.368209	CLN5 KO	Ctrl	Zinc transporter ZIP10 OS=Homo sapiens OX=9606 GN=SLC39A10 PE=1 SV=2	215.591	45.6653	164.663	296.754	292.326	328.663	124.627	160.28	106.858	54.0817	134.942	81.2539	419.374	313.142	289.811	391.03	176.618	157.465	252.492	171.428	161.56	181.888	199.534	241.446	377.552	287.291	394.286
Q9ULH0	8	1	38.0857	0.00199355	2.9759	1.62515	CLN5 KO	Ctrl	Kinase D-interacting substrate of 220 kDa OS=Homo sapiens OX=9606 GN=KIDINS220 PE=1 SV=3	191.507	84.6636	71.7238	351.416	243.973	156.671	199.237	98.242	195.762	199.244	156.347	263.919	2319.9	340.825	150.06	349.635	321.196	226.003	1675.48	404.072	513.666	310.741	386.539	474.496	472.347	481.156	436.743
Q9ULP9	5	1	23.0889	0.0596488	2.43203	1.34555	CLN5 KO	Ctrl	TBC1 domain family member 24 OS=Homo sapiens OX=9606 GN=TBC1D24 PE=1 SV=2	679.711	103.427	33.4567	1147.32	1771.81	2661.19	345.534	288.606	190.725	461.263	505.144	415.789	97.9177	199.095	195.019	3514.06	4135.5	4105.39	5037.7	2368.42	1844.49	2614.45	3070.83	3418.62	1941.21	725.928	476.296
Q9ULV4	7	4	25.4967	0.2286	1.24148	-0.295046	Ctrl	CLN5 KO	Coronin-1C OS=Homo sapiens OX=9606 GN=CORO1C PE=1 SV=1	5009.51	5212.14	4010.38	7447.87	5781.05	7165.21	6613.1	7105.59	6018.44	3884.5	3867.41	4200.98	144.628	4743.18	4223	6720.56	7415.58	6815.67	3432.43	5754.1	6078.65	5903.64	5287.75	5176.22	4643.35	4773.79	4513.1
Q9UM54	21	11	115.976	0.0320248	1.45703	0.567199	CLN5 KO	Ctrl	Unconventional myosin-VI OS=Homo sapiens OX=9606 GN=MYO6 PE=1 SV=4	11067.1	8862.56	9822.18	8611.06	9060.03	8480.71	8446.69	8746.75	9010	9475.74	10015.4	8936.28	30194.8	11353.6	12973.9	9858.84	9995.92	9875.6	35410.8	10552.1	11326.7	10213	9622.58	10661.2	12756.1	13196.6	12846.3
Q9UMS4	7	5	31.3895	0.486668	1.51196	0.614934	CLN5 KO	Ctrl	Pre-mRNA-processing factor 19 OS=Homo sapiens OX=9606 GN=PRPF19 PE=1 SV=1	3432.89	3051.81	3163.98	4041.57	4826.28	4864.79	2709.58	3422.6	2378.72	4181.48	4614.75	4756.26	365.22	4989.33	5353.7	6837.16	6188.49	6025.43	24488.7	3931.43	3752.59	3414.83	3880.06	4354.36	3496.97	2802.11	3006.77
Q9UMX5	2	1	11.6087	0.0976903	1.65454	-0.643967	Ctrl	CLN5 KO	Neudesin OS=Homo sapiens OX=9606 GN=NENF PE=1 SV=1	29.8185	108.984	29.4366	183.574	39.6497	41.0567	204.315	163.353	205.103	0	21.2475	25.1772	0	48.943	0	192.854	83.7209	76.0455	0	27.799	22.2106	122.51	40.5773	102.149	192.747	174.853	84.3579
Q9UMY4	3	2	18.4253	0.282606	4.87451	2.35802	CLN5 KO	Ctrl	Sorting nexin-12 OS=Homo sapiens OX=9606 GN=SNX12 PE=1 SV=3	60.1269	51.0393	33.0576	104.932	67.6381	89.3425	88.3426	166.854	19.2422	44.4622	40.277	3.84438	474.434	144.32	120.895	84.8077	121.568	92.9278	4168.55	59.3566	19.4626	146.008	86.3348	73.8004	271.099	368.053	314.752
Q9UNF0	7	3	31.3068	6.45907e-05	1.69677	0.753949	CLN5 KO	Ctrl	Protein kinase C and casein kinase substrate in neurons protein 2 OS=Homo sapiens OX=9606 GN=PACSIN2 PE=1 SV=2	20458	21335.6	22540.8	9706.36	9340.05	9603.78	18737.3	19125.2	19362.8	31259.3	31767.2	30950.9	44968.4	35283.2	38802	24800.1	25111.5	25651.9	24499.5	18818.2	19254.3	24736.4	22315.3	21890.7	28910.2	30169	30553.6
Q9UNK0	2	2	9.3593	0.335595	1.09723	-0.0514004	Ctrl	CLN5 KO	Syntaxin-8 OS=Homo sapiens OX=9606 GN=STX8 PE=1 SV=2	0	0	0	12.8131	28.927	38.3507	0	0	0	0	0	0	0	0	0	0	0	0	124.715	0	0	0	0	0	3.77247	17.4999	0
Q9UPT5	9	3	54.3632	0.481175	1.07559	0.131452	CLN5 KO	Ctrl	Exocyst complex component 7 OS=Homo sapiens OX=9606 GN=EXOC7 PE=1 SV=3	3175.54	2725.08	3413.33	3051.9	2847.2	3582.35	2239.86	2635.47	2235.02	2126.67	2370.64	2823.82	2274.06	3171.76	3556.03	3252.34	2562.8	2310.48	5215.9	2909.63	3628.79	4103.81	2883.29	2835.25	3140.24	3422.93	3139.31
Q9UQ80	9	3	49.7393	0.164794	1.21036	0.30586	CLN5 KO	Ctrl	Proliferation-associated protein 2G4 OS=Homo sapiens OX=9606 GN=PA2G4 PE=1 SV=3	16587.8	11716.7	10505.9	12009.9	10349.9	10936.4	12631.5	12540.5	12922.1	9450.43	7747.99	8213.47	15119.6	13504.6	14091.3	13561	15024.1	12641.9	30870.3	13701.5	17550.7	16615.8	16319.6	15626.1	14391.3	15367.7	16967.3
Q9UQB8	5	1	22.1808	0.919726	1.10787	0.173864	CLN5 KO	Ctrl	Brain-specific angiogenesis inhibitor 1-associated protein 2 OS=Homo sapiens OX=9606 GN=BAIAP2 PE=1 SV=1	201.361	232.153	162.977	339.299	261.984	293.99	148.892	306.595	384.589	198.056	110.358	129.843	384.133	279.475	101.753	157.138	133.59	163.3	551.224	192.821	157.699	370.559	307.453	221.305	589.439	519.45	599.167
Q9UQE7	10	4	53.9779	0.0191837	1.26696	-0.347491	Ctrl	CLN5 KO	Structural maintenance of chromosomes protein 3 OS=Homo sapiens OX=9606 GN=SMC3 PE=1 SV=2	29446	48962.1	29211.2	42801	43341.7	44243.8	26022.8	34769.3	27578	30681.5	35498	32143	17750	29545.9	24252	32512.4	32088.7	33909.1	16364.7	34751.8	33903.1	24470.7	29129.4	31945	25064.2	24745.5	26455.1
Q9UQN3	2	1	10.6072	0.477862	1.93761	0.977201	CLN5 KO	Ctrl	Charged multivesicular body protein 2b OS=Homo sapiens OX=9606 GN=CHMP2B PE=1 SV=1	308.374	74.0179	134.186	81.5901	120.238	77.0164	120.115	49.7818	16.5779	153.833	166.074	122.144	0	491.226	839.733	172.387	165.746	161.128	31.2436	94.7001	79.6903	198.414	181.618	157.545	302.044	193.107	294.426
Q9Y230	14	7	102.556	0.0475826	1.46388	0.577624	CLN5 KO	Ctrl	RuvB-like 2 OS=Homo sapiens OX=9606 GN=RUVBL2 PE=1 SV=3	11681.8	10844.4	9031.82	12527.4	11664.7	12807.7	9612.12	11043.5	10765.8	10879	11083.2	9976.84	32405.3	9569.81	8247.05	14927.9	15238.6	14496.5	46575.5	14129.8	14376.6	16593.3	15583.1	13874.8	15958.7	15088.3	13711.9
Q9Y262	6	3	34.4881	0.00395867	1.34028	-0.397813	Ctrl	CLN5 KO	Eukaryotic translation initiation factor 3 subunit L OS=Homo sapiens OX=9606 GN=EIF3L PE=1 SV=1	17551.2	20598.6	14975.6	29547.5	25538.8	25135.9	20713.3	20931.1	22200.3	11545.1	11809.9	12074.7	8547.71	14429.6	14841	19160.6	18605.4	17581.5	13792.8	19267.6	17949.4	19450.9	19492.4	18642.6	19060.8	19092.3	18911.9
Q9Y265	7	3	45.985	0.751331	1.0693	0.0737245	CLN5 KO	Ctrl	RuvB-like 1 OS=Homo sapiens OX=9606 GN=RUVBL1 PE=1 SV=1	2228.96	3026.45	2656.84	2705.53	2806.17	3583.38	3051.79	2838.09	2560.52	3836.09	3360.89	3491.9	2006.33	3181.68	2484.02	4307.56	3021.26	2884.84	983.558	3329.13	2716.55	3354.33	2923.11	2696.76	3518.46	3017.66	3329.98
Q9Y266	9	5	59.9647	0.455104	1.05282	-0.0632471	Ctrl	CLN5 KO	Nuclear migration protein nudC OS=Homo sapiens OX=9606 GN=NUDC PE=1 SV=1	1797.13	2658.01	2671.62	2129.36	1948.47	1779.96	2518.38	2255.06	2515.29	1860.83	1875.68	1728.04	2916.67	3140.12	1952.46	1753.64	1465.11	1902.72	1359.7	2100.59	1928.64	2432.63	1825.15	2127.03	2802.67	3038.69	2301.9
Q9Y277	6	4	49.0912	0.128539	1.935	-0.965136	Ctrl	CLN5 KO	Voltage-dependent anion-selective channel protein 3 OS=Homo sapiens OX=9606 GN=VDAC3 PE=1 SV=1	1339.07	1218.72	1321.72	13176.6	11192.3	12610.4	5649.63	4606.01	3008.43	3574.63	2817.03	2050.6	12021.4	6724.24	5546.94	2402.52	2284.72	1823.75	1758.77	1573.52	1539.73	2433.5	1785.02	1924.74	2136.58	1966	1577.29
Q9Y2A7	8	2	46.6066	0.00105842	2.7048	1.44879	CLN5 KO	Ctrl	Nck-associated protein 1 OS=Homo sapiens OX=9606 GN=NCKAP1 PE=1 SV=1	60.3692	21.1779	98.1501	117.718	91.2156	35.9122	105.258	122.013	14.5205	168.787	156.764	184.186	226.509	306.248	201.169	112.325	255.335	80.5965	142.308	95.5274	82.0439	113.815	65.351	105.619	187.322	533.447	587.248
Q9Y2B0	4	3	26.3912	0.00154736	1.88138	-0.86669	Ctrl	CLN5 KO	Protein canopy homolog 2 OS=Homo sapiens OX=9606 GN=CNPY2 PE=1 SV=1	1871.77	1521.82	1893.33	3486.82	3790.11	3718.4	2682.21	2394.76	1962.38	633.841	564.365	631.452	1333.32	554.854	557.128	1729.59	1475.84	1279.15	651.434	1881.25	1512.37	2180.92	2052.21	2191.59	2223.88	1811.37	1527.5
Q9Y2I1	11	4	56.6454	0.0208806	1.59096	0.705843	CLN5 KO	Ctrl	Nischarin OS=Homo sapiens OX=9606 GN=NISCH PE=1 SV=3	971.03	737.383	522.13	1070.32	699.88	823.382	667.726	446.963	530.044	653.03	870.413	922.571	1876.34	1239.74	2501.25	881.989	1061.87	850.77	2963.76	1028.22	761.425	664.912	749.985	728.325	789.725	939.272	1099.74
Q9Y2J2	41	25	200.538	0.000206173	1.25034	-0.318762	Ctrl	CLN5 KO	Band 4,1-like protein 3 OS=Homo sapiens OX=9606 GN=EPB41L3 PE=1 SV=2	26458.4	39135.1	31022.9	30944.2	28007.4	28077.1	23157.8	24324.9	22229.7	21568.2	20397.2	24891.9	19608.8	20419.5	25427	21519.7	21840.3	21905.4	24090.7	23374.8	21860.5	27301.7	22836.6	22280.1	22357	22245.1	21336.2
Q9Y2J4	8	5	31.7082	0.115517	1.42636	0.503944	CLN5 KO	Ctrl	Angiomotin-like protein 2 OS=Homo sapiens OX=9606 GN=AMOTL2 PE=1 SV=3	9397.97	10748.5	11479.7	7520.79	8476.96	8101.76	8043.9	7768.67	8398.6	13918.8	13502.4	14721.7	20484.5	17664.2	19109.4	15301.4	13020.6	15114.1	2047.51	11863.7	11549	12093	9942.48	10409.5	8954.54	9220.76	9120.6
Q9Y2Q0	9	4	42.2648	0.00647128	1.54702	0.663078	CLN5 KO	Ctrl	Phospholipid-transporting ATPase IA OS=Homo sapiens OX=9606 GN=ATP8A1 PE=1 SV=1	8143.58	10754.4	8324.47	3958.05	3310.89	3680.8	12258.1	10896	11734.3	7530.18	7527.14	7088.94	24204.7	13025.6	14422.3	11194.2	11891.3	10328.4	7040.36	11562.7	11063.6	14065.9	13373.4	12371.2	16477.1	16658.4	16227
Q9Y2Q3	2	1	18.1173	0.99465	1.01434	0.0434708	Ctrl	CLN5 KO	Glutathione S-transferase kappa 1 OS=Homo sapiens OX=9606 GN=GSTK1 PE=1 SV=3	576.241	166.044	138.505	4102.71	4429.35	4737.29	424.199	319.997	597.416	388.219	657.999	412.64	14673	446.645	890.205	301.616	514.786	401.25	6397.87	687.227	716.908	774.654	441.786	428.37	818.549	696.615	897.237
Q9Y2Q5	6	6	29.1605	0.139479	1.22286	0.30539	CLN5 KO	Ctrl	Ragulator complex protein LAMTOR2 OS=Homo sapiens OX=9606 GN=LAMTOR2 PE=1 SV=1	3306.42	2797.3	2923.14	2780.82	2691.96	2668.31	1974.03	2222.25	2368.4	2646.84	2589.96	2568.08	1741.87	3245.24	3253.48	2671.24	2977.57	3407.52	7962.72	2672.31	2665.52	2659.75	3034.45	3044.52	3378.32	3651.97	3872.21
Q9Y2S7	7	3	24.7866	0.000588382	1.28221	-0.353806	Ctrl	CLN5 KO	Polymerase delta-interacting protein 2 OS=Homo sapiens OX=9606 GN=POLDIP2 PE=1 SV=1	18061.2	16703	15560.2	20235.4	18495.2	19810.1	18616.5	16357	15452.3	13016.4	10964.2	11531.9	8818.49	15046.5	16543.8	15470	15193	14775.3	12480.5	13748	16497.8	17407.4	15773.7	16048	11930.3	11199.1	12017.9
Q9Y2W1	7	4	42.2786	0.253091	1.13058	-0.184391	Ctrl	CLN5 KO	Thyroid hormone receptor-associated protein 3 OS=Homo sapiens OX=9606 GN=THRAP3 PE=1 SV=2	20900.1	23039.2	20488.7	21068.8	21225.4	21764.1	22502.2	23399.7	26098.2	21401.6	21968	21117.8	10668.4	22326.5	25387.7	19433.5	19070.4	24425.5	2961.17	23289.3	20757.7	24132	24378	22802.4	16996.4	15666.3	17879.5
Q9Y399	4	2	21.6755	4.17067e-05	1.52915	-0.614408	Ctrl	CLN5 KO	28S ribosomal protein S2_ mitochondrial OS=Homo sapiens OX=9606 GN=MRPS2 PE=1 SV=1	16912.1	15956.2	15266	17600	16849.4	18938.7	14579.7	14649.8	15422.2	10831.7	9178.03	9870.17	6650.79	9752.78	7425.12	8842.51	9650.33	11969.1	6462.04	15044.2	16108.4	13697.7	14688	12495.5	9451.8	9079.53	9986.11
Q9Y3B7	6	5	20.3884	0.00315934	1.4171	-0.486039	Ctrl	CLN5 KO	39S ribosomal protein L11_ mitochondrial OS=Homo sapiens OX=9606 GN=MRPL11 PE=1 SV=1	5517.19	6138.61	5407.68	5855.77	4963.59	5058.93	4725.9	4859.74	4605.11	2955.14	3219.81	2966.44	1319.33	3266.63	3937.24	4348.89	4031.65	3621.53	10813.5	3168.3	3313.05	3161.06	3445.97	3432.86	3222.63	3218.91	3076.7
Q9Y3D9	4	2	11.4785	0.0118037	1.55036	-0.642569	Ctrl	CLN5 KO	28S ribosomal protein S23_ mitochondrial OS=Homo sapiens OX=9606 GN=MRPS23 PE=1 SV=2	15602.2	14498.9	14648.4	18624.1	19164.3	18126.3	17281.6	17118.7	16959.9	12169.9	10890	10484.4	2176.54	12464.9	13180.4	13905.3	14666.4	15060.5	1864.27	13853.4	13857.1	10784.8	10920.4	11027.7	9749.48	9462.89	9596.12
Q9Y3F4	7	4	53.0951	0.335697	1.08453	-0.150057	Ctrl	CLN5 KO	Serine-threonine kinase receptor-associated protein OS=Homo sapiens OX=9606 GN=STRAP PE=1 SV=1	916.472	6681.44	5079.03	2227.93	1833.97	3119.24	7160.39	5846.3	4459.77	5293.64	5006.31	5285.46	3356.63	736.304	1010.31	1374.08	860.51	933.587	18665.5	5917.87	9676.61	2244.88	1621.47	1406.18	1645.2	1923.66	1872.75
Q9Y3L5	9	3	61.7742	0.906084	1.04828	0.0520646	CLN5 KO	Ctrl	Ras-related protein Rap-2c OS=Homo sapiens OX=9606 GN=RAP2C PE=1 SV=1	9832.1	9037.03	10335.1	6741.09	7505.84	8482.63	12419.6	12439.6	11888.2	12261.1	11833.3	12864.8	18383.7	10727.5	14824.1	6574.64	7291.94	6605.8	4579.84	7769.53	8008.41	8701.19	10062.5	8612.52	12256.3	12387	12181.3
Q9Y3R5	5	2	18.1721	0.0565454	2.73968	1.5189	CLN5 KO	Ctrl	Protein dopey-2 OS=Homo sapiens OX=9606 GN=DOP1B PE=1 SV=5	1169.03	184.898	300.004	98.0735	107.186	143.82	460.254	357.943	239.841	203.033	39.7121	87.4849	1697.43	1448.19	2991.34	1018.98	205.841	1021.24	2642.38	596.321	368.537	726.568	592.876	453.704	791.923	1467.71	419.329
[truncated: 22 more rows]

## Sheet: HEK 293T Dataset
Accession	Gene symbol	Unique peptides	Anova (p)	Mitochondrial Annotation Score	log2FC
Q9NP58	ABCB6	3	0.0171237	5.99998	0.624625
Q9H845	ACAD9	2	2.82585e-06	7	-1.12993
P53396	ACLY	6	0.00264543	4.98752	0.954462
Q99798	ACO2	17	0.000320798	7	-0.975113
[truncated: 58 more rows]

## Sheet: Mouse Model Early Stage
Accession	Peptide count	Unique peptides	Confidence score	Anova (p)	Max fold change	log2 Ratio CLN5 KO/WT	Highest mean condition	Lowest mean condition	Description	Normalized Aboundance
[truncated: 704 more rows]

[truncated: 3 more sheets: Mouse Model Early Stage Dataset, Mouse Model Late Stage, Mouse Model Late Stage Dataset]
