# Supplementary material for: Proteomic and functional analyses in disease models reveal CLN5 protein involvement in mitochondrial dysfunction
Source: Cell Death Discov. 2020 Mar 30;6:18. doi: 10.1038/s41420-020-0250-y (PMC7105465; doi:10.1038/s41420-020-0250-y)
Supplement: Supplementary file 7 — Supplementary Table S3 [file 41420_2020_250_MOESM7_ESM.xlsx]

## Sheet: Mitochondrial Confidence
Supplementary Table S3. Scoring system for mitochondrial confidence.
Mito Evidence	Item	Score
Mito Evidence MitoCarta	True	1
Mito Evidence GO Annotation *
	False	0
Mito Evidence Human Protein Atlas **
Mass-Spec Experiments	MS ≥ 2	1
	MS < 2	0
GFP	-	Reported score
IMPI score
IMPI	Known NOT mitochondrial	0
	Predicted NOT mitochondrial	0
	Predicted mitochondrial	1
	Known mitochondrial	2
	Probable contaminant	0
* mouse set: "true" = 2; "false" = 0
**human annotation only
