# Supplementary material for: Proteomic and functional analyses in disease models reveal CLN5 protein involvement in mitochondrial dysfunction
Source: Cell Death Discov. 2020 Mar 30;6:18. doi: 10.1038/s41420-020-0250-y (PMC7105465; doi:10.1038/s41420-020-0250-y)
Supplement: Supplementary file 8 — Supplementary Table S4 [file 41420_2020_250_MOESM8_ESM.xlsx]

## Sheet: mtDEPS overlap
Supplementary Table S4. mtDEPs overlap among NCL models
Accession (Human)		Accession (Mouse)		This study			Sleat DE et al. 2019 1		Tikka S et al. 2016 2			Scifo E et al. 2013 3
mtDEPs	Gene symbol	mtDEPs	Gene symbol	CLN5 KO cells	Cln5-/- cerebral cortex pre-symptomatic stage 12 weeks	Cln5-/- cerebral cortex symptomatic stage 36 weeks	Ppt1-/- whole brain late stage 26 weeks	Tpt1-/- whole brain late stage 26 weeks	Ppt1-/- thalamus pre-symptomatic stage 4 weeks	Ppt1-/- thalamus symptomatic stage 12 weeks	Ppt1-/- thalamus late stage 20 weeks	CLN3 inteacting parthner (IP)	CLN5 inteacting parthner (IP)
P54819	AK2	Q9WTP6	Ak2	↓	-		↑
P27797	CALR	P14211	Calr	↓	-		-			↑			known CLN5 IP
Q9NX63	CHCHD3	Q9CRB9	Chchd3	↓	-		-			↑
Q9Y696	CLIC4	Q9QYB1	Clic4	↓	-		↑
P36957	DLST	Q9D2G2	Dlst		↓				↑	↓
P42126	ECI1	P42125	Eci1	↓			↑
P06733	ENO1	P17182	Eno1	↑							↓
Q14697	GANAB	Q8BHN3	Ganab	↓									known CLN5 IP
Q2TB90	HKDC1	Q91W97	Hkdc1		↓	↓
P40926	MDH2	P08249	Mdh2	↓					↑	↓	↓
P19404	NDUFV2	Q9D6J6	Ndufv2	↓							↓
Q5JRX3	PITRM1	Q8K411	Pitrm1	↓			↑
Q00325	SLC25A3	Q8VEM8	Slc25a3	↓								known CLN3 IP
Q9H2V7	SPNS1	Q8R0G7	Spns1	↓									known CLN5 IP
Q99536	VAT1	Q62465	Vat1			↑	↑
P08670	VIM	P20152	Vim			↑	↑	↑		↓
P27348	YWHAQ	P68254	Ywhaq	↑							↓
1 Sleat DE, Wiseman JA, El-Banna M, Zheng H, Zhao C, Soherwardy A et al. Analysis of Brain and Cerebrospinal Fluid from Mouse Models of the Three Major Forms of Neuronal Ceroid Lipofuscinosis Reveals Changes in the Lysosomal Proteome. Mol Cell Proteomics 2019; 18: 2244–2261. 2 Scifo E, Szwajda A, Debski J, Uusi-Rauva K, Kesti T, Dadlez M et al. Drafting the CLN3 protein interactome in SH-SY5Y hum…
↓	mtDEP significantly (p<0.05) down-regulated
↑	mtDEPs significantly (p<0.05) up-regulated
